# Supplementary material for: Multi-omics-based insights into tomato adaptation to multifactorial stress combination
Source: Plant Physiol. 2025 Oct 14;199(3):kiaf519. doi: 10.1093/plphys/kiaf519 (PMC12579106; doi:10.1093/plphys/kiaf519)
Supplement: kiaf519_Supplementary_Data [file kiaf519_supplementary_data.zip]

Archive with 2 entries (2 files):
- Supplementary Tables_EDITED.xlsx
- Supplementary Figures_EDITED.pdf
