# Supplementary material for: Multi-omics-based insights into tomato adaptation to multifactorial stress combination
Source: Plant Physiol. 2025 Oct 14;199(3):kiaf519. doi: 10.1093/plphys/kiaf519 (PMC12579106; doi:10.1093/plphys/kiaf519)
Supplement: kiaf519_Supplementary_Data [file kiaf519_supplementary_data.zip › Supplementary Tables_EDITED.xlsx]

## Sheet: S1
Supplementary Table S1. Genes significantly altered compared to control (p < 0.05) in S. lycopersicum plants in response to paraquat (PQ).
gene	p_value	q_value	significant	foldchange
Solyc00g500062	5e-05	0.000284054	YES	0.717482	NAD(P)H-quinone oxidoreductase subunit K, chloroplastic (AHRD V3.3 *** A0A1U8QCE3_CAPAN)
Solyc00g500063	5e-05	0.000284054	YES	0.900668	Ribulose bisphosphate carboxylase large chain (AHRD V3.3 *** A0A2G2Z7Q2_CAPAN)
Solyc00g500064	5e-05	0.000284054	YES	1.40095	Ycf15 (AHRD V3.3 *-* A0A346JLD3_9ASTE)
Solyc01g005010	5e-05	0.000284054	YES	0.662469	protein XRI1-like (AHRD V3.3 *** A0A2I4FA04_9ROSI)
Solyc01g005040	0.00035	0.00163698	YES	0.717311	CASP-like protein (AHRD V3.3 *** A0A2G3CF58_CAPCH)
Solyc01g005060	5e-05	0.000284054	YES	-1.07444	Zinc finger protein (AHRD V3.3 *** A0A200QDS5_9MAGN)
Solyc01g005120	0.00385	0.0128655	YES	0.358053	Xyloglucan endotransglucosylase/hydrolase (AHRD V3.3 *** A0A2G3AYH1_CAPCH)
Solyc01g005130	0.01375	0.0374758	YES	-0.277519	Zinc finger protein 1 (AHRD V3.3 *** A0A2G2XSH3_CAPBA)
Solyc01g005160	0.0006	0.00260867	YES	1.59707	Avr9/Cf-9 rapidly elicited protein 1
Solyc01g005210	0.00535	0.0170185	YES	-0.257455	Trehalose-6-phosphate synthase (AHRD V3.3 *** E5GC29_CUCME)
Solyc01g005220	5e-05	0.000284054	YES	0.572185	MACPF domain-containing protein (AHRD V3.3 *** A0A2G3AYJ5_CAPCH)
Solyc01g005230	0.0002	0.000997283	YES	1.95333	S-adenosyl-L-methionine-dependent methyltransferases superfamily protein (AHRD V3.3 *** A0A2U1QHF5_ARTAN)
Solyc01g005240	5e-05	0.000284054	YES	1.32486	Aspartokinase (AHRD V3.3 *** A0A2I4FQZ8_9ROSI)
Solyc01g005280	0.0006	0.00260867	YES	-0.837738	Sec14p-like phosphatidylinositol transfer family protein (AHRD V3.3 *** A0A1Y1I4L4_KLENI)
Solyc01g005290	0.0001	0.000537348	YES	-1.10449	Sec14p-like phosphatidylinositol transfer family protein (AHRD V3.3 *** A0A1Y1I4L4_KLENI)
Solyc01g005300	5e-05	0.000284054	YES	0.699637	Adagio-like protein 1 (AHRD V3.3 *** A0A1U8H9V5_CAPAN)
Solyc01g005350	0.00015	0.000774158	YES	-1.65996	S-adenosyl-L-methionine-dependent methyltransferases superfamily protein (AHRD V3.3 *** A0A2U1QHF5_ARTAN)
Solyc01g005400	0.00085	0.00352993	YES	0.404167	Caleosin (AHRD V3.3 *** A0A200QL80_9MAGN)
Solyc01g005430	0.001	0.0040652	YES	0.356312	Plant ubx domain-containing protein 2 (AHRD V3.3 *** A0A1J6HWL3_NICAT)
Solyc01g005460	0.0022	0.0079885	YES	-0.736327	Dynein light chain (AHRD V3.3 *** A0A1U8EJW7_CAPAN)
Solyc01g005520	5e-05	0.000284054	YES	0.614646	Protein LOW PSII ACCUMULATION 1, chloroplastic (AHRD V3.3 *-* A0A1J3E7D8_NOCCA)
Solyc01g005540	5e-05	0.000284054	YES	0.507333	Lysine--tRNA ligase (AHRD V3.3 *** A0A1U8HGH5_CAPAN)
Solyc01g005550	0.0083	0.024589	YES	-0.239169	DUF239 domain-containing protein/DUF4409 domain-containing protein (AHRD V3.3 *** A0A1Q3BKR6_CEPFO)
Solyc01g005560	5e-05	0.000284054	YES	0.867151	Isocitrate dehydrogenase [NADP] (AHRD V3.3 *** A0A2G3BR90_CAPCH)
Solyc01g005590	5e-05	0.000284054	YES	0.5217	Unknown protein
Solyc01g005620	0.0009	0.00370828	YES	0.296181	oxoglutarate/malate translocator
Solyc01g005710	5e-05	0.000284054	YES	0.880602	Hcr9-Avr9-hir2 (AHRD V3.3 *-* Q3T7E8_SOLHA)
Solyc01g005720	5e-05	0.000284054	YES	0.723406	NL0D (AHRD V3.3 *** Q9ZS82_SOLLC)
Solyc01g005780	0.004	0.0132733	YES	0.527036	NL0E (AHRD V3.3 *** Q9ZS81_SOLLC)
Solyc01g005810	0.00805	0.0239909	YES	-0.287436	Protein MAK16 homolog (AHRD V3.3 *** A0A2G3DEE9_CAPCH)
Solyc01g005870	5e-05	0.000284054	YES	0.413784	Cf-like protein (AHRD V3.3 *** A0A140GMU3_SOLLC)
Solyc01g005900	0.0056	0.0176722	YES	3.00318	Transferase (AHRD V3.3 *** A0A200Q1C0_9MAGN)
Solyc01g005910	5e-05	0.000284054	YES	0.439002	Acid phosphatase/vanadium-dependent haloperoxidase-related protein (AHRD V3.3 *** A0A2U1NM03_ARTAN)
Solyc01g005920	0.00185	0.0068781	YES	0.472516	Amino acid/polyamine transporter I (AHRD V3.3 *** A0A200RCI7_9MAGN)
Solyc01g005930	0.01585	0.0422233	YES	0.266985	Lipase/lipooxygenase%2C PLAT/LH2 family protein (AHRD V3.3 *** AT1G55280.2)
Solyc01g005980	5e-05	0.000284054	YES	-0.835637	transmembrane protein%2C putative (Protein of unknown function%2C DUF538) (AHRD V3.3 *** AT5G19860.1)
Solyc01g005985	0.0015	0.0057437	YES	0.302283	Bifunctional inhibitor/lipid-transfer protein/seed storage 2S albumin superfamily protein, putative (AHRD V3.3 *** A0A061GSH0_THECC)
Solyc01g006020	5e-05	0.000284054	YES	0.393043	BnaCnng41690D protein (AHRD V3.3 *** A0A078JEK8_BRANA)
Solyc01g006055	0.00345	0.0117181	YES	-3.66855	Dirigent protein (AHRD V3.3 *** K4ASH2_SOLLC)
Solyc01g006100	0.0013	0.00508498	YES	-0.780681	cytosine-5 DNA methyltransferase1L
Solyc01g006120	0.00615	0.019153	YES	0.245853	Protein kinase family protein (AHRD V3.3 *** A0A2U1M4N4_ARTAN)
Solyc01g006130	5e-05	0.000284054	YES	0.593255	DnaJ/Hsp40 cysteine-rich domain superfamily protein (AHRD V3.3 *-* AT2G34860.2)
Solyc01g006150	0.00055	0.00241776	YES	0.359027	Cation efflux protein (AHRD V3.3 *** A0A200PY73_9MAGN)
Solyc01g006160	0.0005	0.00222258	YES	-0.322462	60S acidic ribosomal protein P1 (AHRD V3.3 *** A0A2G2W8Q0_CAPBA),Pfam:PF00428
Solyc01g006200	0.00325	0.0111596	YES	-0.522304	Unknown protein
Solyc01g006280	0.00015	0.000774158	YES	0.346251	Formate--tetrahydrofolate ligase (AHRD V3.3 *** A0A2G3DED7_CAPCH)
Solyc01g006290	5e-05	0.000284054	YES	-0.933793	Peroxidase (AHRD V3.3 *** K4ASJ5_SOLLC)
Solyc01g006330	5e-05	0.000284054	YES	1.18854	Plastid-lipid associated protein PAP / fibrillin family protein (AHRD V3.3 *** A0A2U1MH95_ARTAN)
Solyc01g006340	0.013	0.0357725	YES	0.405934	DEAD-box ATP-dependent RNA helicase 41 (AHRD V3.3 *** A0A2G3DEE5_CAPCH)
Solyc01g006360	0.00075	0.00317083	YES	0.373807	Callose synthase 9 (AHRD V3.3 *** A0A2G3AHT3_CAPAN)
Solyc01g006370	0.0002	0.000997283	YES	-0.357402	Callose synthase (AHRD V3.3 *** K7PRK8_MAIZE)
Solyc01g006380	0.0001	0.000537348	YES	-0.579449	RING-type E3 ubiquitin transferase (AHRD V3.3 *-* A0A2U1P546_ARTAN)
Solyc01g006400	5e-05	0.000284054	YES	-0.777341	Pistil extensin like protein, partial CDS only (AHRD V3.3 *-* Q7DLN2_TOBAC)
Solyc01g006450	5e-05	0.000284054	YES	-0.47621	Enoyl-[acyl-carrier-protein] reductase [NADH], chloroplastic (AHRD V3.3 *** A0A2G3DE80_CAPCH)
Solyc01g006510	5e-05	0.000284054	YES	0.490323	sorbitol related enzyme
Solyc01g006520	5e-05	0.000284054	YES	0.545009	Receptor-like protein kinase (AHRD V3.3 *** A0A2U1PPA0_ARTAN)
Solyc01g006540	5e-05	0.000284054	YES	-1.63558	lipoxygenase C
Solyc01g006555	5e-05	0.000284054	YES	-0.409847	Lipoxygenase (AHRD V3.3 *** C0KKU8_SOLLC)
Solyc01g006650	5e-05	0.000284054	YES	1.9521	ETHYLENE INSENSITIVE 3-like 3 protein (AHRD V3.3 *** A0A2G3DES0_CAPCH)
Solyc01g006670	0.0002	0.000997283	YES	0.856895	Glycosyltransferase (AHRD V3.3 *** A0A2I4H5S7_9ROSI)
Solyc01g006680	5e-05	0.000284054	YES	0.792066	2-oxoglutarate (2OG) and Fe(II)-dependent oxygenase superfamily protein (AHRD V3.3 *** A0A2U1NBL4_ARTAN)
Solyc01g006690	5e-05	0.000284054	YES	0.463497	IRK-interacting protein (AHRD V3.3 *** A0A2I4FH54_9ROSI)
Solyc01g006880	0.0128	0.0353071	YES	0.258758	Histone-lysine N-methyltransferase ATXR7 (AHRD V3.3 *-* A0A2G3AXS4_CAPCH)
Solyc01g006900	5e-05	0.000284054	YES	-0.677727	MD-2-related lipid recognition domain-containing protein / ML domain-containing protein (AHRD V3.3 *** A0A2U1NF61_ARTAN)
Solyc01g006910	0.00945	0.0273707	YES	2.38461	RING/U-box superfamily protein (AHRD V3.3 *** A0A2U1MY73_ARTAN)
Solyc01g006930	5e-05	0.000284054	YES	-1.74081	Nuclear transcription factor Y subunit A-4 (AHRD V3.3 *** A0A2G2XTD6_CAPBA)
Solyc01g006940	5e-05	0.000284054	YES	0.45482	RNA-binding protein CP33, chloroplastic (AHRD V3.3 *-* A0A1J3GQ27_NOCCA)
Solyc01g006970	0.0138	0.0375753	YES	0.24223	RNA helicase family protein (AHRD V3.3 *** A0A2U1PBZ9_ARTAN)
Solyc01g007000	0.0028	0.00983489	YES	1.48043	RING-type E3 ubiquitin transferase (AHRD V3.3 *** Q3HLY8_CAPAN)
Solyc01g007030	0.0009	0.00370828	YES	0.958075	RING-type E3 ubiquitin transferase (AHRD V3.3 *** Q3HLY8_CAPAN)
Solyc01g007040	0.01695	0.0446461	YES	0.705841	RING-type E3 ubiquitin transferase (AHRD V3.3 *-* A0A2G3AY39_CAPCH)
Solyc01g007100	0.0001	0.000537348	YES	0.365885	Digalactosyldiacylglycerol synthase 1, chloroplastic (AHRD V3.3 *** A0A1U8EIN3_CAPAN)
Solyc01g007110	0.00335	0.0114323	YES	0.300666	LRAT-like domain (AHRD V3.3 *** A0A200Q9S3_9MAGN)
Solyc01g007130	0.00145	0.00558523	YES	-0.324966	Receptor protein kinase (AHRD V3.3 *** A0A2R6R7M6_ACTCH)
Solyc01g007170	0.0015	0.0057437	YES	-0.876113	C2 calcium/lipid-binding plant phosphoribosyltransferase family protein (AHRD V3.3 *** A0A061F065_THECC)
Solyc01g007180	0.00715	0.0217451	YES	-0.558095	Spc97/Spc98 family of spindle pole body (SBP) component (AHRD V3.3 *** A0A2K3MUW2_TRIPR)
Solyc01g007220	0.004	0.0132733	YES	-0.277224	Late embryogenesis abundant (LEA) hydroxyproline-rich glycoprotein family (AHRD V3.3 *** Q9SVC8_ARATH)
Solyc01g007750	5e-05	0.000284054	YES	0.744449	Mitochondrial transcription termination factor family protein (AHRD V3.3 *** O64685_ARATH)
Solyc01g007810	5e-05	0.000284054	YES	0.625199	ovate family protein 3
Solyc01g007850	0.0002	0.000997283	YES	0.429441	Pentatricopeptide repeat (AHRD V3.3 *** A0A200QMV9_9MAGN)
Solyc01g007880	5e-05	0.000284054	YES	0.474233	Phosphatidylinositol 4-phosphate 5-kinase (AHRD V3.3 *-* D7KW77_ARALL)
Solyc01g007950	0.01405	0.0381651	YES	-0.283007	Peroxidase (AHRD V3.3 *** K4ASZ3_SOLLC)
Solyc01g007980	5e-05	0.000284054	YES	0.475896	Cysteine-rich receptor-like protein kinase 2 (AHRD V3.3 *** A0A2G2YVX5_CAPAN)
Solyc01g007990	5e-05	0.000284054	YES	0.729294	Cysteine-rich receptor-like protein kinase 2 (AHRD V3.3 *** A0A2G2XSC5_CAPBA)
Solyc01g008010	0.00155	0.00590725	YES	0.448072	DUF220 domain-containing protein (AHRD V3.3 *** A0A1Q3AZ34_CEPFO)
Solyc01g008050	0.00075	0.00317083	YES	1.77407	TRICHOME BIREFRINGENCE-LIKE 27 (AHRD V3.3 *** A0A2U1P3B7_ARTAN)
Solyc01g008060	0.00385	0.0128655	YES	-0.286618	Ribonuclease H (AHRD V3.3 *** A0A2U1P3J3_ARTAN)
Solyc01g008080	5e-05	0.000284054	YES	-0.507423	40S ribosomal protein S27 (AHRD V3.3 *** S8E0G1_9LAMI)
Solyc01g008090	0.01575	0.0419914	YES	-0.26065	40S ribosomal protein S27 (AHRD V3.3 *** S8E0G1_9LAMI)
Solyc01g008110	5e-05	0.000284054	YES	-0.412576	Cytochrome P450 (AHRD V3.3 *** A0A200R3Q9_9MAGN)
Solyc01g008230	5e-05	0.000284054	YES	-0.400277	TCP transcription factor 15
Solyc01g008250	5e-05	0.000284054	YES	0.611947	Thioredoxin (AHRD V3.3 *** A0A2U1L6U5_ARTAN)
Solyc01g008360	0.0068	0.0208469	YES	-0.296045	RNA binding protein (AHRD V3.3 *** B3TLZ0_ELAGV)
Solyc01g008420	0.0008	0.00334802	YES	0.591288	Protein DETOXIFICATION (AHRD V3.3 *** S6BP63_TOBAC)
Solyc01g008460	0.0095	0.0274868	YES	-0.404378	2Fe-2S ferredoxin (AHRD V3.3 *** A0A2G3B9S5_CAPCH)
Solyc01g008530	0.0141	0.0382689	YES	0.271533	phenylacetaldehyde reductase 1
Solyc01g008550	0.0109	0.0308942	YES	-0.223628	phenylacetaldehyde reductase 2
Solyc01g008560	5e-05	0.000284054	YES	0.433956	NAD kinase (AHRD V3.3 *** F2Z9R4_NICBE)
Solyc01g008600	5e-05	0.000284054	YES	-1.57649	Zinc finger transcription factor 6
Solyc01g008620	0.0076	0.022867	YES	-0.504273	Glucan endo-1,3-beta-glucosidase (AHRD V3.3 *** A0A1U8FGD7_CAPAN)
Solyc01g008670	5e-05	0.000284054	YES	-2.18236	Cytochrome (AHRD V3.3 *** A0A1U8F0H8_CAPAN)
Solyc01g008690	0.00805	0.0239909	YES	0.882279	GDP-mannose transporter (AHRD V3.3 *** A0A1B0VP09_ARATH)
Solyc01g008780	0.01115	0.0314972	YES	0.231804	Phospholipase A2 family protein (AHRD V3.3 *** AT4G29070.2)
Solyc01g008800	0.0029	0.010124	YES	0.401088	Disease resistance protein (TIR-NBS-LRR class) (AHRD V3.3 *** F4KIC7_ARATH)
Solyc01g008810	0.0019	0.00703575	YES	-0.350448	RING/U-box superfamily protein (AHRD V3.3 *** AT5G19430.6)
Solyc01g008830	0.00075	0.00317083	YES	0.428594	L-ascorbate oxidase (AHRD V3.3 *** A0A2G3AI57_CAPAN)
Solyc01g008850	5e-05	0.000284054	YES	0.367359	Non-specific serine/threonine protein kinase (AHRD V3.3 *** A0A2G2XP60_CAPBA)
Solyc01g008920	5e-05	0.000284054	YES	0.65319	NAD(P)-binding Rossmann-fold superfamily protein (AHRD V3.3 *** A0A2U1L7S8_ARTAN)
Solyc01g008950	5e-05	0.000284054	YES	-0.376915	Calmodulin 1
Solyc01g008960	0.00015	0.000774158	YES	-0.330435	Argonaute 4a
Solyc01g009000	0.01435	0.0388174	YES	-0.258064	RING/U-box superfamily protein (AHRD V3.3 *** A0A1I9LQQ9_ARATH)
Solyc01g009030	0.0143	0.0387145	YES	-0.301847	dgd1 suppressor 1 (AHRD V3.3 *** AT5G12290.4)
Solyc01g009040	5e-05	0.000284054	YES	-0.861142	cyclinB1_4
Solyc01g009070	0.00125	0.00492406	YES	-0.35347	gamyb-like 1
Solyc01g009080	5e-05	0.000284054	YES	0.741024	Zeaxanthin epoxidase, chloroplastic (AHRD V3.3 *** A0A1J3K020_NOCCA)
Solyc01g009120	0.00785	0.0234956	YES	0.28375	Histone deacetylase (AHRD V3.3 *** A0A2G2ZNY2_CAPAN)
Solyc01g009160	5e-05	0.000284054	YES	-1.49685	Late embryogenesis abundant (LEA) hydroxyproline-rich glycoprotein family (AHRD V3.3 *** Q84VP8_ARATH)
Solyc01g009220	0.0092	0.0267461	YES	-0.745358	inactive protein RESTRICTED TEV MOVEMENT 2-like (AHRD V3.3 *** A0A2I4H6X9_9ROSI)
Solyc01g009245	0.0063	0.0195513	YES	0.311844	Chlororespiratory reduction 42 (AHRD V3.3 *** A0A0F7J401_9ROSI)
Solyc01g009280	0.0144	0.0389148	YES	0.2363	Serine/threonine-protein phosphatase (AHRD V3.3 *** A0A2G2XPM1_CAPBA)
Solyc01g009310	0.00015	0.000774158	YES	-0.350749	meloidogyne-induced giant cell protein DB217
Solyc01g009330	0.0084	0.0248512	YES	-0.721118	RING-type E3 ubiquitin transferase (AHRD V3.3 *** A0A1U8EN04_CAPAN)
Solyc01g009340	5e-05	0.000284054	YES	-1.47778	SUN-domain protein2
Solyc01g009430	5e-05	0.000284054	YES	-0.408329	hypothetical protein (AHRD V3.3 *** AT2G27830.1)
Solyc01g009610	5e-05	0.000284054	YES	-0.591513	Protein phosphatase inhibitor 2-like (AHRD V3.3 *** A0A2K3NNM1_TRIPR)
Solyc01g009620	0.00035	0.00163698	YES	-0.677626	Cleavage and polyadenylation specificity factor subunit 5 (AHRD V3.3 *** A0A2G2XQG1_CAPBA)
Solyc01g009690	5e-05	0.000284054	YES	0.774065	SC0A (AHRD V3.3 *** Q9ZS79_SOLLC)
Solyc01g009760	5e-05	0.000284054	YES	0.785118	GRAM domain family protein (AHRD V3.3 *** A0A2U1NIK8_ARTAN)
Solyc01g009770	0.0009	0.00370828	YES	-0.805658	ATP-dependent RNA helicase (AHRD V3.3 *** Q5HZ54_ARATH)
Solyc01g009820	0.00015	0.000774158	YES	0.369656	Hydroxyproline-rich glycoprotein family protein (AHRD V3.3 *** A0A1P8AYF9_ARATH)
Solyc01g009850	0.0016	0.00607638	YES	-0.71144	hypothetical protein (AHRD V3.3 *-* AT1G27435.1)
Solyc01g009870	0.00225	0.00814421	YES	0.903888	Glycerophosphodiester phosphodiesterase (AHRD V3.3 *** B6T3E4_MAIZE)
Solyc01g010000	0.001	0.0040652	YES	0.337757	ACT domain-containing protein (AHRD V3.3 *** A0A1Q3BTU5_CEPFO)
Solyc01g010050	0.00555	0.0175314	YES	0.253815	S-adenosylmethionine decarboxylase 3
Solyc01g010060	0.0004	0.00183639	YES	-1.14797	Unknown protein
Solyc01g010150	5e-05	0.000284054	YES	-0.535754	ACT domain-containing protein (AHRD V3.3 *** A0A2U1MM44_ARTAN)
Solyc01g010185	5e-05	0.000284054	YES	-0.835255	Retrovirus-related Pol polyprotein from transposon TNT 1-94 (AHRD V3.3 *-* A0A2K3MSD0_TRIPR)
Solyc01g010220	0.004	0.0132733	YES	-0.429359	Copia-like polyprotein/retrotransposon (AHRD V3.3 --* Q9FI33_ARATH)
Solyc01g010230	0.00055	0.00241776	YES	-0.479577	MDIS1-interacting receptor like kinase 2 (AHRD V3.3 --* XP_024448779.1)
Solyc01g010250	5e-05	0.000284054	YES	-0.926138	6-phosphogluconolactonase (AHRD V3.3 *** B6U0H2_MAIZE)
Solyc01g010270	5e-05	0.000284054	YES	-0.600412	Protein SPIRAL1 (AHRD V3.3 *** A0A2G3DFN1_CAPCH)
Solyc01g010290	5e-05	0.000284054	YES	-0.486634	Ureide permease (AHRD V3.3 *** A0A2R6PBP7_ACTCH)
Solyc01g010310	0.0001	0.000537348	YES	-0.777335	Carbohydrate-binding X8 domain superfamily protein (AHRD V3.3 *** A0A1P8AZV6_ARATH)
Solyc01g010390	0.00045	0.00203473	YES	0.532889	Beta-glucosidase 34 (AHRD V3.3 *** A0A2G3DFM9_CAPCH)
Solyc01g010430	0.00925	0.0268754	YES	0.550346	Actin cross-linking protein, putative (DUF569) (AHRD V3.3 *** Q8GXC9_ARATH)
Solyc01g010480	5e-05	0.000284054	YES	1.37463	Protein TWIN LOV 1 (AHRD V3.3 *** A0A2G3AIG6_CAPAN)
Solyc01g010520	0.0002	0.000997283	YES	-0.413228	Helicase with zinc finger protein (AHRD V3.3 *** B3H5Y3_ARATH)
Solyc01g010580	0.0055	0.0174018	YES	-0.262684	40S ribosomal protein S9 (AHRD V3.3 *** A0A1U8EPE0_CAPAN)
Solyc01g010590	0.00645	0.0199595	YES	-0.32988	Peptidyl-prolyl cis-trans isomerase (AHRD V3.3 *** A0A1U8HBC6_CAPAN)
Solyc01g010640	5e-05	0.000284054	YES	0.648628	NAD(P)-linked oxidoreductase superfamily protein (AHRD V3.3 *** Q949S6_ARATH)
Solyc01g010710	0.0006	0.00260867	YES	-0.509875	Carboxypeptidase (AHRD V3.3 *** A0A2I4FWA2_9ROSI)
Solyc01g010760	0.00455	0.0148079	YES	-0.266568	Mitochondrial outer membrane protein porin (AHRD V3.3 *** A0A2K3KY08_TRIPR)
Solyc01g010860	0.0003	0.00142959	YES	-0.429861	Sphinganine C(4)-monooxygenase 1 (AHRD V3.3 *** A0A2G3DFM4_CAPCH)
Solyc01g010910	0.0001	0.000537348	YES	-1.30584	MYB transcription factor (AHRD V3.3 *-* A0A0U3IU11_MESCR)
Solyc01g010930	0.00585	0.0183658	YES	0.712224	O-fucosyltransferase family protein (AHRD V3.3 *** A0A2U1NIF6_ARTAN)
Solyc01g010940	0.0006	0.00260867	YES	-0.366365	Transmembrane emp24 domain-containing protein p24delta7 (AHRD V3.3 *** A0A2G3AIH0_CAPAN)
Solyc01g010970	0.0012	0.00475987	YES	-0.690892	Argonaute7
Solyc01g011090	0.00335	0.0114323	YES	0.399261	Phospholipid-transporting ATPase (AHRD V3.3 *-* A0A1U8GCQ9_CAPAN)
Solyc01g014180	5e-05	0.000284054	YES	-0.412003	Zinc finger A20 and AN1 domain-containing stress-associated protein 8 (AHRD V3.3 *** A0A2G2UWG6_CAPBA)
Solyc01g014230	0.0003	0.00142959	YES	0.368148	RING-type E3 ubiquitin transferase (AHRD V3.3 *** A0A2G3CB55_CAPCH)
Solyc01g014560	0.0121	0.0336578	YES	1.69357	G-type lectin S-receptor-like serine/threonine-protein kinase (AHRD V3.3 *** A0A2K3PIJ6_TRIPR)
Solyc01g015293	0.01155	0.0324013	YES	0.866796	Unknown protein
Solyc01g016470	0.0101	0.0289644	YES	-0.287705	60S acidic ribosomal protein P1 (AHRD V3.3 *-* A0A2G2XN91_CAPBA),Pfam:PF00428
Solyc01g017600	5e-05	0.000284054	YES	0.398219	transmembrane protein 45B-like (AHRD V3.3 *** A0A2I4DQK0_9ROSI)
Solyc01g017860	0.004	0.0132733	YES	-0.6857	Unknown protein
Solyc01g020320	0.0054	0.0171439	YES	-0.495551	hypothetical protein (AHRD V3.3 *** AT2G20480.1)
Solyc01g020340	0.0194	0.0497717	YES	0.933537	Pentatricopeptide repeat-containing protein (AHRD V3.3 *-* A0A2U1MY66_ARTAN)
Solyc01g020357	0.0074	0.0223517	YES	-1.27284	Unknown protein
Solyc01g028803	5e-05	0.000284054	YES	0.506808	Cytochrome P450 (AHRD V3.3 *** A0A200R9G0_9MAGN)
Solyc01g049680	0.0034	0.0115847	YES	-0.284747	Transcription factor Pur-alpha 1 (AHRD V3.3 *** A0A2G2W459_CAPBA)
Solyc01g050010	0.0073	0.0221149	YES	-0.551675	Zinc finger BED domain-containing protein DAYSLEEPER (AHRD V3.3 *** A0A1J3I687_NOCCA)
Solyc01g050070	5e-05	0.000284054	YES	0.611989	Transmembrane protein (AHRD V3.3 *** A0A1P8AMQ6_ARATH)
Solyc01g056600	0.01695	0.0446461	YES	-1.54729	Double-stranded RNA-binding protein 1 (AHRD V3.3 *-* A0A2G2XPY3_CAPBA)
Solyc01g056690	0.00495	0.0159469	YES	0.273488	Protein kinase and PP2C-like domain-containing protein (AHRD V3.3 *** A0A2G3AJ12_CAPAN)
Solyc01g056780	0.0022	0.0079885	YES	0.281166	50S ribosomal protein L34 (AHRD V3.3 *** A0A1U8FLP5_CAPAN)
Solyc01g057310	5e-05	0.000284054	YES	-0.700064	Phragmoplast orienting kinesin 2 (AHRD V3.3 *** A0A2G2XPE0_CAPBA)
Solyc01g057520	0.01735	0.0454657	YES	-0.287771	ARM repeat superfamily protein (AHRD V3.3 *** F4J550_ARATH)
Solyc01g057570	0.0194	0.0497717	YES	-0.307325	alpha-ketoglutarate-dependent dioxygenase alkB homolog 6-like (AHRD V3.3 *** A0A2I4HR29_9ROSI)
Solyc01g057770	0.00045	0.00203473	YES	0.336402	HCO3-transporter family (AHRD V3.3 *** A0A2U1KUW6_ARTAN)
Solyc01g057780	5e-05	0.000284054	YES	0.591183	Zinc finger protein VAR3, chloroplastic (AHRD V3.3 *** A0A2G3BZA0_CAPCH)
Solyc01g057830	0.00175	0.00655643	YES	0.28769	30S ribosomal protein S1 protein (AHRD V3.3 *** A0A2U1PM45_ARTAN)
Solyc01g058010	0.0073	0.0221149	YES	0.366791	Neutral/alkaline invertase (AHRD V3.3 *** G5DC09_MANES)
Solyc01g058270	5e-05	0.000284054	YES	-0.586882	O-acetyltransferase family protein (AHRD V3.3 *** A0A2U1M4H7_ARTAN)
Solyc01g058320	5e-05	0.000284054	YES	-0.45028	transmembrane protein (AHRD V3.3 *-* AT3G17120.5)
Solyc01g058720	0.00055	0.00241776	YES	0.346574	Calcium-binding EF-hand (AHRD V3.3 *** A0A2U1NQC6_ARTAN)
Solyc01g059860	0.0138	0.0375753	YES	0.23236	MAP kinase kinase kinase 3
Solyc01g060050	5e-05	0.000284054	YES	0.85813	WD40 domain-containing protein (AHRD V3.3 *** A0A2K3NUT6_TRIPR)
Solyc01g060090	0.0003	0.00142959	YES	0.673353	serine/threonine-protein phosphatase 4 regulatory subunit 3-like (AHRD V3.3 *-* A0A2I4F1X2_9ROSI)
Solyc01g060130	0.01545	0.0412877	YES	0.315828	TOMGTPASE Mill. GTPase
Solyc01g060170	5e-05	0.000284054	YES	0.677069	Calmodulin-binding transcription activator (AHRD V3.3 *-* A0A1I9LRY6_ARATH)
Solyc01g060180	5e-05	0.000284054	YES	0.660911	AMP-dependent synthetase/ligase (AHRD V3.3 *** A0A200R265_9MAGN)
Solyc01g060410	0.0009	0.00370828	YES	-0.892684	GPI-anchored adhesin-like protein (AHRD V3.3 *** Q9M2F2_ARATH)
Solyc01g060490	5e-05	0.000284054	YES	-0.82998	GATA transcription factor 23 (AHRD V3.3 *** A0A2G2VJP8_CAPBA)
Solyc01g065510	5e-05	0.000284054	YES	-1.1704	leucine-rich repeat extensin-like protein 6 (AHRD V3.3 *-* XP_010321602.1)
Solyc01g065530	0.00095	0.00388713	YES	-0.366834	COBRA-like protein (AHRD V3.3 *** A0A2G3AIT3_CAPAN)
Solyc01g065690	0.00605	0.0188961	YES	0.360936	Heavy metal-associated isoprenylated plant protein (AHRD V3.3 *-* A0A2R6PJM0_ACTCH)
Solyc01g065700	0.00765	0.0229961	YES	0.415917	Protein phosphatase 2C family protein (AHRD V3.3 *** A0A2U1N538_ARTAN)
Solyc01g065720	0.00015	0.000774158	YES	0.389064	Phospholipase (AHRD V3.3 *** A0A2I4F1X9_9ROSI)
Solyc01g066260	5e-05	0.000284054	YES	-2.61564	Unknown protein
Solyc01g066430	5e-05	0.000284054	YES	-1.06939	RING-H2 finger protein ATL2-like (AHRD V3.3 *** A0A2I4E8K9_9ROSI)
Solyc01g066457	0.0009	0.00370828	YES	0.466306	Alpha/beta-Hydrolases superfamily protein (AHRD V3.3 *** A0A2U1MWY4_ARTAN)
Solyc01g066570	5e-05	0.000284054	YES	-1.71504	FCS-Like Zinc finger 15 (AHRD V3.3 *-* FLZ15_ARATH)
Solyc01g066590	0.0001	0.000537348	YES	0.393722	Dynein light chain (AHRD V3.3 *** A0A2G3DI71_CAPCH)
Solyc01g066620	0.0003	0.00142959	YES	-1.65759	Glyoxysomal fatty acid beta-oxidation multifunctional protein MFP-a (AHRD V3.3 *** A0A2G3AJZ7_CAPAN)
Solyc01g066640	5e-05	0.000284054	YES	-1.51009	Vitellogenin-like protein (AHRD V3.3 *-* Q9FH24_ARATH)
Solyc01g066680	5e-05	0.000284054	YES	0.468598	Pollen Ole e 1 allergen and extensin family protein (AHRD V3.3 *** A0A2U1NI15_ARTAN)
Solyc01g066720	0.00055	0.00241776	YES	-0.36307	Hypoxia-responsive family protein (AHRD V3.3 *** S8D7L7_9LAMI)
Solyc01g066740	5e-05	0.000284054	YES	-0.562241	Transducin/WD40 repeat-like superfamily protein (AHRD V3.3 *-* A0A2U1LEC3_ARTAN)
Solyc01g066760	5e-05	0.000284054	YES	-2.14605	Unknown protein
Solyc01g066770	0.00355	0.0120137	YES	-0.764092	Chaperone protein dnaJ 49 (AHRD V3.3 *** A0A2G3B5J1_CAPCH)
Solyc01g066840	5e-05	0.000284054	YES	-0.36134	40S ribosomal protein S21 (AHRD V3.3 *** A0A1U8E7W4_CAPAN)
Solyc01g066850	0.00085	0.00352993	YES	-2.54676	WAT1-related protein (AHRD V3.3 *** K4AWT5_SOLLC)
Solyc01g066880	5e-05	0.000284054	YES	0.48862	heavy metal-associated isoprenylated plant protein 3-like (AHRD V3.3 *** A0A2G3ALM1_CAPAN)
Solyc01g066900	5e-05	0.000284054	YES	-0.756533	uveal autoantigen with coiled-coil/ankyrin (AHRD V3.3 *** AT4G15790.1)
Solyc01g066910	5e-05	0.000284054	YES	-0.921504	Bifunctional inhibitor/plant lipid transfer protein/seed storage helical domain containing protein (AHRD V3.3 *** A0A2P5CY45_TREOI)
Solyc01g066940	0.0012	0.00475987	YES	-0.43446	Vesicle-associated membrane protein (AHRD V3.3 *** A0A1U8E616_CAPAN)
Solyc01g066980	0.00015	0.000774158	YES	-1.59419	Flowering-promoting factor 1 (AHRD V3.3 *** A0A1U8FMN5_CAPAN)
Solyc01g067010	0.00125	0.00492406	YES	-0.377655	F-box protein (AHRD V3.3 *** A0A2K3P6V3_TRIPR)
Solyc01g067020	5e-05	0.000284054	YES	0.574303	Atypical receptor-like kinase 1 (AHRD V3.3 *** C5H8K0_SOLLC)
Solyc01g067100	0.0013	0.00508498	YES	0.303176	Cullin (AHRD V3.3 *** A0A200Q1J8_9MAGN)
Solyc01g067120	5e-05	0.000284054	YES	1.3818	cullin-1-like (AHRD V3.3 *-* A0A2I4G9U1_9ROSI)
Solyc01g067290	5e-05	0.000284054	YES	0.948818	Divinyl chlorophyllide a 8-vinyl-reductase, chloroplastic (AHRD V3.3 *** A0A2G2XQY6_CAPBA)
Solyc01g067295	5e-05	0.000284054	YES	-1.75043	Fruit-specific protein (AHRD V3.3 *** A0A2G2VKF4_CAPBA)
Solyc01g067300	0.0001	0.000537348	YES	2.71193	CASP-like protein (AHRD V3.3 *-* A0A0K9RZ96_SPIOL)
Solyc01g067330	0.00215	0.00783914	YES	0.832602	CASP-like protein (AHRD V3.3 *** A0A2G3DII6_CAPCH)
Solyc01g067360	0.00025	0.00121514	YES	0.845659	E3 ubiquitin-protein ligase MIEL1-like (AHRD V3.3 *** A0A1S4C6Z0_TOBAC)
Solyc01g067530	5e-05	0.000284054	YES	0.428416	GTPase OBG (AHRD V3.3 *** A0A2K3PK04_TRIPR)
Solyc01g067600	0.00015	0.000774158	YES	0.340427	Zinc finger, CW-type (AHRD V3.3 *-* A0A2U1Q0A5_ARTAN)
Solyc01g067660	0.00205	0.00751396	YES	0.271216	1,4-alpha-glucan-maltohydrolase
Solyc01g067680	5e-05	0.000284054	YES	0.568643	Tubby-like F-box protein (AHRD V3.3 *** A0A2G3DFX8_CAPCH)
Solyc01g067750	5e-05	0.000284054	YES	0.524931	dehydroquinate dehydratase/shikimate:NADP oxidoreductase
Solyc01g067790	0.0139	0.0377999	YES	0.337006	BRCT domain-containing DNA repair protein (AHRD V3.3 *-* A0A1P8B7K8_ARATH)
Solyc01g067800	0.0001	0.000537348	YES	-0.470758	Zinc finger protein (AHRD V3.3 *** A0A2K3PE50_TRIPR)
Solyc01g067890	5e-05	0.000284054	YES	0.953647	1-D-deoxyxylulose 5-phosphate synthase
Solyc01g068020	0.0051	0.0163328	YES	0.322052	Polyketide cyclase / dehydrase and lipid transport protein (AHRD V3.3 *** Q1G3L2_ARATH)
Solyc01g068030	0.0184	0.0476587	YES	0.231369	Polyketide cyclase / dehydrase and lipid transport protein (AHRD V3.3 *** Q1G3L2_ARATH)
Solyc01g068045	0.01165	0.0326536	YES	-0.228025	Ubiquitin (AHRD V3.3 *** B1P770_LOLTE)
Solyc01g068075	0.00295	0.0102764	YES	-1.17237	Unknown protein
Solyc01g068080	5e-05	0.000284054	YES	-1.58973	NAD(P)-binding Rossmann-fold superfamily protein (AHRD V3.3 *** A0A2U1PJA8_ARTAN)
Solyc01g068280	0.00145	0.00558523	YES	-0.45155	Protein CHROMATIN REMODELING 24 (AHRD V3.3 *** A0A2G3DH52_CAPCH)
Solyc01g068290	0.0016	0.00607638	YES	0.335425	tRNA uridine 5-carboxymethylaminomethyl modification enzyme MnmG (AHRD V3.3 *** A0A2G3AKP6_CAPAN),Pfam:PF01134
Solyc01g068350	0.01165	0.0326536	YES	-1.0506	Crossover junction endonuclease MUS81 (AHRD V3.3 *-* A0A2G3AKQ4_CAPAN)
Solyc01g068380	5e-05	0.000284054	YES	0.683403	Purple acid phosphatase (AHRD V3.3 *** A0A2G2XQL8_CAPBA)
Solyc01g068400	0.0038	0.0127247	YES	-0.31821	Tubulin-specific chaperone A (AHRD V3.3 *** A0A2G2XQI4_CAPBA)
Solyc01g068410	5e-05	0.000284054	YES	-1.6433	SlPIN5
Solyc01g068460	0.00045	0.00203473	YES	0.357241	Plant calmodulin-binding-like protein (AHRD V3.3 *** G7IW85_MEDTR)
Solyc01g068470	5e-05	0.000284054	YES	0.673267	cytochrome C oxidase subunit (AHRD V3.3 *** AT2G38780.4)
Solyc01g068490	5e-05	0.000284054	YES	0.638715	RING-type E3 ubiquitin transferase (AHRD V3.3 *** A0A200RD53_9MAGN)
Solyc01g068530	0.0033	0.0113013	YES	-0.269264	40S ribosomal protein S16 (AHRD V3.3 *** A0A2G3DIR8_CAPCH)
Solyc01g068560	0.0001	0.000537348	YES	0.369031	protein LNK2 isoform X1 (AHRD V3.3 --* XP_023879322.1)
Solyc01g068620	0.0111	0.0313651	YES	0.276337	Polyketide cyclase / dehydrase and lipid transport protein (AHRD V3.3 *** Q9M120_ARATH)
Solyc01g068630	0.0004	0.00183639	YES	-1.24004	Haloacid dehalogenase-like hydrolase (HAD) superfamily protein (AHRD V3.3 *** A0A2U1PYM0_ARTAN),Pfam:PF13419
Solyc01g073680	0.0018	0.00671016	YES	-0.3255	Bifunctional inhibitor/lipid-transfer protein/seed storage 2S albumin superfamily protein (AHRD V3.3 *** A0A061DVR0_THECC)
Solyc01g073700	5e-05	0.000284054	YES	-1.48387	Unknown protein
Solyc01g073710	0.00015	0.000774158	YES	0.439615	Calcium-binding EF-hand family protein (AHRD V3.3 *** O64866_ARATH)
Solyc01g073730	0.00075	0.00317083	YES	0.389488	GTP 3',8-cyclase, mitochondrial (AHRD V3.3 *** CNX2_ARATH)
Solyc01g073770	0.00075	0.00317083	YES	-0.391924	PRLI-interacting factor (AHRD V3.3 *-* AT5G19900.5)
Solyc01g073820	5e-05	0.000284054	YES	1.78268	Cysteine/Histidine-rich C1 domain family protein (AHRD V3.3 *** A0A2U1L9L8_ARTAN)
Solyc01g073890	0.00485	0.0156585	YES	0.811866	Cysteine/Histidine-rich C1 domain family protein (AHRD V3.3 *-* Q9ZUW8_ARATH)
Solyc01g073900	0.0001	0.000537348	YES	0.551778	E3 ubiquitin-protein ligase (AHRD V3.3 *-* A0A2G3D341_CAPCH)
Solyc01g073920	0.00255	0.00906315	YES	-0.42493	Proline-rich family protein (AHRD V3.3 *** Q8GYK6_ARATH)
Solyc01g074000	5e-05	0.000284054	YES	-1.13024	Histone H3 (AHRD V3.3 *** D8L9K7_WHEAT)
Solyc01g074030	5e-05	0.000284054	YES	-0.452868	Beta-glucosidase (AHRD V3.3 *** Q43014_PRUAV)
Solyc01g079090	5e-05	0.000284054	YES	0.610934	Protoporphyrinogen oxidase (AHRD V3.3 *** O64384_SOLTU)
Solyc01g079110	5e-05	0.000284054	YES	-1.46215	Histone H3 (AHRD V3.3 *** A0A2G3DHD8_CAPCH)
Solyc01g079140	5e-05	0.000284054	YES	-1.64276	Unknown protein
Solyc01g079150	5e-05	0.000284054	YES	-0.572437	HCO3-transporter family (AHRD V3.3 *** A0A2U1KUW6_ARTAN)
Solyc01g079160	0.00345	0.0117181	YES	-1.86244	GDSL esterase/lipase (AHRD V3.3 *** A0A2G3AJV6_CAPAN)
Solyc01g079180	5e-05	0.000284054	YES	-2.84476	Pectinesterase (AHRD V3.3 *** A0A2G2XQP7_CAPBA)
Solyc01g079200	5e-05	0.000284054	YES	0.820484	gibberellin 2-oxidase 3
Solyc01g079220	5e-05	0.000284054	YES	0.431431	NifU-like protein 1, chloroplastic (AHRD V3.3 *** A0A1U8E004_CAPAN)
Solyc01g079240	5e-05	0.000284054	YES	-0.50595	Long chain acyl-CoA synthetase 1 (AHRD V3.3 *** A0A2G3AKT2_CAPAN)
Solyc01g079300	5e-05	0.000284054	YES	-1.5379	Stachyose synthase (AHRD V3.3 *** S8CRI9_9LAMI)
Solyc01g079340	0.0072	0.0218664	YES	-0.26165	Serine/threonine-protein kinase (AHRD V3.3 *** A0A2G2XQS7_CAPBA)
Solyc01g079350	0.00175	0.00655643	YES	0.298127	HIT zinc finger and PAPA-1-like domain-containing protein (AHRD V3.3 *-* F4I548_ARATH)
Solyc01g079360	0.0005	0.00222258	YES	0.337133	WRKY transcription factor 37
Solyc01g079410	5e-05	0.000284054	YES	-0.437951	Calcium-dependent phosphotriesterase superfamily protein (AHRD V3.3 *** A0A2U1MTE8_ARTAN)
Solyc01g079450	5e-05	0.000284054	YES	0.370582	Peptidase S9 (AHRD V3.3 *** A0A200R223_9MAGN)
Solyc01g079470	5e-05	0.000284054	YES	0.605432	Unknown protein
Solyc01g079480	0.00695	0.0212398	YES	-0.242479	BZIP transcription factor (AHRD V3.3 *** C0LQL1_9CARY)
Solyc01g079500	5e-05	0.000284054	YES	-0.918943	DNA replication licensing factor MCM7 (AHRD V3.3 *** A0A1U8FE76_CAPAN)
Solyc01g079510	0.0044	0.0143823	YES	0.268457	WD40 domain-containing protein (AHRD V3.3 *** A0A178W3E8_ARATH)
Solyc01g079530	5e-05	0.000284054	YES	0.828626	RING/FYVE/PHD zinc finger superfamily protein (AHRD V3.3 *** A0A2U1LZL6_ARTAN)
Solyc01g079535	0.00125	0.00492406	YES	-0.297202	GTP-binding protein (AHRD V3.3 *** Q9SDK4_ORYSJ)
Solyc01g079550	0.01205	0.0335571	YES	1.11222	Multidrug resistance protein ABC transporter family protein, putative (AHRD V3.3 *** A0A061DZ20_THECC)
Solyc01g079570	5e-05	0.000284054	YES	-1.39685	Beta-D-xylosidase 1 (AHRD V3.3 *** A0A1U8DZL0_CAPAN)
Solyc01g079590	0.00015	0.000774158	YES	-0.376691	Late embryogenesis abundant protein (LEA) family protein (AHRD V3.3 *** F4IYB7_ARATH)
Solyc01g079600	5e-05	0.000284054	YES	0.430735	Alpha/beta-Hydrolases superfamily protein (AHRD V3.3 *** A0A2U1L2I9_ARTAN)
Solyc01g079610	0.00015	0.000774158	YES	0.424666	DnaJ protein ERDJ3B (AHRD V3.3 *** A0A2G2Z6I0_CAPAN)
Solyc01g079620	5e-05	0.000284054	YES	-0.996617	colorless fruit epidermis
Solyc01g079700	0.00535	0.0170185	YES	0.64493	Helicase, C-terminal (AHRD V3.3 *-* A0A2U1NPJ2_ARTAN)
Solyc01g079720	0.01425	0.0386167	YES	0.25665	Protein phosphatase 2C 70 (AHRD V3.3 *** A0A1U8E8U4_CAPAN)
Solyc01g079790	5e-05	0.000284054	YES	0.652109	ADP-glucose pyrophosphorylase large subunit 3
Solyc01g079800	0.0017	0.00639992	YES	0.431531	DEAD-box ATP-dependent RNA helicase 58, chloroplastic (AHRD V3.3 *** A0A2G3AL49_CAPAN)
Solyc01g079810	0.0074	0.0223517	YES	0.291193	E3 ubiquitin-protein ligase RHF1A (AHRD V3.3 *** A0A1J3FVF9_NOCCA)
Solyc01g079830	5e-05	0.000284054	YES	2.33699	hypothetical protein (AHRD V3.3 *** AT5G19190.1)
Solyc01g079850	5e-05	0.000284054	YES	-0.725415	Protein trichome birefringence-like 11 (AHRD V3.3 *** A0A2G3DI26_CAPCH)
Solyc01g079870	0.00115	0.00458962	YES	-0.319888	CONSTANS interacting protein 2b
Solyc01g079940	5e-05	0.000284054	YES	1.00162	Eukaryotic aspartyl protease family protein (AHRD V3.3 *** A0A2U1KXX4_ARTAN)
Solyc01g079980	5e-05	0.000284054	YES	-1.33417	Eukaryotic aspartyl protease family protein (AHRD V3.3 *** A0A2U1ML86_ARTAN)
Solyc01g080020	5e-05	0.000284054	YES	0.747977	Eukaryotic aspartyl protease family protein (AHRD V3.3 *** A0A2U1ML86_ARTAN)
Solyc01g080070	5e-05	0.000284054	YES	-1.36719	Heavy metal-associated isoprenylated plant protein (AHRD V3.3 *-* A0A2R6PK24_ACTCH)
Solyc01g080080	0.0175	0.0457848	YES	-0.248402	RING/U-box superfamily protein (AHRD V3.3 *** A0A2U1KJJ9_ARTAN)
Solyc01g080100	5e-05	0.000284054	YES	-1.02803	RING zinc finger protein (AHRD V3.3 *** AT3G06145.1)
Solyc01g080170	0.00025	0.00121514	YES	-0.405517	Hydroxymethylglutaryl-CoA lyase, mitochondrial (AHRD V3.3 *** A0A1U8E166_CAPAN)
Solyc01g080220	0.005	0.0160734	YES	0.273986	endo-1,31,4-beta-D-glucanase-like (AHRD V3.3 *** A0A2I4F2Y3_9ROSI)
Solyc01g080240	5e-05	0.000284054	YES	0.57238	mitogen-activated protein kinase 13
Solyc01g080260	5e-05	0.000284054	YES	0.6508	ARM repeat superfamily protein (AHRD V3.3 *** A0A2U1LFG7_ARTAN)
Solyc01g080280	5e-05	0.000284054	YES	0.970633	chloroplast glutamine synthetase
Solyc01g080300	0.01055	0.0300291	YES	0.351412	Protein ABCI12, chloroplastic (AHRD V3.3 *** A0A1U8E1S5_CAPAN)
Solyc01g080320	5e-05	0.000284054	YES	-1.54839	Unknown protein
Solyc01g080480	5e-05	0.000284054	YES	1.96229	DNAse I-like superfamily protein (AHRD V3.3 *** A0A2U1Q9H2_ARTAN)
Solyc01g080490	0.0007	0.00298999	YES	0.777212	DUF679 domain-containing protein (AHRD V3.3 *** A0A1Q3B6H0_CEPFO)
Solyc01g080500	0.0041	0.0135496	YES	-0.259765	Plant/F10N7-170 protein, putative (AHRD V3.3 *** G7IFN2_MEDTR)
Solyc01g080510	5e-05	0.000284054	YES	0.534695	interactor of constitutive active ROPs protein (AHRD V3.3 *-* AT1G16520.1)
Solyc01g080570	5e-05	0.000284054	YES	3.16726	Inosine-uridine preferring nucleoside hydrolase family protein (AHRD V3.3 *** A0A2U1LEG5_ARTAN)
Solyc01g080600	5e-05	0.000284054	YES	-1.61793	Histone H3 (AHRD V3.3 *-* A0A200Q2V7_9MAGN)
Solyc01g080680	0.0015	0.0057437	YES	1.38263	Sugar facilitator protein 3
Solyc01g080700	0.00425	0.0139671	YES	-0.408319	Inosine-uridine preferring nucleoside hydrolase family protein (AHRD V3.3 *** A0A2U1NVI6_ARTAN)
Solyc01g080750	5e-05	0.000284054	YES	-1.2415	ARM repeat superfamily protein (AHRD V3.3 *** A0A2U1P293_ARTAN)
Solyc01g080780	0.0115	0.032303	YES	-0.265744	Translocase of chloroplast, chloroplastic (AHRD V3.3 *** A0A2G3ALC2_CAPAN)
Solyc01g080790	0.0006	0.00260867	YES	-1.14819	Plant basic secretory protein (BSP) family protein (AHRD V3.3 *** I3SK49_MEDTR)
Solyc01g080800	0.0001	0.000537348	YES	-0.995495	Basic secretory family protein (AHRD V3.3 *** A0A2K3LW23_TRIPR)
Solyc01g080810	5e-05	0.000284054	YES	0.617779	Isoleucine--tRNA ligase (AHRD V3.3 *** A0A1J3CFD6_NOCCA)
Solyc01g080840	5e-05	0.000284054	YES	0.693084	Protein translocase subunit SecA (AHRD V3.3 *** A0A2G3DHH8_CAPCH)
Solyc01g080850	0.00055	0.00241776	YES	0.313949	Protein transport protein SEC23 (AHRD V3.3 *** A0A2G3DHG4_CAPCH)
Solyc01g080870	5e-05	0.000284054	YES	0.676327	Protein NRT1/ PTR FAMILY 7.3 (AHRD V3.3 *** A0A2G3DJ73_CAPCH)
Solyc01g080900	5e-05	0.000284054	YES	-1.45651	Cytochrome P450 (AHRD V3.3 *** A0A200PPF3_9MAGN)
Solyc01g080910	5e-05	0.000284054	YES	-0.458291	polyadenylate-binding protein 1-B-binding protein (AHRD V3.3 *** AT5G44860.2)
Solyc01g081010	0.0155	0.04141	YES	-0.216575	Nucleolar GTP-binding protein 1 (AHRD V3.3 *** A0A1U8EKU8_CAPAN)
Solyc01g081050	0.00295	0.0102764	YES	0.34291	AMP-dependent synthetase/ligase (AHRD V3.3 *** A0A200PXA7_9MAGN)
Solyc01g081150	5e-05	0.000284054	YES	-0.534141	DNA-directed RNA polymerases I, II, and III subunit RPABC3 (AHRD V3.3 *** A0A2U1P010_ARTAN)
Solyc01g081240	0.0107	0.0303849	YES	0.71296	Pentatricopeptide repeat-containing protein (AHRD V3.3 *** A0A2I0VN18_9ASPA)
Solyc01g081310	5e-05	0.000284054	YES	-0.453154	glutathione S-transferase T3
Solyc01g081320	0.01	0.0287284	YES	0.280781	Pentatricopeptide repeat (AHRD V3.3 *** A0A200QXT6_9MAGN)
Solyc01g081340	0.0099	0.0284832	YES	-1.45055	S-adenosyl-L-methionine-dependent methyltransferases superfamily protein (AHRD V3.3 *** A0A2U1PMX3_ARTAN)
Solyc01g081380	0.0006	0.00260867	YES	-0.657347	nuclear matrix protein 1
Solyc01g081420	0.0021	0.00767698	YES	0.624659	Armadillo-type fold (AHRD V3.3 *-* A0A2U1LY20_ARTAN)
Solyc01g081480	5e-05	0.000284054	YES	0.8059	GPI inositol-deacylase PGAP1-like protein (AHRD V3.3 *** A0A2U1LZR3_ARTAN)
Solyc01g081490	5e-05	0.000284054	YES	0.425799	RNA polymerase sigma factor (AHRD V3.3 *** A0A1U8EM77_CAPAN)
Solyc01g081500	0.0061	0.0190308	YES	-0.251367	heterochromatin protein 1-like protein
Solyc01g081600	0.004	0.0132733	YES	3.66408	Non-specific lipid-transfer protein (AHRD V3.3 *** K4AY52_SOLLC)
Solyc01g086640	0.00035	0.00163698	YES	-0.50195	O-fucosyltransferase (AHRD V3.3 *** A0A2P5FQR3_TREOI)
Solyc01g086650	5e-05	0.000284054	YES	0.951564	Uroporphyrinogen-III C-methyltransferase (AHRD V3.3 *** A0A2I0V6U1_9ASPA)
Solyc01g086660	0.0002	0.000997283	YES	0.695036	Unknown protein
Solyc01g086690	0.0043	0.0141028	YES	-1.08257	Sister chromatid cohesion 1 protein 4 (AHRD V3.3 *** A0A2G3DGK5_CAPCH)
Solyc01g086800	0.00245	0.00876216	YES	-0.573069	Histone H3 (AHRD V3.3 *** B6SYV0_MAIZE)
Solyc01g086820	5e-05	0.000284054	YES	-1.57929	Histone H3 (AHRD V3.3 *-* A0A2P6TS80_CHLSO)
Solyc01g086920	0.00025	0.00121514	YES	-0.346797	Leucine-rich repeat receptor-like protein (AHRD V3.3 *** H6V789_MALDO)
Solyc01g086930	0.0003	0.00142959	YES	-1.43682	protein gamma response 1 (AHRD V3.3 *** A0A2I4FRY7_9ROSI)
Solyc01g086940	0.00255	0.00906315	YES	0.338044	Zinc finger CCCH domain-containing protein (AHRD V3.3 *-* A0A2K3NPU7_TRIPR)
Solyc01g087030	0.0013	0.00508498	YES	0.318283	Zinc finger transcription factor 10
Solyc01g087040	5e-05	0.000284054	YES	0.856187	Photosystem II PsbP (AHRD V3.3 *** A0A200Q959_9MAGN)
Solyc01g087050	5e-05	0.000284054	YES	-2.90735	Zinc finger protein (AHRD V3.3 *** A0A200QA40_9MAGN)
Solyc01g087080	0.0005	0.00222258	YES	-1.12905	interferon-activable protein (AHRD V3.3 *** AT3G52110.2)
Solyc01g087130	0.0005	0.00222258	YES	-1.56775	R2R3MYB transcription factor 47
Solyc01g087140	5e-05	0.000284054	YES	-1.78203	Late embryogenesis abundant protein (AHRD V3.3 *-* A0A200QZY3_9MAGN)
Solyc01g087150	0.0049	0.0158146	YES	0.450017	Protein DETOXIFICATION (AHRD V3.3 *** A0A328DUA2_9ASTE)
Solyc01g087170	5e-05	0.000284054	YES	0.461702	Zinc finger transcription factor 11
Solyc01g087180	0.0005	0.00222258	YES	-0.986168	Expressed protein (AHRD V3.3 *-* AT1G07985.1)
Solyc01g087190	5e-05	0.000284054	YES	0.588334	Chaperonin-like RbcX (AHRD V3.3 *** A0A200R9J6_9MAGN)
Solyc01g087240	5e-05	0.000284054	YES	-0.573375	Nuclear transcription factor Y subunit A-9 (AHRD V3.3 *** A0A1U8DTI1_CAPAN)
Solyc01g087260	0.0001	0.000537348	YES	0.372921	carotenoid cleavage dioxygenase 1B
Solyc01g087270	0.00035	0.00163698	YES	0.681195	Carotenoid cleavage dioxygenase 1 (AHRD V3.3 *-* A0A160HSC8_VACMY)
Solyc01g087290	5e-05	0.000284054	YES	0.466491	tRNA-dihydrouridine synthase (AHRD V3.3 *** A0A2G3DGY4_CAPCH)
Solyc01g087410	0.0101	0.0289644	YES	0.391284	Zinc finger, FYVE/PHD-type (AHRD V3.3 *-* A0A2U1NX02_ARTAN)
Solyc01g087420	5e-05	0.000284054	YES	0.682876	Zinc finger, FYVE/PHD-type (AHRD V3.3 *** A0A2U1NX02_ARTAN)
Solyc01g087440	5e-05	0.000284054	YES	1.07543	Arm repeat superfamily protein (AHRD V3.3 *-* A0A2K3NTC9_TRIPR)
Solyc01g087450	5e-05	0.000284054	YES	0.892361	Arm repeat superfamily protein (AHRD V3.3 *** A0A2K3NMK6_TRIPR)
Solyc01g087500	5e-05	0.000284054	YES	-1.17072	DNA topoisomerase 2 (AHRD V3.3 *** A0A2G2XSS9_CAPBA)
Solyc01g087520	5e-05	0.000284054	YES	0.469453	Ferredoxin-thioredoxin reductase, variable chain (AHRD V3.3 *** A0A2G2XSR5_CAPBA)
Solyc01g087530	0.0018	0.00671016	YES	0.334556	Zinc transporter (AHRD V3.3 *** A0A2K3NPL0_TRIPR)
Solyc01g087580	0.0006	0.00260867	YES	-1.70211	hypothetical protein (AHRD V3.3 *-* AT3G57450.1)
Solyc01g087600	0.01545	0.0412877	YES	-0.239106	transmembrane protein%2C putative (DUF288) (AHRD V3.3 *** AT2G41770.1)
Solyc01g087620	0.0025	0.00891312	YES	-0.274728	Ubiquitin-like protein 5 (AHRD V3.3 *** A0A1U8DUI9_CAPAN)
Solyc01g087680	5e-05	0.000284054	YES	0.405651	UPF0114 domain-containing protein (AHRD V3.3 *** A0A1Q3BUG9_CEPFO)
Solyc01g087690	5e-05	0.000284054	YES	1.03429	RNA polymerase sigma factor sigD, chloroplastic (AHRD V3.3 *** A0A2G2XSP7_CAPBA)
Solyc01g087710	5e-05	0.000284054	YES	0.783786	UPF0114 domain-containing protein (AHRD V3.3 *** A0A1Q3C5D7_CEPFO)
Solyc01g087730	5e-05	0.000284054	YES	0.414656	50S ribosomal protein L1 (AHRD V3.3 *** B2JA75_NOSP7)
Solyc01g087750	5e-05	0.000284054	YES	0.681956	protein RETICULATA-RELATED 4, chloroplastic-like (AHRD V3.3 *** A0A2I4G748_9ROSI)
Solyc01g087780	0.00245	0.00876216	YES	0.297671	serine protease SBT4A
Solyc01g087790	0.0012	0.00475987	YES	0.387854	Subtilisin-like protease (AHRD V3.3 *** O82006_SOLLC)
Solyc01g087800	5e-05	0.000284054	YES	1.82115	Subtilisin-like protease (AHRD V3.3 *** O82777_SOLLC)
Solyc01g087810	5e-05	0.000284054	YES	2.28323	Subtilisin-like protease (AHRD V3.3 *** O82777_SOLLC)
Solyc01g087820	0.00095	0.00388713	YES	0.361706	Subtilisin-like protease (AHRD V3.3 *** O82777_SOLLC)
Solyc01g087850	5e-05	0.000284054	YES	0.680551	serine protease SBT3
Solyc01g087870	0.01045	0.0297793	YES	0.341745	Glutamine--fructose-6-phosphate aminotransferase [isomerizing] (AHRD V3.3 *** A0A2I0VLF2_9ASPA)
Solyc01g087880	5e-05	0.000284054	YES	-0.691591	2%2C3-bisphosphoglycerate-dependent phosphoglycerate mutase (AHRD V3.3 *** AT3G52040.1)
Solyc01g088000	5e-05	0.000284054	YES	0.506425	S-adenosyl-L-methionine-dependent methyltransferases superfamily protein (AHRD V3.3 *** Q8RXT8_ARATH)
Solyc01g088160	5e-05	0.000284054	YES	1.06445	cytokinin oxidase2
Solyc01g088170	5e-05	0.000284054	YES	0.369769	aldehyde oxidase 2
Solyc01g088250	0.00025	0.00121514	YES	-0.372722	SUN domain protein3
Solyc01g088260	0.0045	0.0146672	YES	-1.90735	Germin-like protein subfamily 1 member 20 (AHRD V3.3 *** A0A2G3CSH1_CAPCH)
Solyc01g088390	5e-05	0.000284054	YES	-0.85996	Sister chromatid cohesion protein DCC1 (AHRD V3.3 *** A0A2K3PFF6_TRIPR)
Solyc01g088400	5e-05	0.000284054	YES	-1.16625	ECERIFERUM 1
Solyc01g088430	5e-05	0.000284054	YES	-0.916821	Fatty acid hydroxylase superfamily (AHRD V3.3 *** A0A2U1L8N4_ARTAN)
Solyc01g088440	0.00185	0.0068781	YES	-0.617217	RING/U-box superfamily protein (AHRD V3.3 *-* A0A2U1LDD8_ARTAN)
Solyc01g088450	0.0002	0.000997283	YES	-1.35805	RING/U-box superfamily protein (AHRD V3.3 *-* A0A2U1LDD8_ARTAN)
Solyc01g088480	5e-05	0.000284054	YES	-0.367484	UMP-CMP kinase (AHRD V3.3 *** A0A2G2XT48_CAPBA),Pfam:PF00406
Solyc01g088500	0.0097	0.0279698	YES	-1.99645	Wall-associated receptor kinase galacturonan-binding domain (AHRD V3.3 *** A0A200R1S9_9MAGN)
Solyc01g088520	5e-05	0.000284054	YES	0.677382	Dynamin-related protein 1E (AHRD V3.3 *-* A0A1U8EK16_CAPAN)
Solyc01g088530	0.01655	0.043818	YES	-0.290501	hypothetical protein (AHRD V3.3 *** AT2G44600.1)
Solyc01g088550	5e-05	0.000284054	YES	0.545108	Purine permease (AHRD V3.3 *** A0A2P5FPT3_TREOI),Pfam:PF16913
Solyc01g088560	5e-05	0.000284054	YES	0.421971	Rab family GTPase (AHRD V3.3 *** A0A1Y1IFP9_KLENI)
Solyc01g088610	5e-05	0.000284054	YES	-0.415271	10 kDa chaperonin (AHRD V3.3 *** A0A2K3N899_TRIPR)
Solyc01g088690	5e-05	0.000284054	YES	-0.755529	Protein kinase superfamily protein (AHRD V3.3 *** A0A2U1KAY9_ARTAN)
Solyc01g088710	0.0174	0.0455845	YES	0.27722	metacaspase-1 (AHRD V3.3 *** A0A1U8ED67_CAPAN),Pfam:PF00656
Solyc01g088780	5e-05	0.000284054	YES	-1.14724	Rac-like GTP binding protein (AHRD V3.3 *** Q9S821_PHYPA)
Solyc01g088790	0.0001	0.000537348	YES	-1.73309	Nucleotide-diphospho-sugar transferase (AHRD V3.3 *** A0A2U1NTE6_ARTAN)
Solyc01g088810	0.00625	0.0194116	YES	-1.02322	Ankyrin repeat-containing protein (AHRD V3.3 *** A0A2U1MGK0_ARTAN)
Solyc01g089850	0.00365	0.0123007	YES	-0.365769	cyclinU4_1
Solyc01g089857	0.01675	0.0442271	YES	-0.606519	histone-lysine N-methyltransferase SETD1B (AHRD V3.3 *-* XP_010325181.1)
Solyc01g089870	0.00045	0.00203473	YES	0.347466	Pentatricopeptide repeat-containing protein (AHRD V3.3 *** A0A1U8F0K6_CAPAN)
Solyc01g089910	0.00115	0.00458962	YES	-0.702049	Flotillin-like protein (AHRD V3.3 *** A0A2K3NEM2_TRIPR)
Solyc01g089960	0.00445	0.014531	YES	-0.776005	WRKY transcription factor 12
Solyc01g089970	0.00035	0.00163698	YES	-0.315936	Nucleoside diphosphate kinase (AHRD V3.3 *** A0A1U8EKT2_CAPAN)
Solyc01g089980	0.00715	0.0217451	YES	-0.273512	ELMO/CED-12 family protein (AHRD V3.3 *** Q8VZ78_ARATH)
Solyc01g090160	0.01415	0.0383832	YES	-0.936753	Unknown protein
Solyc01g090180	5e-05	0.000284054	YES	-0.627145	4,5-DOPA dioxygenase extradiol (AHRD V3.3 *** A0A1U8ED16_CAPAN)
Solyc01g090190	0.01725	0.0452464	YES	0.216643	Nuclear RNA binding protein (AHRD V3.3 *** C7TPG6_SOLTU)
Solyc01g090200	0.0009	0.00370828	YES	0.322985	Glycine-tRNA ligase (AHRD V3.3 *** A0A2U1L4F3_ARTAN)
Solyc01g090220	0.00565	0.0178068	YES	0.352269	Phospholipase A1 (AHRD V3.3 *-* A4ZX88_BRACM)
Solyc01g090230	0.0043	0.0141028	YES	-0.297788	GRAM domain family protein (AHRD V3.3 *** A0A2U1KYE4_ARTAN)
Solyc01g090240	5e-05	0.000284054	YES	-0.700576	AvrPto-dependent Pto-interacting protein 3
Solyc01g090340	5e-05	0.000284054	YES	0.443339	Ethylene-responsive transcription factor 2 (AHRD V3.3 *** A0A2G3DEZ8_CAPCH)
Solyc01g090380	0.00055	0.00241776	YES	0.639841	hypothetical protein (AHRD V3.3 *** AT2G44850.3)
Solyc01g090410	0.01235	0.0342797	YES	0.671864	Alpha/beta-Hydrolases superfamily protein (AHRD V3.3 *** A0A2U1KLU2_ARTAN)
Solyc01g090430	5e-05	0.000284054	YES	0.461503	NRC1
Solyc01g090550	5e-05	0.000284054	YES	-0.616667	DnaJ protein like (AHRD V3.3 *** A0A2I0VGE3_9ASPA)
Solyc01g090560	0.0003	0.00142959	YES	-0.372103	Ethylene-responsive transcription factor (AHRD V3.3 *** A0A2G3DJ78_CAPCH)
Solyc01g090680	0.0064	0.0198363	YES	0.333215	Uncharacterized conserved protein (UCP012943) (AHRD V3.3 *** AT4G25170.1)
Solyc01g090690	0.0018	0.00671016	YES	0.322564	Elongation factor G, mitochondrial (AHRD V3.3 *** A0A1U8EDZ1_CAPAN)
Solyc01g090720	0.0121	0.0336578	YES	-0.34617	P53/DNA damage-regulated protein (AHRD V3.3 *** AT3G15351.5)
Solyc01g090730	5e-05	0.000284054	YES	-0.704821	Squamosa promoter binding protein 8b
Solyc01g090740	5e-05	0.000284054	YES	-0.589239	zinc ion-binding protein (AHRD V3.3 *** AT3G60520.1)
Solyc01g090750	0.0018	0.00671016	YES	-0.28355	T-complex protein 1 subunit alpha (AHRD V3.3 *** A0A2G3DJ65_CAPCH)
Solyc01g090760	5e-05	0.000284054	YES	-1.06271	GATA transcription factor (AHRD V3.3 *** K4AZ17_SOLLC)
Solyc01g090800	5e-05	0.000284054	YES	-0.842454	cyclinU2_1
Solyc01g090860	0.00135	0.00525099	YES	0.324566	Non-canonical poly(A) RNA polymerase PAPD7 (AHRD V3.3 *-* A0A1J3H7W2_NOCCA)
Solyc01g090890	5e-05	0.000284054	YES	-0.786224	SPX domain-containing protein (AHRD V3.3 *** A0A1Q3B249_CEPFO)
Solyc01g090920	0.00435	0.0142428	YES	1.18266	Calmodulin-related protein (AHRD V3.3 *-* A0A2U1L7U0_ARTAN)
Solyc01g090940	5e-05	0.000284054	YES	0.482525	Phosphatidate cytidylyltransferase (AHRD V3.3 *** A0A2G2XTA5_CAPBA),Pfam:PF01148
Solyc01g090950	5e-05	0.000284054	YES	0.581283	Transcription factor GRAS (AHRD V3.3 *-* A0A2U1PW81_ARTAN)
Solyc01g090965	5e-05	0.000284054	YES	1.07698	Bifunctional inhibitor/lipid-transfer protein/seed storage 2S albumin superfamily protein (AHRD V3.3 *** Q9FJS1_ARATH)
Solyc01g091000	0.0007	0.00298999	YES	-1.9286	PLATZ transcription factor family protein (AHRD V3.3 *** A0A2U1N4W8_ARTAN)
Solyc01g091010	0.0005	0.00222258	YES	-1.28482	CRABS CLAW-like protein1a
Solyc01g091040	5e-05	0.000284054	YES	0.582768	Cysteine-rich repeat secretory protein 15 (AHRD V3.3 *** A0A2G2XNS3_CAPBA)
Solyc01g091050	5e-05	0.000284054	YES	-1.38177	Pectinesterase (AHRD V3.3 *** A0A2G2XP44_CAPBA)
Solyc01g091080	0.00735	0.0222352	YES	-0.336355	tubulin-folding cofactor D (AHRD V3.3 *** A0A2I4EM28_9ROSI)
Solyc01g091130	5e-05	0.000284054	YES	0.515479	Nitroreductase family protein (AHRD V3.3 *** A0A2K3NXL4_TRIPR)
Solyc01g091170	5e-05	0.000284054	YES	-0.426168	ARGINASE 2
Solyc01g091180	0.00015	0.000774158	YES	-2.43491	Protein NRT1/ PTR FAMILY 7.3 (AHRD V3.3 *** A0A2G2XNQ7_CAPBA)
Solyc01g091220	0.00115	0.00458962	YES	-0.331107	40S ribosomal protein S13 (AHRD V3.3 *** A0A2I0WN36_9ASPA)
Solyc01g091230	5e-05	0.000284054	YES	-1.08423	Receptor-like kinase (AHRD V3.3 *** A0A191UPW4_CASSA)
Solyc01g091260	0.00975	0.0281015	YES	-0.693294	myeloid leukemia factor (AHRD V3.3 *** AT2G45380.4)
Solyc01g091270	5e-05	0.000284054	YES	-0.971536	myeloid leukemia factor (AHRD V3.3 *** AT2G45380.4)
Solyc01g091320	0.0001	0.000537348	YES	-0.332816	Methylsterol monooxygenase 1-2 (AHRD V3.3 *** A0A1U8H2N7_CAPAN)
Solyc01g091340	0.00615	0.019153	YES	-0.478525	Peptidylprolyl isomerase (AHRD V3.3 *** A0A2G3AH66_CAPAN)
Solyc01g091360	0.00165	0.00623462	YES	0.40569	DUF1499 family protein (AHRD V3.3 *** AT3G60810.1)
Solyc01g091420	0.00455	0.0148079	YES	0.961444	LOB domain-containing protein 18 (AHRD V3.3 *** A0A2G3DE12_CAPCH)
Solyc01g091450	5e-05	0.000284054	YES	0.543212	Pentatricopeptide repeat-containing protein (AHRD V3.3 *** A0A2G2XNT7_CAPBA)
Solyc01g091460	0.01255	0.0347456	YES	0.228653	Brefeldin A-inhibited guanine nucleotide-exchange protein 2 (AHRD V3.3 *** A0A2G2XNT6_CAPBA)
Solyc01g091490	0.00125	0.00492406	YES	-1.03435	Unknown protein
Solyc01g091530	5e-05	0.000284054	YES	-0.445499	Fasciclin-like arabinogalactan protein (AHRD V3.3 *** E3WHD6_9ROSI)
Solyc01g091590	5e-05	0.000284054	YES	-1.23133	BON1-associated protein 2-like (AHRD V3.3 *** A0A2I4E3A5_9ROSI)
Solyc01g091630	0.0003	0.00142959	YES	0.325965	cutin deficient 2
Solyc01g091640	0.0159	0.0423507	YES	-0.225322	S-adenosyl-L-methionine-dependent methyltransferases superfamily protein (AHRD V3.3 *** A0A2U1MZF9_ARTAN)
Solyc01g091670	5e-05	0.000284054	YES	-1.38001	3-oxo-Delta(4,5)-steroid 5-beta-reductase (AHRD V3.3 *** A0A2G3DDY0_CAPCH)
Solyc01g091730	5e-05	0.000284054	YES	0.360148	Peroxisomal membrane protein 11E (AHRD V3.3 *** A0A1U8GV12_CAPAN)
Solyc01g091770	0.0002	0.000997283	YES	0.410952	RING/U-box superfamily protein (AHRD V3.3 *-* A0A2U1LC40_ARTAN)
Solyc01g091780	5e-05	0.000284054	YES	0.513245	Protein-ribulosamine 3-kinase, chloroplastic (AHRD V3.3 *** A0A2G2W3U1_CAPBA)
Solyc01g091790	0.0169	0.0445446	YES	-0.704146	AP2-like ethylene-responsive transcription factor SNZ (AHRD V3.3 *** AT1G01840.1)
Solyc01g091840	5e-05	0.000284054	YES	-0.699213	UDP-galactose/UDP-glucose transporter 2 (AHRD V3.3 *** A0A2G3DE09_CAPCH)
Solyc01g091870	5e-05	0.000284054	YES	1.33305	SPX domain-containing protein (AHRD V3.3 *** D7MDY2_ARALL)
Solyc01g091910	5e-05	0.000284054	YES	0.729697	phospholipase PLDb2
Solyc01g091920	0.0071	0.0216269	YES	0.355365	Subtilisin-like protease-like protein (AHRD V3.3 *** A0A2K3L9Q1_TRIPR)
Solyc01g092950	0.00265	0.00936211	YES	-0.326271	MADS-box protein (AHRD V3.3 *** A1BQ41_VITVI)
Solyc01g093965	0.0026	0.00922064	YES	-0.341913	MADS-box transcription factor (AHRD V3.3 *** Q1EMR8_PLAMJ)
Solyc01g093990	0.01445	0.0390066	YES	0.407091	Glyoxylate/hydroxypyruvate reductase HPR3 (AHRD V3.3 *** A0A2G3AGX8_CAPAN)
Solyc01g094020	0.0027	0.00952319	YES	-0.450871	Receptor-like serine/threonine-protein kinase (AHRD V3.3 *** A0A2G3DE20_CAPCH)
Solyc01g094030	0.01875	0.0484105	YES	-0.215954	CLB1
Solyc01g094040	0.01365	0.0372503	YES	0.281272	blue copper protein-like (AHRD V3.3 *** A0A2I4GQX2_9ROSI)
Solyc01g094050	0.00765	0.0229961	YES	0.290788	WD-40 repeat family protein / beige-like protein (AHRD V3.3 *-* AT2G45540.6)
Solyc01g094070	5e-05	0.000284054	YES	-1.45057	Dihydroflavonol-4-reductase (AHRD V3.3 *** A0A2K3N028_TRIPR)
Solyc01g094090	5e-05	0.000284054	YES	-1.14927	3-hydroxyisobutyryl-CoA hydrolase 1 (AHRD V3.3 *** A0A2G3BVL3_CAPCH)
Solyc01g094140	5e-05	0.000284054	YES	1.10461	Cytochrome P450 (AHRD V3.3 *** A0A200PMQ0_9MAGN)
Solyc01g094170	5e-05	0.000284054	YES	-1.34215	Digalactosyldiacylglycerol synthase 2, chloroplastic (AHRD V3.3 *** A0A1U8E3X1_CAPAN)
Solyc01g094190	0.00905	0.0264048	YES	0.379161	dTDP-4-dehydrorhamnose reductase (AHRD V3.3 *-* A0A200QUJ0_9MAGN)
Solyc01g094210	0.0056	0.0176722	YES	0.258857	NAD(P)-binding Rossmann-fold superfamily protein (AHRD V3.3 *** A0A2U1PI64_ARTAN)
Solyc01g094220	5e-05	0.000284054	YES	-0.713052	NAD(P)-binding Rossmann-fold superfamily protein (AHRD V3.3 *** A0A2U1PI94_ARTAN)
Solyc01g094240	5e-05	0.000284054	YES	-1.74473	NAD(P)-binding Rossmann-fold superfamily protein (AHRD V3.3 *** F4JE70_ARATH)
Solyc01g094280	0.00035	0.00163698	YES	0.383903	Bifunctional protein folD (AHRD V3.3 *** A0A2K3NTE4_TRIPR)
Solyc01g094290	5e-05	0.000284054	YES	0.511858	K(+) efflux antiporter 1, chloroplastic (AHRD V3.3 *** A0A2G2YXI5_CAPAN)
Solyc01g094340	5e-05	0.000284054	YES	0.491879	Acetyl-coenzyme A carboxylase carboxyl transferase subunit alpha (AHRD V3.3 *** B5LAS6_CAPAN)
Solyc01g094410	5e-05	0.000284054	YES	-0.39659	C2 calcium/lipid-binding plant phosphoribosyltransferase family protein (AHRD V3.3 *** A0A061G6B5_THECC)
Solyc01g094460	5e-05	0.000284054	YES	0.480256	AT-hook motif nuclear-localized protein 9-like (AHRD V3.3 *** A0A2I4E613_9ROSI)
Solyc01g094560	0.0091	0.0265347	YES	-0.737264	60S ribosomal protein L36 (AHRD V3.3 *-* A0A2G2Z8V1_CAPAN)
Solyc01g094640	0.0178	0.0463701	YES	-0.232254	DUF3741 domain-containing protein/DUF4378 domain-containing protein (AHRD V3.3 *** A0A1Q3CNJ4_CEPFO)
Solyc01g094690	5e-05	0.000284054	YES	-1.49958	plasma membrane intrinsic protein 1.2
Solyc01g094720	0.0032	0.0110171	YES	0.279338	Phosphate transporter (AHRD V3.3 *** A0A2H4H6T0_MALDO)
Solyc01g094790	5e-05	0.000284054	YES	0.92083	Cysteine synthase (AHRD V3.3 *** A0A2G3BSX6_CAPCH)
Solyc01g094810	5e-05	0.000284054	YES	-0.674446	Ubiquitin-conjugating enzyme (AHRD V3.3 *** A0A200QU68_9MAGN)
Solyc01g094840	5e-05	0.000284054	YES	-0.540876	RING/U-box superfamily protein (AHRD V3.3 *** A0A2U1M4T4_ARTAN)
Solyc01g094870	0.0038	0.0127247	YES	-0.974228	PLAC8 family protein (AHRD V3.3 *** A0A2U1MEC7_ARTAN)
Solyc01g094910	5e-05	0.000284054	YES	0.518563	ferric-chelate reductase
Solyc01g094960	0.0134	0.0367226	YES	0.322903	mitogen-activated protein kinase 5
Solyc01g094970	5e-05	0.000284054	YES	2.85991	Pectin lyase-like superfamily protein (AHRD V3.3 *** A0A1I9LS88_ARATH)
Solyc01g095000	5e-05	0.000284054	YES	0.63661	Nuclear transport factor 2 (NTF2) family protein (AHRD V3.3 *** B4FRE7_MAIZE)
Solyc01g095080	5e-05	0.000284054	YES	1.76625	1-aminocyclopropane-1-carboxylic acid synthase-2
Solyc01g095100	5e-05	0.000284054	YES	-0.762167	WRKY transcription factor 22
Solyc01g095110	0.0106	0.0301493	YES	-0.503438	Pentatricopeptide repeat-containing protein (AHRD V3.3 *** A0A1J3JYF9_NOCCA)
Solyc01g095140	5e-05	0.000284054	YES	1.3001	Desiccation protectant protein Lea14-like protein (AHRD V3.3 *** A0A2G3BT76_CAPCH)
Solyc01g095150	5e-05	0.000284054	YES	0.769476	late embryogenesis-like protein
Solyc01g095190	0.00225	0.00814421	YES	-2.24318	S-adenosyl-L-methionine-dependent methyltransferases superfamily protein (AHRD V3.3 *** Q9M144_ARATH)
Solyc01g095270	0.00025	0.00121514	YES	0.355475	DUF2358 domain-containing protein (AHRD V3.3 *** A0A1Q3BPE1_CEPFO)
Solyc01g095300	0.00115	0.00458962	YES	0.313232	Glycosyl transferase, family 1 (AHRD V3.3 *** A0A2U1P6H1_ARTAN)
Solyc01g095320	5e-05	0.000284054	YES	0.643418	Bag family molecular chaperone regulator 6-like protein (AHRD V3.3 *** A0A2K3PRI9_TRIPR)
Solyc01g095390	0.00175	0.00655643	YES	-0.490531	Intracellular protein transporter USO1-like protein (AHRD V3.3 *-* A0A1P8BBF8_ARATH)
Solyc01g095430	5e-05	0.000284054	YES	0.900493	Protein CURVATURE THYLAKOID 1A, chloroplastic (AHRD V3.3 *** A0A2G2YXY1_CAPAN)
Solyc01g095450	0.0137	0.0373553	YES	-0.49167	GDSL esterase/lipase (AHRD V3.3 *** A0A2G2W6L9_CAPBA)
Solyc01g095490	0.0058	0.0182235	YES	0.336524	Ubiquitin-conjugating enzyme (AHRD V3.3 *** H6VUS9_9FABA)
Solyc01g095500	0.012	0.0334562	YES	-4.36495	Sl Cytokinin Response Factor 5
Solyc01g095510	0.00895	0.0261837	YES	-0.265012	Mitochondrial carrier protein MTM1 (AHRD V3.3 *** A0A2G3BTD4_CAPCH)
Solyc01g095540	0.00315	0.0108738	YES	-0.373923	CMP-sialic acid transporter 1 (AHRD V3.3 *** A0A1U8E4F1_CAPAN)
Solyc01g095630	5e-05	0.000284054	YES	-0.46269	WRKY transcription factor 41
Solyc01g095670	5e-05	0.000284054	YES	0.481161	Rhodanese-like domain-containing protein 4, chloroplastic (AHRD V3.3 *** A0A2G2YYH2_CAPAN)
Solyc01g095690	5e-05	0.000284054	YES	1.28134	Pentatricopeptide repeat-containing protein, mitochondrial (AHRD V3.3 *** A0A2G2YY96_CAPAN)
Solyc01g095720	5e-05	0.000284054	YES	-0.46994	Alpha/beta-Hydrolases superfamily protein (AHRD V3.3 *** A0A2U1L1L1_ARTAN)
Solyc01g095750	5e-05	0.000284054	YES	1.36567	Long chain acyl-CoA synthetase 5 (AHRD V3.3 *** A0A2G3BTB6_CAPCH)
Solyc01g095800	0.00025	0.00121514	YES	0.379204	F-box protein (AHRD V3.3 *** A0A2G2XT66_CAPBA)
Solyc01g095900	5e-05	0.000284054	YES	0.612702	Tetratricopeptide repeat (TPR)-like superfamily protein (AHRD V3.3 *** A0A2U1QFM4_ARTAN)
Solyc01g095960	5e-05	0.000284054	YES	-0.638662	O-acyltransferase WSD1-like (AHRD V3.3 *** A0A2I4EG31_9ROSI)
Solyc01g095980	5e-05	0.000284054	YES	0.611165	Acid phosphatase/vanadium-dependent haloperoxidase-related protein (AHRD V3.3 *** Q8RXV2_ARATH)
Solyc01g096000	0.0004	0.00183639	YES	-0.551618	Late embryogenesis abundant (LEA) hydroxyproline-rich glycoprotein family (AHRD V3.3 *** Q9T0A8_ARATH)
Solyc01g096020	0.00735	0.0222352	YES	-0.354965	E3 ubiquitin-protein ligase (AHRD V3.3 *** A0A2G3BTI0_CAPCH)
Solyc01g096040	5e-05	0.000284054	YES	-0.669023	Eukaryotic aspartyl protease family protein (AHRD V3.3 *** A0A072U5I5_MEDTR)
Solyc01g096070	5e-05	0.000284054	YES	-0.623417	Auxin Response Factor 18
Solyc01g096080	0.0018	0.00671016	YES	-0.434815	DUF688 domain-containing protein (AHRD V3.3 *** A0A1Q3BJN3_CEPFO)
Solyc01g096100	0.00315	0.0108738	YES	0.270453	Transmembrane protein (AHRD V3.3 *** A0A1P8B1K1_ARATH)
Solyc01g096150	5e-05	0.000284054	YES	-0.748078	LRAT domain-containing protein (AHRD V3.3 *** A0A1Q3AS87_CEPFO)
Solyc01g096200	5e-05	0.000284054	YES	0.451545	RING-type E3 ubiquitin transferase (AHRD V3.3 *** A0A2G2W6T8_CAPBA)
Solyc01g096220	5e-05	0.000284054	YES	-1.16098	Ras-related protein RABA3 (AHRD V3.3 *** A0A2G2W6X9_CAPBA)
Solyc01g096240	5e-05	0.000284054	YES	0.376793	plant/protein (AHRD V3.3 *** AT3G61870.1)
Solyc01g096250	0.0001	0.000537348	YES	-0.598528	proline-rich receptor-like protein kinase PERK2 (AHRD V3.3 *-* A0A2I4GSB7_9ROSI)
Solyc01g096260	0.00775	0.0232357	YES	-0.344591	NAD-dependent protein deacetylase HST1-like protein (AHRD V3.3 *** AT2G46640.2)
Solyc01g096270	0.00015	0.000774158	YES	-0.374198	Cytochrome b5 (AHRD V3.3 *** A0A2G2W6T4_CAPBA)
Solyc01g096290	5e-05	0.000284054	YES	-0.44708	Ubiquitin (AHRD V3.3 *** B2W3N0_PYRTR)
Solyc01g096320	5e-05	0.000284054	YES	-0.426978	Homeobox-leucine zipper protein HOX6 (AHRD V3.3 *** A0A1U8DTA9_CAPAN)
Solyc01g096410	0.00085	0.00352993	YES	-0.603199	Phosphatidylinositol 4-phosphate 5-kinase (AHRD V3.3 *** K4B029_SOLLC)
Solyc01g096420	0.01635	0.043377	YES	-0.449433	NADPH quinone oxidoreductase (AHRD V3.3 *** A0A2K3LWY2_TRIPR)
Solyc01g096450	5e-05	0.000284054	YES	-0.930317	Eukaryotic aspartyl protease family protein (AHRD V3.3 *** A0A2U1PLR1_ARTAN)
Solyc01g096480	0.00135	0.00525099	YES	-0.378305	thioredoxin AF261142
Solyc01g096490	0.00525	0.0167387	YES	0.255387	E3 ubiquitin-protein ligase KEG (AHRD V3.3 *** A0A2G2W6Y1_CAPBA)
Solyc01g096500	0.00155	0.00590725	YES	0.289302	Sphingoid long-chain bases kinase 1 (AHRD V3.3 *** A0A2G2W708_CAPBA)
Solyc01g096510	5e-05	0.000284054	YES	-1.3657	Sigma factor binding protein 1, chloroplastic (AHRD V3.3 *** A0A2G2W6X7_CAPBA)
Solyc01g096580	5e-05	0.000284054	YES	-0.474377	40S ribosomal protein S20 (AHRD V3.3 *** A0A2G3BTN1_CAPCH)
Solyc01g096590	0.00165	0.00623462	YES	-0.316343	40S ribosomal protein S20 (AHRD V3.3 *** A0A2G3BTN1_CAPCH)
Solyc01g096620	5e-05	0.000284054	YES	0.549462	Cilia-and flagella-associated protein 20 (AHRD V3.3 *-* A0A2G2YYL7_CAPAN)
Solyc01g096660	5e-05	0.000284054	YES	0.41767	proline-rich family protein (AHRD V3.3 *** AT5G07020.1)
Solyc01g096670	5e-05	0.000284054	YES	-0.491321	Cytochrome P450 (AHRD V3.3 *** A0A2U1MC34_ARTAN)
Solyc01g096740	5e-05	0.000284054	YES	-0.852082	Protein ZINC INDUCED FACILITATOR-LIKE 1 (AHRD V3.3 *** A0A1J3IH30_NOCCA)
Solyc01g096760	0.0091	0.0265347	YES	-0.328727	pre-rRNA-processing protein TSR2-like (AHRD V3.3 *** A0A2I4GN69_9ROSI)
Solyc01g096790	0.00095	0.00388713	YES	-1.25771	B3 domain-containing protein (AHRD V3.3 *-* A0A1Q3CKL9_CEPFO)
Solyc01g096810	5e-05	0.000284054	YES	-0.438019	EIL3
Solyc01g096840	0.0031	0.010724	YES	-1.11846	QWRF motif protein (DUF566) (AHRD V3.3 *-* A0A1P8B957_ARATH)
Solyc01g096870	5e-05	0.000284054	YES	0.369106	Proline-tRNA ligase-like protein (AHRD V3.3 *** A0A2K3PF09_TRIPR)
Solyc01g096940	5e-05	0.000284054	YES	-1.05121	Protein kinase (AHRD V3.3 *** Q2HVC0_MEDTR)
Solyc01g097010	0.00115	0.00458962	YES	-0.303438	RNA-binding KH domain-containing protein (AHRD V3.3 *** A0A1I9LM90_ARATH)
Solyc01g097070	0.0028	0.00983489	YES	-2.59847	DNA topoisomerase (AHRD V3.3 *** A0A2G2W734_CAPBA)
Solyc01g097140	0.01605	0.0426917	YES	0.260013	Arsenate reductase 2.1 (AHRD V3.3 *** A0A2G3BTS9_CAPCH)
Solyc01g097160	5e-05	0.000284054	YES	0.512881	FAD/NAD(P)-binding oxidoreductase family protein (AHRD V3.3 *** A0A2K3P5V9_TRIPR)
Solyc01g097170	0.00255	0.00906315	YES	-0.376871	vitellogenin (AHRD V3.3 *** XP_010327627.1)
Solyc01g097280	0.0071	0.0216269	YES	-0.592738	Pathogenesis-related protein 4b (AHRD V3.3 *** A0A0H3TYE5_CAPAN)
Solyc01g097290	5e-05	0.000284054	YES	-0.580019	auxin-regulated IAA16
Solyc01g097360	5e-05	0.000284054	YES	-1.24096	hypothetical protein (AHRD V3.3 *-* AT1G47820.2)
Solyc01g097390	0.00015	0.000774158	YES	-1.2526	NAD(P)-linked oxidoreductase, aldo/keto reductase family protein (AHRD V3.3 *** A0A1Y1HY98_KLENI)
Solyc01g097460	5e-05	0.000284054	YES	0.507317	Ribose 5-phosphate isomerase A (AHRD V3.3 *** A0A1Y1IHK3_KLENI)
Solyc01g097470	5e-05	0.000284054	YES	-1.27081	Neurogenic locus notch-like protein (AHRD V3.3 *** F4JIF2_ARATH)
Solyc01g097500	0.00085	0.00352993	YES	-0.332695	LSTK-1-like kinase
Solyc01g097510	5e-05	0.000284054	YES	-0.702218	annexin 3
Solyc01g097520	0.00485	0.0156585	YES	-0.25556	annexin 5
Solyc01g097650	5e-05	0.000284054	YES	0.464751	Serinc-domain containing serine and sphingolipid biosynthesis protein (AHRD V3.3 *** A0A2U1MZP6_ARTAN)
Solyc01g097670	0.0074	0.0223517	YES	0.752507	Pentatricopeptide repeat (AHRD V3.3 *** A0A200PUU8_9MAGN)
Solyc01g097720	0.0131	0.0359917	YES	1.3814	Extensin-like protein Dif10 (AHRD V3.3 *-* Q43504_SOLLC)
Solyc01g097770	0.0002	0.000997283	YES	0.344149	phototropin 2
Solyc01g097810	0.0007	0.00298999	YES	0.325153	zeta-carotene desaturase
Solyc01g097860	5e-05	0.000284054	YES	0.834935	myelin-associated oligodendrocyte basic protein (AHRD V3.3 *-* AT1G54520.1)
Solyc01g097870	0.00435	0.0142428	YES	-0.263282	40S ribosomal protein S24 (AHRD V3.3 *** A0A2G3BTW2_CAPCH)
Solyc01g097910	5e-05	0.000284054	YES	0.462621	Rubredoxin (AHRD V3.3 *** E5GBR8_CUCME)
Solyc01g097930	5e-05	0.000284054	YES	-1.75864	Cysteine synthase (AHRD V3.3 *** A0A2G3BTX8_CAPCH)
Solyc01g097970	5e-05	0.000284054	YES	-1.31817	Deoxyuridine 5'-triphosphate nucleotidohydrolase (AHRD V3.3 *** A0A2G2W7R1_CAPBA)
Solyc01g097980	0.006	0.018761	YES	0.270426	CTR1-like protein kinase 2
Solyc01g098080	5e-05	0.000284054	YES	0.62802	BY-2 kinesin-like protein 5 (AHRD V3.3 *** Q9AVP5_TOBAC)
Solyc01g098090	0.01235	0.0342797	YES	0.236269	meloidogyne-induced giant cell protein DB214
Solyc01g098110	0.0074	0.0223517	YES	0.319527	Acyltransferase-like protein, chloroplastic (AHRD V3.3 *** A0A2G3BTU6_CAPCH)
Solyc01g098190	5e-05	0.000284054	YES	0.451867	(Sodium/potassium)/proton exchanger 4
Solyc01g098200	5e-05	0.000284054	YES	-0.762168	Vesicle-associated protein 1-2 (AHRD V3.3 *** A0A2G2YZ23_CAPAN)
Solyc01g098210	0.00015	0.000774158	YES	-0.496615	transmembrane protein adipocyte-associated 1-like (AHRD V3.3 *** A0A2I4GNC8_9ROSI)
Solyc01g098320	0.0004	0.00183639	YES	-0.793035	DNA-directed RNA polymerase V subunit 5A (AHRD V3.3 *** A0A1U8GKX3_CAPAN)
Solyc01g098350	0.01315	0.0361189	YES	0.245665	L1_1
Solyc01g098390	5e-05	0.000284054	YES	-0.526849	Gibberellin receptor (AHRD V3.3 *** E3VJP7_9FABA)
Solyc01g098400	5e-05	0.000284054	YES	-2.41323	Histidine phosphotransfer protein (AHRD V3.3 *** A0A0A1WCB7_NICAT)
Solyc01g098410	5e-05	0.000284054	YES	0.589477	Lyk13 (AHRD V3.3 *** G3KGB4_SOLLC)
Solyc01g098430	5e-05	0.000284054	YES	0.549819	Autophagy-related protein 18h (AHRD V3.3 *** A0A2G3BUA1_CAPCH)
Solyc01g098450	5e-05	0.000284054	YES	0.784827	TATA box-binding protein associated factor RNA polymerase I subunit C (AHRD V3.3 *** AT3G18310.1)
Solyc01g098540	0.01555	0.0415207	YES	0.500679	sec-independent translocase TatB-like protein isoform X1 (AHRD V3.3 *-* XP_006588656.1)
Solyc01g098570	0.0029	0.010124	YES	-0.345602	FANTASTIC four-like protein (DUF3049) (AHRD V3.3 *-* F4HX10_ARATH)
Solyc01g098640	5e-05	0.000284054	YES	0.738467	UPF0603 protein, chloroplastic (AHRD V3.3 *** A0A1U8E5D6_CAPAN)
Solyc01g098740	5e-05	0.000284054	YES	0.98554	Protein kinase superfamily protein (AHRD V3.3 *** F4HYK7_ARATH)
Solyc01g098760	0.01705	0.0448306	YES	-0.216912	Heavy metal-associated isoprenylated plant protein (AHRD V3.3 *-* A0A2R6PK24_ACTCH)
Solyc01g098980	0.0002	0.000997283	YES	-0.837808	MAP kinase kinase kinase 8
Solyc01g099020	0.0002	0.000997283	YES	0.322886	GDSL esterase/lipase (AHRD V3.3 *** A0A199UFA2_ANACO)
Solyc01g099030	0.01845	0.0477564	YES	-0.3848	GDSL esterase/lipase At5g03980-like (AHRD V3.3 *** A0A1U8DUA9_CAPAN)
Solyc01g099090	0.0007	0.00298999	YES	0.326944	Mannosylglycoprotein endo-beta-mannosidase (AHRD V3.3 *** A0A2G2Y0C1_CAPAN)
Solyc01g099140	0.00015	0.000774158	YES	0.416395	Vacuole membrane protein KMS1 (AHRD V3.3 *** A0A2G2Y0A8_CAPAN)
Solyc01g099230	5e-05	0.000284054	YES	-0.606107	Zinc finger protein VAR3, chloroplastic (AHRD V3.3 *-* A0A1J3GSM9_NOCCA)
Solyc01g099240	0.0024	0.00861343	YES	0.313656	2-hydroxy-3-oxopropionate reductase (AHRD V3.3 *** A0A2Z5T525_9BACI)
Solyc01g099260	0.0005	0.00222258	YES	0.316202	Chaperone protein DnaJ (AHRD V3.3 *** A0A1J3IQ23_NOCCA)
Solyc01g099270	0.00075	0.00317083	YES	-1.42508	Microtubule-binding protein TANGLED1 (AHRD V3.3 *** A0A2G2Y0A3_CAPAN)
Solyc01g099310	0.0026	0.00922064	YES	-0.675505	cyclinH1_1
Solyc01g099370	0.0028	0.00983489	YES	-0.298474	Calcium-dependent lipid-binding (CaLB domain) family protein (AHRD V3.3 *-* F4JK83_ARATH)
Solyc01g099410	5e-05	0.000284054	YES	-0.722462	Histone H2A (AHRD V3.3 *** A0A0H5QLQ1_9EUKA)
Solyc01g099460	5e-05	0.000284054	YES	0.861567	ATP-dependent DNA helicase (AHRD V3.3 *** A0A2G2XW06_CAPAN)
Solyc01g099520	5e-05	0.000284054	YES	-0.43123	Rapid alkalinization factor (AHRD V3.3 *** RALF_TOBAC)
Solyc01g099560	5e-05	0.000284054	YES	0.946592	(+)-neomenthol dehydrogenase-like (AHRD V3.3 *** A0A2I4G5H1_9ROSI)
Solyc01g099630	5e-05	0.000284054	YES	-0.942587	xyloglucan endotransglucosylase-hydrolase 1
Solyc01g099650	0.0003	0.00142959	YES	-0.510637	Formin-like protein (AHRD V3.3 *** A0A2G3AXK0_CAPCH)
Solyc01g099690	0.01245	0.0345228	YES	0.225393	ATP-dependent Clp protease proteolytic subunit (AHRD V3.3 *** A0A1U8E4F5_CAPAN)
Solyc01g099750	0.00615	0.019153	YES	0.326171	Heparan-alpha-glucosaminide N-acetyltransferase-like protein (DUF1624) (AHRD V3.3 *** Q94CC1_ARATH)
Solyc01g099770	0.00035	0.00163698	YES	-0.33223	meloidogyne-induced giant cell protein DB141
Solyc01g099830	5e-05	0.000284054	YES	-0.450673	60S ribosomal protein L22 (AHRD V3.3 *** A0A1Y1HUA2_KLENI)
Solyc01g099850	0.00575	0.0180927	YES	-0.330133	Folate receptor-like (AHRD V3.3 *** A0A200PWQ4_9MAGN)
Solyc01g099860	5e-05	0.000284054	YES	0.429821	Serine/threonine-protein phosphatase (AHRD V3.3 *** A0A1U8DUK9_CAPAN)
Solyc01g099870	5e-05	0.000284054	YES	-1.68182	Bidirectional sugar transporter SWEET (AHRD V3.3 *** A0A1U8DUK6_CAPAN)
Solyc01g099880	0.004	0.0132733	YES	-0.435921	Bidirectional sugar transporter SWEET (AHRD V3.3 *** A0A1U8E5W8_CAPAN)
Solyc01g099900	5e-05	0.000284054	YES	-0.498287	60S ribosomal protein L18, putative, expressed (AHRD V3.3 *** Q10LN7_ORYSJ)
Solyc01g099970	5e-05	0.000284054	YES	0.58379	F-box family protein (AHRD V3.3 *** A0A2U1M1I9_ARTAN)
Solyc01g099980	0.0017	0.00639992	YES	0.435538	Enolase (DUF1399) (AHRD V3.3 *-* F4I3L9_ARATH)
Solyc01g100010	5e-05	0.000284054	YES	-1.0499	F-box domain, Phloem protein 2-like protein (AHRD V3.3 *** A0A2U1MNC1_ARTAN)
Solyc01g100030	5e-05	0.000284054	YES	-1.27	deoxyuridine triphosphatase
Solyc01g100120	0.00025	0.00121514	YES	-0.790248	Kinesin-like protein (AHRD V3.3 *** A0A2G2XY75_CAPAN)
Solyc01g100160	0.00275	0.00968199	YES	0.33242	Dehydration-induced 19-like protein (AHRD V3.3 *-* E3T7S4_GOSHI)
Solyc01g100200	5e-05	0.000284054	YES	-0.75905	gras4
Solyc01g100270	5e-05	0.000284054	YES	0.466818	exonuclease mut-7 homolog isoform X1 (AHRD V3.3 *** A0A2I4EA87_9ROSI)
Solyc01g100290	0.01205	0.0335571	YES	0.271263	GPI-anchored adhesin-like protein (AHRD V3.3 *** Q9M2F2_ARATH)
Solyc01g100310	5e-05	0.000284054	YES	-1.3816	DUF1645 family protein (AHRD V3.3 *-* G7I9G3_MEDTR)
Solyc01g100490	5e-05	0.000284054	YES	2.6497	chloronerva
Solyc01g100600	0.00145	0.00558523	YES	-1.52385	LATE TERMINATION
Solyc01g100610	0.00115	0.00458962	YES	0.316179	Solute carrier family 40 protein (AHRD V3.3 *** A0A1U8E683_CAPAN)
Solyc01g100630	0.01355	0.0370449	YES	9.26929	Catalase (AHRD V3.3 *-* S8E1K9_9LAMI)
Solyc01g100640	0.01135	0.0319647	YES	0.514999	Catalase (AHRD V3.3 *-* K0IBB4_NICBE)
Solyc01g100650	5e-05	0.000284054	YES	0.742544	NHL repeat-containing protein 2-like (AHRD V3.3 *** A0A2K3NND0_TRIPR)
Solyc01g100740	0.0011	0.0044127	YES	0.593306	Xaa-pro aminopeptidase (AHRD V3.3 *** A0A1J9S034_9PEZI)
Solyc01g100750	0.00275	0.00968199	YES	-0.438287	DUF538 domain-containing protein (AHRD V3.3 *** A0A1Q3CLQ5_CEPFO)
Solyc01g100760	0.0133	0.0364948	YES	-0.280435	DUF538 domain-containing protein (AHRD V3.3 *** A0A1Q3CLQ5_CEPFO)
Solyc01g100780	0.0089	0.0260688	YES	-0.511412	Agenet-like domain-containing protein (AHRD V3.3 *** A0A2U1NB46_ARTAN)
Solyc01g100810	5e-05	0.000284054	YES	0.476775	Neutral/alkaline invertase (AHRD V3.3 *** V5N4X0_MANES)
Solyc01g100870	5e-05	0.000284054	YES	0.428305	ADP-ribosylation factor (AHRD V3.3 *** B4FP40_MAIZE)
Solyc01g100920	0.00065	0.00280288	YES	0.515139	WAT1-related protein (AHRD V3.3 *** K4B1C3_SOLLC)
Solyc01g100930	0.0003	0.00142959	YES	-0.415791	GDSL esterase/lipase (AHRD V3.3 *** A0A1U8GQF3_CAPAN)
Solyc01g100980	0.00305	0.0105831	YES	0.747143	Pectin lyase-like superfamily protein (AHRD V3.3 *** A0A2U1LK87_ARTAN)
Solyc01g101030	5e-05	0.000284054	YES	-0.790946	FACT complex subunit SPT16 (AHRD V3.3 *** A0A2G3AVE2_CAPCH)
Solyc01g101040	0.00265	0.00936211	YES	-0.273569	ATP-citrate synthase (AHRD V3.3 *** B6TD54_MAIZE)
Solyc01g101060	5e-05	0.000284054	YES	-0.834024	S-adenosyl-L-methionine synthetase
Solyc01g101070	5e-05	0.000284054	YES	0.571977	ABC transporter-like (AHRD V3.3 *** A0A200R1R9_9MAGN)
Solyc01g101110	0.00025	0.00121514	YES	-1.32356	Serine/threonine-protein kinase haspin (AHRD V3.3 *** A0A146F677_TOBAC)
Solyc01g101120	5e-05	0.000284054	YES	-0.730313	Carbohydrate-binding X8 domain superfamily protein (AHRD V3.3 *-* F4I0Z2_ARATH)
Solyc01g102290	0.0008	0.00334802	YES	-0.312147	Low temperature and salt responsive protein (AHRD V3.3 *** Q8H9B8_SOLTU)
Solyc01g102300	5e-05	0.000284054	YES	-0.589421	bHLH transcription factor 006
Solyc01g102330	0.00155	0.00590725	YES	-0.382952	Carbohydrate esterase, putative (DUF303) (AHRD V3.3 *** Q0WNN6_ARATH)
Solyc01g102340	5e-05	0.000284054	YES	-0.590767	R2R3MYB transcription factor 61
Solyc01g102390	0.00025	0.00121514	YES	-0.382772	Germin-like protein (AHRD V3.3 *** O65358_SOLTU)
Solyc01g102420	0.0011	0.0044127	YES	-2.03606	Unknown protein
Solyc01g102540	0.0149	0.0400214	YES	-0.260442	hpoxia-induced protein 242
Solyc01g102610	0.0005	0.00222258	YES	0.321418	Ferric reduction oxidase 6 (AHRD V3.3 *** A0A2G3BUN6_CAPCH)
Solyc01g102700	5e-05	0.000284054	YES	0.546822	Leucine-rich repeat receptor-like protein kinase 1 (AHRD V3.3 *** A0A1P8SF01_NICBE)
Solyc01g102710	5e-05	0.000284054	YES	0.510104	Leucine-rich repeat receptor-like protein kinase 1 (AHRD V3.3 *** A0A1P8SF01_NICBE)
Solyc01g102720	5e-05	0.000284054	YES	-1.05016	Polyketide cyclase/dehydrase and lipid transport superfamily protein (AHRD V3.3 *** A0A2U1QGT1_ARTAN)
Solyc01g102740	5e-05	0.000284054	YES	0.631567	NAC domain (AHRD V3.3 *-* A0A200PZR6_9MAGN)
Solyc01g102810	0.0006	0.00260867	YES	-0.359171	DNA polymerase III subunit gamma/tau (AHRD V3.3 *** A0A2K3P8Q5_TRIPR)
Solyc01g102850	5e-05	0.000284054	YES	1.63923	Disease resistance protein (TIR-NBS-LRR class) family (AHRD V3.3 *** F4K5U7_ARATH)
Solyc01g102860	0.0017	0.00639992	YES	0.366492	golgin family A protein (AHRD V3.3 *-* AT1G51080.1)
Solyc01g102870	0.00825	0.0244521	YES	1.03347	receptor-like protein kinase BRI1-like 3 (AHRD V3.3 *** A0A1U8HLY5_CAPAN)
Solyc01g102950	5e-05	0.000284054	YES	0.488583	Lycopene beta/epsilon cyclase protein (AHRD V3.3 *** A0A2U1QDC2_ARTAN)
Solyc01g102980	5e-05	0.000284054	YES	0.625688	zinc-finger homeodomain protein 4 (AHRD V3.3 *** A0A2I4EEG0_9ROSI)
Solyc01g103060	5e-05	0.000284054	YES	1.64728	lipid transfer-like protein VAS (AHRD V3.3 *** A0A1U8HFX3_CAPAN)
Solyc01g103100	5e-05	0.000284054	YES	0.580221	NAD(P)-binding Rossmann-fold superfamily protein (AHRD V3.3 *** A0A2U1N9F9_ARTAN)
Solyc01g103140	5e-05	0.000284054	YES	0.440575	Chloride channel protein (AHRD V3.3 *** K4B1P0_SOLLC)
Solyc01g103230	5e-05	0.000284054	YES	-0.416576	Non-lysosomal glucosylceramidase (AHRD V3.3 *** A0A2G3BUU5_CAPCH)
Solyc01g103250	5e-05	0.000284054	YES	-0.991718	Zinc finger CCCH domain-containing protein (AHRD V3.3 *-* A0A2K3NPU7_TRIPR)
Solyc01g103360	0.00015	0.000774158	YES	-0.753762	Glucuronoxylan 4-O-methyltransferase 3 (AHRD V3.3 *** A0A1U8DVE2_CAPAN)
Solyc01g103370	0.00555	0.0175314	YES	-0.267467	small GTP-binding protein B
Solyc01g103430	0.00155	0.00590725	YES	0.299276	Shaggy-related protein kinase kappa (AHRD V3.3 *** A0A2G3BUT0_CAPCH)
Solyc01g103460	5e-05	0.000284054	YES	-0.716917	Werner Syndrome-like exonuclease (AHRD V3.3 *** A0A2I4H4A1_9ROSI)
Solyc01g103500	0.0054	0.0171439	YES	-1.08582	multidrug resistance protein (AHRD V3.3 *** AT1G58007.4)
Solyc01g103530	5e-05	0.000284054	YES	-0.585848	Leucine-rich receptor-like protein kinase family protein, putative (AHRD V3.3 *** A0A061DXB1_THECC)
Solyc01g103590	5e-05	0.000284054	YES	-0.518883	Lactoylglutathione lyase / glyoxalase (AHRD V3.3 *** A0A1Y1HY85_KLENI)
Solyc01g103650	5e-05	0.000284054	YES	1.1499	Alpha/beta-Hydrolases superfamily protein (AHRD V3.3 *** Q9XID7_ARATH)
Solyc01g103690	0.0005	0.00222258	YES	0.341852	RNA helicase family protein (AHRD V3.3 *** A0A2U1QG01_ARTAN)
Solyc01g103700	0.00165	0.00623462	YES	-0.700174	WEB family protein (AHRD V3.3 *** A0A2G3AU55_CAPCH)
Solyc01g103710	5e-05	0.000284054	YES	0.374278	NifU-like protein 2, chloroplastic (AHRD V3.3 *** A0A1U8DVJ9_CAPAN)
Solyc01g103750	5e-05	0.000284054	YES	0.884514	ATP phosphoribosyltransferase (AHRD V3.3 *** O46887_NOCGO)
Solyc01g103760	5e-05	0.000284054	YES	0.683298	magnesium transporter NIPA (DUF803) (AHRD V3.3 *** AT4G13800.8)
Solyc01g103800	0.0103	0.0294165	YES	-0.244941	40S ribosomal protein S12 (AHRD V3.3 *** A0A1U8DVK6_CAPAN)
Solyc01g103850	5e-05	0.000284054	YES	-0.521453	Ubiquitin-like domain-containing CTD phosphatase (AHRD V3.3 *** A0A1J3JLY9_NOCCA)
Solyc01g103873	0.013	0.0357725	YES	0.367707	Basic-leucine zipper (BZIP) transcription factor family protein (AHRD V3.3 *** F4I9R1_ARATH)
Solyc01g103875	5e-05	0.000284054	YES	0.681235	Basic-leucine zipper (BZIP) transcription factor family protein (AHRD V3.3 *** F4I9R1_ARATH)
Solyc01g103890	0.00035	0.00163698	YES	0.343893	magnesium transporter MRS2-4 (AHRD V3.3 *** A0A2I4FV61_9ROSI)
Solyc01g103960	5e-05	0.000284054	YES	-0.670376	RNA helicase DEAH-box15
Solyc01g104000	0.00595	0.0186196	YES	0.263925	Serine hydroxymethyltransferase (AHRD V3.3 *** A0A1U8DVN3_CAPAN)
Solyc01g104020	0.0001	0.000537348	YES	0.437404	Embryo-specific protein (AHRD V3.3 *** A0A2K3LK15_TRIPR)
Solyc01g104040	0.0031	0.010724	YES	0.271021	UDP-glucose:glycoprotein glucosyltransferase (AHRD V3.3 *** A0A2I4FV41_9ROSI)
Solyc01g104060	0.0092	0.0267461	YES	0.291869	Aminomethyltransferase (AHRD V3.3 *** A0A1J3IXX0_NOCCA)
Solyc01g104140	0.0022	0.0079885	YES	0.309644	Phosphatidylinositol 4-phosphate 5-kinase (AHRD V3.3 *** K4B1Y9_SOLLC)
Solyc01g104170	0.00025	0.00121514	YES	0.352656	Ankyrin repeat domain-containing protein 2 (AHRD V3.3 *** A0A2G2XWN6_CAPAN)
Solyc01g104220	0.0058	0.0182235	YES	-0.325844	Transmembrane emp24 domain-containing protein p24delta3 (AHRD V3.3 *** A0A2G3AUH9_CAPCH)
Solyc01g104270	0.00875	0.0256797	YES	0.235201	protein RETICULATA-RELATED 1, chloroplastic-like (AHRD V3.3 *** A0A2I4FV19_9ROSI)
Solyc01g104310	0.01015	0.0290735	YES	0.262311	Patatin (AHRD V3.3 *** A0A2G2W8F3_CAPBA)
Solyc01g104350	0.0004	0.00183639	YES	0.395263	hypothetical protein (AHRD V3.3 *-* AT3G50040.4)
Solyc01g104370	0.00035	0.00163698	YES	-0.318983	60S acidic ribosomal protein P1 (AHRD V3.3 *** A0A2G2W8Q0_CAPBA),Pfam:PF00428
Solyc01g104400	5e-05	0.000284054	YES	-1.32081	Basic blue protein (AHRD V3.3 *** A0A1U8E747_CAPAN)
Solyc01g104470	0.00055	0.00241776	YES	-0.301314	Ribosome assembly factor mrt4 (AHRD V3.3 *** A0A328DGN8_9ASTE)
Solyc01g104500	0.0081	0.0240956	YES	-0.505759	DUF1644 domain-containing protein (AHRD V3.3 *-* A0A1Q3BHE3_CEPFO)
Solyc01g104530	0.0004	0.00183639	YES	0.335623	MAP kinase kinase kinase 10
Solyc01g104540	0.014	0.0380559	YES	0.263629	C-jun-amino-terminal kinase-interacting protein (AHRD V3.3 *-* AT1G36990.1)
Solyc01g104550	5e-05	0.000284054	YES	-1.58029	WRKY transcription factor 9
Solyc01g104560	0.018	0.0467846	YES	-0.218564	protein-protein interaction regulator family protein (AHRD V3.3 *** AT1G15200.1)
Solyc01g104590	0.001	0.0040652	YES	-0.293122	ribosomal protein L3
Solyc01g104670	0.0009	0.00370828	YES	-0.323111	Tubby-like F-box protein (AHRD V3.3 *** A0A2G2XVV2_CAPAN)
Solyc01g104710	5e-05	0.000284054	YES	-0.981367	thionin-like protein (AHRD V3.3 -** AT1G25275.2)
Solyc01g104750	0.01185	0.0331235	YES	0.530864	WAT1-related protein (AHRD V3.3 *** K4B247_SOLLC)
Solyc01g104770	5e-05	0.000284054	YES	0.458593	Actin-related protein (AHRD V3.3 *** A0A200RCC6_9MAGN)
Solyc01g104780	0.0013	0.00508498	YES	1.62269	Vacuolar iron transporter-like protein (AHRD V3.3 *** A0A2K3NGY4_TRIPR)
Solyc01g104840	0.01125	0.0317382	YES	-0.23932	RNA-binding protein (AHRD V3.3 *-* O24106_NICGU)
Solyc01g104850	0.00215	0.00783914	YES	1.33918	Carboxypeptidase (AHRD V3.3 *** A0A1U8HG02_CAPAN)
Solyc01g104860	0.00555	0.0175314	YES	0.814093	Peroxidase (AHRD V3.3 *** K4B258_SOLLC)
Solyc01g104880	0.00015	0.000774158	YES	0.384082	Phosphatidylserine decarboxylase proenzyme 2 (AHRD V3.3 *** A0A2G3AWK6_CAPCH)
Solyc01g104900	5e-05	0.000284054	YES	-0.887872	NAC domain-containing protein (AHRD V3.3 *** A0A2U1K9C2_ARTAN)
Solyc01g104950	5e-05	0.000284054	YES	0.563492	LEXYL2
Solyc01g105010	0.00045	0.00203473	YES	-0.421657	Non-specific lipid-transfer protein-like protein (AHRD V3.3 *** A0A2G2W8U5_CAPBA)
Solyc01g105020	5e-05	0.000284054	YES	0.945818	Protein phosphatase 2C (PP2C)-like domain (AHRD V3.3 *-* A0A200PXZ2_9MAGN)
Solyc01g105030	5e-05	0.000284054	YES	1.03262	Chlorophyll a-b binding protein, chloroplastic (AHRD V3.3 *** A0A2G3AWK5_CAPCH)
Solyc01g105050	5e-05	0.000284054	YES	0.900839	Chlorophyll a-b binding protein, chloroplastic (AHRD V3.3 *** A0A2G3AWK5_CAPCH)
Solyc01g105070	5e-05	0.000284054	YES	1.11094	LECEVI16G peroxidase precursor
Solyc01g105120	0.00035	0.00163698	YES	0.320359	protein LNK1 (AHRD V3.3 *** A0A2I4GGH4_9ROSI)
Solyc01g105130	0.0113	0.0318608	YES	-0.330854	tropomyosin (AHRD V3.3 *** AT5G64180.2)
Solyc01g105140	0.00545	0.0172773	YES	-0.304349	Arginine/serine-rich splicing factor, putative, expressed (AHRD V3.3 *-* Q6AVF4_ORYSJ)
Solyc01g105180	0.0003	0.00142959	YES	-0.516855	Protein DA1 (AHRD V3.3 *** A0A2I0VSM4_9ASPA)
Solyc01g105290	0.0092	0.0267461	YES	0.244975	BTB/POZ domain protein (AHRD V3.3 *** AT3G19920.2)
Solyc01g105310	5e-05	0.000284054	YES	1.49106	Metacaspase-1 (AHRD V3.3 *** A0A2G2VS93_CAPBA),Pfam:PF00656
Solyc01g105350	0.001	0.0040652	YES	-0.682798	Glycosyltransferase (AHRD V3.3 *** A0A1Q3B719_CEPFO)
Solyc01g105360	5e-05	0.000284054	YES	0.576924	Glycosyltransferase (AHRD V3.3 *** A0A2I4DYG0_9ROSI)
Solyc01g105370	0.0051	0.0163328	YES	0.317849	2-nitropropane dioxygenase-like protein (AHRD V3.3 *** Q9FMG0_ARATH)
Solyc01g105387	5e-05	0.000284054	YES	3.22958	ABC transporter G family member 11 (AHRD V3.3 *** A0A2G3AV03_CAPCH)
Solyc01g105410	5e-05	0.000284054	YES	0.812615	Protein EXORDIUM-like 2 (AHRD V3.3 *** B1Q489_CAPCH)
Solyc01g105440	0.00135	0.00525099	YES	-3.68771	Unknown protein
Solyc01g105450	5e-05	0.000284054	YES	-0.486494	ABC transporter G family member 11 (AHRD V3.3 *** A0A2G2VAJ3_CAPBA)
Solyc01g105460	0.00105	0.0042454	YES	0.324319	1,4-dihydroxy-2-naphthoate polyprenyltransferase, chloroplastic (AHRD V3.3 *** A0A2G2Y2Y1_CAPAN)
Solyc01g105510	0.01145	0.0321951	YES	-0.485746	LMBR1-like membrane protein (AHRD V3.3 *** A0A200RDV5_9MAGN)
Solyc01g105520	0.00625	0.0194116	YES	-1.26718	DNA helicase (AHRD V3.3 *** A0A2U1PZH1_ARTAN)
Solyc01g105540	5e-05	0.000284054	YES	0.646727	Dicarboxylate transporter 2.1, chloroplastic (AHRD V3.3 *** A0A2G2VAJ2_CAPBA)
Solyc01g105560	5e-05	0.000284054	YES	0.50107	GTP cyclohydrolase II/3,4-dihydroxy-2-butanone 4-phosphate synthase
Solyc01g105570	0.0013	0.00508498	YES	-0.500341	U2 small nuclear ribonucleoprotein auxiliary factor-like protein (AHRD V3.3 *** AT5G64010.1)
Solyc01g105600	0.0003	0.00142959	YES	0.715013	hypothetical protein (AHRD V3.3 *-* AT2G14095.1)
Solyc01g105620	0.0081	0.0240956	YES	1.35055	RING/U-box superfamily protein (AHRD V3.3 *-* F4JJ02_ARATH)
Solyc01g105630	0.0124	0.0344038	YES	-2.31025	Calmodulin (AHRD V3.3 *** A0A1U8DW89_CAPAN)
Solyc01g105650	5e-05	0.000284054	YES	1.53208	2-oxoglutarate (2OG) and Fe(II)-dependent oxygenase superfamily protein (AHRD V3.3 *** A0A2U1MCV6_ARTAN)
Solyc01g105690	0.00935	0.0271133	YES	-0.30408	transcription factor bHLH143-like (AHRD V3.3 *** A0A2I4HEY9_9ROSI)
Solyc01g105710	0.0108	0.0306375	YES	-0.238489	FK506 binding protein 12
Solyc01g105720	5e-05	0.000284054	YES	-0.604647	hypothetical protein (AHRD V3.3 *** AT1G58120.1)
Solyc01g105767	5e-05	0.000284054	YES	1.81971	hydroxyproline-rich glycoprotein family protein (AHRD V3.3 *-* AT5G09530.1)
Solyc01g105770	5e-05	0.000284054	YES	1.91908	IgA FC receptor (AHRD V3.3 *-* A0A1J3K238_NOCCA)
Solyc01g105800	5e-05	0.000284054	YES	-0.821835	MADS-box protein JOINTLESS (AHRD V3.3 *** A0A2G3AWN8_CAPCH)
Solyc01g105850	5e-05	0.000284054	YES	-1.35438	(-)-camphene/tricyclene synthase, chloroplastic (AHRD V3.3 *** A0A2G3AWS7_CAPCH)
Solyc01g105860	5e-05	0.000284054	YES	-2.49061	(-)-camphene/tricyclene synthase, chloroplastic (AHRD V3.3 *-* A0A2G3AWN9_CAPCH)
Solyc01g105890	5e-05	0.000284054	YES	-0.819177	Monoterpene synthase 1
Solyc01g105990	0.00395	0.0131343	YES	0.26907	Protein EXECUTER 1, chloroplastic (AHRD V3.3 *** A0A2G3AWR1_CAPCH)
Solyc01g106000	0.0183	0.0474439	YES	-0.218686	Nicotinamidase 1 (AHRD V3.3 *** A0A1U8DWC4_CAPAN)
Solyc01g106010	5e-05	0.000284054	YES	0.398894	Fructose-1,6-bisphosphatase (AHRD V3.3 *** B6SRX9_MAIZE)
Solyc01g106030	0.0062	0.019281	YES	-0.285616	GATA transcription factor 28 (AHRD V3.3 *** A0A2G3AWS2_CAPCH)
Solyc01g106040	0.00345	0.0117181	YES	-1.73187	GATA transcription factor 24 (AHRD V3.3 *** A0A2G3AWR4_CAPCH)
Solyc01g106055	0.0024	0.00861343	YES	-0.751153	Receptor-like protein kinase (AHRD V3.3 *-* A0A2K3NHR2_TRIPR)
Solyc01g106220	0.00045	0.00203473	YES	0.300592	DNA polymerase V (AHRD V3.3 *** A0A2I4F5F3_9ROSI)
Solyc01g106320	0.00065	0.00280288	YES	-0.363946	Phox/Bem1p (AHRD V3.3 *** A0A200QI01_9MAGN)
Solyc01g106330	5e-05	0.000284054	YES	-1.13362	Glutamyl-tRNA(Gln) amidotransferase subunit A (AHRD V3.3 *** A0A2U1LC75_ARTAN)
Solyc01g106340	5e-05	0.000284054	YES	-1.69774	Glutamyl-tRNA(Gln) amidotransferase subunit A (AHRD V3.3 *** A0A2U1LC75_ARTAN)
Solyc01g106350	0.0035	0.0118672	YES	-0.657879	Fatty acid amide hydrolase (AHRD V3.3 *** A0A2G2Y3D5_CAPAN)
Solyc01g106360	5e-05	0.000284054	YES	-0.71482	Fatty acid amide hydrolase (AHRD V3.3 *** A0A2G3BV42_CAPCH)
Solyc01g106370	0.0008	0.00334802	YES	-0.540512	Protein trichome birefringence-like 12 (AHRD V3.3 *** A0A2G2W8Y8_CAPBA)
Solyc01g106400	0.00175	0.00655643	YES	0.495204	Peptide-methionine (R)-S-oxide reductase (AHRD V3.3 *** A0A2G2W8Z3_CAPBA)
Solyc01g106430	5e-05	0.000284054	YES	0.404918	Inorganic pyrophosphatase (AHRD V3.3 *** A0A2G2W8Z5_CAPBA)
Solyc01g106450	0.01745	0.0456724	YES	0.240669	L-galactose dehydrogenase (AHRD V3.3 *** A0A2G3BV20_CAPCH)
Solyc01g106480	5e-05	0.000284054	YES	0.640305	glyoxisomal malate dehydrogenase
Solyc01g106500	5e-05	0.000284054	YES	0.607287	Receptor-like protein kinase (AHRD V3.3 *** A0A2R6Q659_ACTCH)
Solyc01g106540	0.0002	0.000997283	YES	-1.69251	neurofilament heavy protein (AHRD V3.3 *-* AT4G17000.3)
Solyc01g106580	0.0037	0.0124455	YES	-0.296154	transmembrane protein (AHRD V3.3 *** AT3G49720.3)
Solyc01g106600	5e-05	0.000284054	YES	2.39866	Pathogenesis-related protein 1 (AHRD V3.3 *** E2GEU1_9ROSI)
Solyc01g106605	5e-05	0.000284054	YES	1.01973	Pathogenesis-related protein 1 (AHRD V3.3 *** E2GEU2_9ROSI)
Solyc01g106620	5e-05	0.000284054	YES	1.89422	pathogenesis-related protein 1-like (AHRD V3.3 *** A0A2I4HRD5_9ROSI)
Solyc01g106690	0.0015	0.0057437	YES	-0.28141	DUF1005 domain-containing protein (AHRD V3.3 *** A0A1Q3BZI1_CEPFO)
Solyc01g106740	5e-05	0.000284054	YES	0.436654	Aspartate--tRNA(Asp/Asn) ligase (AHRD V3.3 *** A0A2G3BV66_CAPCH)
Solyc01g106750	5e-05	0.000284054	YES	-1.48524	Serine/threonine-protein kinase TOR (AHRD V3.3 *-* A0A2G2V7H7_CAPBA)
Solyc01g106780	0.0001	0.000537348	YES	-0.403438	Pyruvate kinase (AHRD V3.3 *** A0A2G3AVH0_CAPCH)
Solyc01g106800	0.01435	0.0388174	YES	0.399479	amino acid transporter 1
Solyc01g106820	5e-05	0.000284054	YES	1.23456	Ethylene-dependent gravitropism-deficient and yellow-green-like 3 (AHRD V3.3 *** A0A2U1KYW2_ARTAN)
Solyc01g106870	0.0042	0.0138308	YES	-0.428991	Receptor-like protein 12 (AHRD V3.3 *-* A0A2P4M348_QUESU)
Solyc01g106890	5e-05	0.000284054	YES	-1.08163	hypothetical protein (AHRD V3.3 *** AT3G19660.1)
Solyc01g106920	0.0022	0.0079885	YES	1.63341	Nucleobase-ascorbate transporter 8 (AHRD V3.3 *** A0A1U8DZ27_CAPAN)
Solyc01g106940	0.00345	0.0117181	YES	-0.406157	Telomere repeat-binding factor 2 (AHRD V3.3 *-* A0A2G3AVM6_CAPCH)
Solyc01g107020	0.0008	0.00334802	YES	0.525166	Acyl-CoA N-acyltransferase (AHRD V3.3 *** A0A2U1MJU7_ARTAN)
Solyc01g107040	0.01025	0.0292995	YES	-0.288903	Dual-specificity RNA methyltransferase RlmN 1 (AHRD V3.3 *** A0A1J3JZ36_NOCCA)
Solyc01g107090	0.0005	0.00222258	YES	-1.3729	beta-1%2C4-xylosidase (AHRD V3.3 *** AT3G19615.1)
Solyc01g107160	0.0059	0.0184869	YES	-0.341177	Mitotic checkpoint protein BUB3, putative, expressed (AHRD V3.3 *** Q75HB5_ORYSJ)
Solyc01g107180	0.00025	0.00121514	YES	0.335803	Phototropic-responsive NPH3 family protein (AHRD V3.3 *** A0A2U1N5P4_ARTAN)
Solyc01g107190	5e-05	0.000284054	YES	2.1914	LOB domain-containing protein 38 (AHRD V3.3 *** A0A2G2V731_CAPBA)
Solyc01g107320	0.0011	0.0044127	YES	0.354552	Pentatricopeptide repeat-containing protein (AHRD V3.3 *** A0A2G2V732_CAPBA)
Solyc01g107340	5e-05	0.000284054	YES	-1.01043	classical arabinogalactan protein 9 (AHRD V3.3 *-* XP_004230717.1)
Solyc01g107350	5e-05	0.000284054	YES	-0.705726	DUF620 domain-containing protein (AHRD V3.3 *** A0A1Q3D2E6_CEPFO)
Solyc01g107360	0.00045	0.00203473	YES	-0.483382	WD40 repeat (AHRD V3.3 *** A0A200PS16_9MAGN)
Solyc01g107390	5e-05	0.000284054	YES	2.09648	Auxin-responsive GH3 product (AHRD V3.3 *** Q05680_SOYBN)
Solyc01g107460	5e-05	0.000284054	YES	-0.442473	Neuronal PAS domain protein (AHRD V3.3 *** A0A1P8BBZ0_ARATH)
Solyc01g107510	0.00035	0.00163698	YES	0.34634	DNA repair protein REV1 (AHRD V3.3 *** A0A2G2Y2A0_CAPAN)
Solyc01g107520	0.0007	0.00298999	YES	0.613587	Basic secretory protease (AHRD V3.3 *** A0A2G2W939_CAPBA)
Solyc01g107560	0.00195	0.00719624	YES	-0.35709	Glycosyltransferase (AHRD V3.3 *** A0A2G2W4I0_CAPBA)
Solyc01g107650	0.00015	0.000774158	YES	0.39448	Ovary receptor kinase 1 (AHRD V3.3 *** S4WIP5_SOLCH)
Solyc01g107670	5e-05	0.000284054	YES	-0.701358	Leucine-rich repeat receptor protein kinase (AHRD V3.3 *** A0A2R6Q5Y1_ACTCH)
Solyc01g107730	5e-05	0.000284054	YES	-1.41954	D-type cyclin-2
Solyc01g107800	5e-05	0.000284054	YES	-0.473568	glucuronoxylan 4-O-methyltransferase 1-like (AHRD V3.3 *** A0A2I4H011_9ROSI)
Solyc01g107860	0.0015	0.0057437	YES	0.32887	CBS domain-containing protein-like (AHRD V3.3 *** B8AP73_ORYSI)
Solyc01g107880	0.0026	0.00922064	YES	0.271211	Zinc finger, RING-CH-type, Zinc finger, RING/FYVE/PHD-type (AHRD V3.3 *** A0A2U1NZJ9_ARTAN)
Solyc01g107890	5e-05	0.000284054	YES	-1.35816	Filament-like plant protein 7 (AHRD V3.3 *** A0A314KPZ1_NICAT)
Solyc01g107900	5e-05	0.000284054	YES	0.46873	O-acyltransferase WSD1-like protein (AHRD V3.3 *** A0A2K3ND41_TRIPR)
Solyc01g107910	0.0002	0.000997283	YES	-0.337028	caffeoyl-CoA O-methyltransferase (AHRD V3.3 *** A0A2I4EET3_9ROSI)
Solyc01g108030	0.0006	0.00260867	YES	0.357927	Methylcrotonoyl-CoA carboxylase beta chain, mitochondrial (AHRD V3.3 *** A0A1U8DZI7_CAPAN)
Solyc01g108070	0.00395	0.0131343	YES	0.304913	Protein DJ-1-like protein C (AHRD V3.3 *** A0A1U8DX25_CAPAN)
Solyc01g108120	0.0092	0.0267461	YES	-0.344104	B3 domain-containing protein (AHRD V3.3 *** A0A1U8HM78_CAPAN)
Solyc01g108130	0.0154	0.0411937	YES	-0.306308	B3 domain-containing protein (AHRD V3.3 *-* A0A2G2W9Y8_CAPBA)
Solyc01g108210	0.01815	0.0471178	YES	0.289987	Cytochrome P450 (AHRD V3.3 *** A0A200QZB6_9MAGN)
Solyc01g108240	5e-05	0.000284054	YES	1.17109	Ethylene Response Factor D.3
Solyc01g108250	0.00135	0.00525099	YES	0.346051	DEM2
Solyc01g108260	5e-05	0.000284054	YES	-0.473891	EKC/KEOPS complex subunit Tprkb (AHRD V3.3 *** A0A2I4EEJ6_9ROSI)
Solyc01g108300	5e-05	0.000284054	YES	0.97361	Two-component response regulator ARR18 (AHRD V3.3 *** A0A2G2W9W9_CAPBA)
Solyc01g108340	0.0007	0.00298999	YES	-0.393894	Peptidyl-prolyl cis-trans isomerase D (AHRD V3.3 *** A0A2G3BVL2_CAPCH)
Solyc01g108410	0.0011	0.0044127	YES	0.425119	Pentatricopeptide repeat-containing protein (AHRD V3.3 *** A0A1U8E733_CAPAN)
Solyc01g108416	0.01665	0.0440527	YES	1.43109	GATA transcription factor 26 (AHRD V3.3 *-* A0A2G3DC77_CAPCH)
Solyc01g108450	0.0096	0.0277267	YES	-1.10933	Carboxypeptidase (AHRD V3.3 *** A0A2G2Y3S5_CAPAN)
Solyc01g108480	0.0032	0.0110171	YES	1.41982	Carboxypeptidase (AHRD V3.3 *-* A0A2G2Y3S5_CAPAN)
Solyc01g108500	0.0002	0.000997283	YES	-0.329176	RNA-binding protein (AHRD V3.3 *** A0A2K3PBB6_TRIPR)
Solyc01g108530	0.00115	0.00458962	YES	-0.496287	Alpha/beta-Hydrolases superfamily protein (AHRD V3.3 *** A0A2U1KK17_ARTAN)
Solyc01g108540	5e-05	0.000284054	YES	-0.517549	Alpha/beta-Hydrolases superfamily protein (AHRD V3.3 *** A0A2U1KC75_ARTAN)
Solyc01g108580	5e-05	0.000284054	YES	-0.577115	Alpha/beta-Hydrolases superfamily protein (AHRD V3.3 *** A0A2U1Q2D0_ARTAN)
Solyc01g108600	5e-05	0.000284054	YES	0.758726	Presequence protease chloroplastic/mitochondrial-like (AHRD V3.3 *** A0A2K3NZI3_TRIPR)
Solyc01g108610	0.00285	0.00998167	YES	0.552667	Cyclin-dependent kinase inhibitor (AHRD V3.3 *** A0A2G2W9Z0_CAPBA)
Solyc01g108620	0.00035	0.00163698	YES	0.354469	peptidase%2C S9A/B/C family%2C catalytic domain protein (Protein of unknown function DUF829%2C transmembrane 53) (AHRD V3.3 *** AT5G44250.1)
Solyc01g108630	5e-05	0.000284054	YES	1.71998	nii1 nitrite reductase
Solyc01g108670	0.0002	0.000997283	YES	-0.521871	Kinesin (AHRD V3.3 *** A0A200QYC3_9MAGN)
Solyc01g108710	5e-05	0.000284054	YES	3.89224	Unknown protein
Solyc01g108750	0.0068	0.0208469	YES	1.49108	Methylketone synthase Ib (AHRD V3.3 *** E0YCS5_SOLLC)
Solyc01g108880	0.0031	0.010724	YES	-0.535767	2-oxoglutarate (2OG) and Fe(II)-dependent oxygenase superfamily protein (AHRD V3.3 *** A0A2U1MKU7_ARTAN)
Solyc01g108910	5e-05	0.000284054	YES	1.02251	maternal effect embryo arrest 14 (AHRD V3.3 *** AT2G15890.1)
Solyc01g108920	0.00055	0.00241776	YES	0.339739	Phox domain-containing protein (AHRD V3.3 *** F4IJE1_ARATH)
Solyc01g108930	0.00405	0.0134117	YES	2.47214	B3 domain-containing protein (AHRD V3.3 *** A0A1Q3CJU4_CEPFO)
Solyc01g109040	5e-05	0.000284054	YES	0.776726	Cytochrome b6-f complex subunit 7 (AHRD V3.3 *** A0A1U8DXD4_CAPAN)
Solyc01g109080	5e-05	0.000284054	YES	0.475923	Serine/threonine-protein kinase SMG1 (AHRD V3.3 *** A0A2K3NMP5_TRIPR)
Solyc01g109090	5e-05	0.000284054	YES	-0.501397	Unknown protein
Solyc01g109100	5e-05	0.000284054	YES	-0.7177	TMV resistance protein N (AHRD V3.3 *-* XP_020426626.1)
Solyc01g109110	5e-05	0.000284054	YES	0.848719	Extra-large guanine nucleotide-binding protein 2 (AHRD V3.3 *** A0A1U8DXD5_CAPAN)
Solyc01g109150	5e-05	0.000284054	YES	-0.978651	cytochrome P450 CYP74C4
Solyc01g109170	0.00055	0.00241776	YES	0.396071	Cold-regulated plasma membrane protein 2 (AHRD V3.3 *** A0A1U8E7A7_CAPAN)
Solyc01g109180	0.0011	0.0044127	YES	-0.570633	Long chain acyl-CoA synthetase 4 (AHRD V3.3 *** A0A2G2Y3Y7_CAPAN)
Solyc01g109200	0.0004	0.00183639	YES	0.425574	RING/U-box superfamily protein (AHRD V3.3 *-* A0A2U1Q188_ARTAN)
Solyc01g109220	0.00035	0.00163698	YES	-0.419681	Mitochondrial import receptor subunit TOM6-like protein (AHRD V3.3 *** A0A1U8DXE9_CAPAN)
Solyc01g109250	5e-05	0.000284054	YES	-1.48554	Mitochondrial fission regulator like (AHRD V3.3 *** A0A2R6RH96_ACTCH)
Solyc01g109270	0.0006	0.00260867	YES	-3.31781	electron transporter%2C putative (Protein of unknown function%2C DUF547) (AHRD V3.3 *** AT5G66600.9)
Solyc01g109290	0.007	0.0213691	YES	-0.360343	S-adenosyl-L-methionine-dependent methyltransferases superfamily protein (AHRD V3.3 *** A0A2U1PZ59_ARTAN)
Solyc01g109330	5e-05	0.000284054	YES	0.619761	Cytochrome c biogenesis protein CCS1, chloroplastic (AHRD V3.3 *** A0A2G2VTA9_CAPBA)
Solyc01g109340	0.00045	0.00203473	YES	-0.464705	E3 ubiquitin-protein ligase (AHRD V3.3 *** A0A2G3D341_CAPCH)
Solyc01g109370	0.0002	0.000997283	YES	-0.534235	Acyltransferase domain-containing protein (AHRD V3.3 *** A0A1Q3CKP3_CEPFO)
Solyc01g109420	0.00155	0.00590725	YES	0.480021	Quinone reductase family protein (AHRD V3.3 *** A0A1P8B767_ARATH)
Solyc01g109430	0.0057	0.017947	YES	-0.641566	PPPDE putative thiol peptidase family protein (AHRD V3.3 *** Q8RXP3_ARATH)
Solyc01g109460	5e-05	0.000284054	YES	0.555552	Polyol monosaccharide transporter 4
Solyc01g109470	0.0032	0.0110171	YES	-1.98393	BURP domain-containing protein (AHRD V3.3 *** A0A1Q3C0F5_CEPFO)
Solyc01g109500	5e-05	0.000284054	YES	-0.996724	BURP domain-containing protein (AHRD V3.3 *-* A0A1Q3C0F5_CEPFO)
Solyc01g109550	0.00025	0.00121514	YES	0.550174	Transcription termination factor family protein (AHRD V3.3 *** A0A2K3NNA4_TRIPR)
Solyc01g109590	5e-05	0.000284054	YES	-0.693036	Protein kinase domain (AHRD V3.3 *** A0A200Q940_9MAGN)
Solyc01g109620	0.01115	0.0314972	YES	-0.240913	NADH-quinone oxidoreductase subunit I (AHRD V3.3 *** A0A2W4F7J2_9RHIZ)
Solyc01g109660	5e-05	0.000284054	YES	-0.411947	meloidogyne-induced giant cell protein DB275
Solyc01g109690	0.00015	0.000774158	YES	4.69801	Protein RADIALIS-like 6 (AHRD V3.3 *** A0A2G2XX78_CAPAN)
Solyc01g109700	0.00035	0.00163698	YES	0.361173	bHLH transcription factor 010
Solyc01g109710	0.00075	0.00317083	YES	0.334572	Adenine nucleotide alpha hydrolases-like superfamily protein (AHRD V3.3 *** Q9SIJ8_ARATH)
Solyc01g109720	0.0003	0.00142959	YES	1.22367	Alpha/beta-Hydrolases superfamily protein (AHRD V3.3 *** Q9ASW5_ARATH)
Solyc01g109760	0.00415	0.0136893	YES	0.549056	Major facilitator superfamily (AHRD V3.3 *-* A0A2U1KPS1_ARTAN)
Solyc01g109780	0.0057	0.017947	YES	0.253632	F-box family protein (AHRD V3.3 *-* AT2G16365.6)
Solyc01g109790	5e-05	0.000284054	YES	-0.447559	ADP-glucose pyrophosphorylase large subunit 1
Solyc01g109800	0.00285	0.00998167	YES	-0.436447	DUF4408 domain-containing protein (AHRD V3.3 *-* A0A1Q3AR87_CEPFO)
Solyc01g109810	0.0013	0.00508498	YES	0.435329	tRNA-methyltransferase non-catalytic subunit trm6MTase subunit (AHRD V3.3 *** Q9FJZ5_ARATH)
Solyc01g109850	0.01175	0.0328865	YES	0.229479	Diaminopimelate decarboxylase (AHRD V3.3 *** B6T3H3_MAIZE)
Solyc01g109860	0.0001	0.000537348	YES	0.939824	Sec14p-like phosphatidylinositol transfer family protein (AHRD V3.3 *** A0A2U1QM07_ARTAN)
Solyc01g109880	5e-05	0.000284054	YES	-0.828715	BZIP transcription factor (AHRD V3.3 *** Q8GTZ1_CAPCH)
Solyc01g109890	0.0001	0.000537348	YES	0.443212	Chaperone protein dnaJ 10 (AHRD V3.3 *** A0A2G3BVX6_CAPCH)
Solyc01g109910	0.00645	0.0199595	YES	-0.275984	RING/U-box superfamily protein (AHRD V3.3 *** Q8L7K7_ARATH)
Solyc01g109950	5e-05	0.000284054	YES	2.28461	Kinase family protein (AHRD V3.3 *** D7MUJ9_ARALL)
Solyc01g109980	0.0055	0.0174018	YES	-0.31659	BEL1-like homeodomain protein 7 (AHRD V3.3 *** A0A2G3BW58_CAPCH)
Solyc01g110010	0.00805	0.0239909	YES	0.520031	Pentatricopeptide repeat-containing protein, chloroplastic (AHRD V3.3 *** A0A2G3BW53_CAPCH)
Solyc01g110060	0.0005	0.00222258	YES	0.393472	Purple acid phosphatase (AHRD V3.3 *** A0A0C5AJS1_SOLLC)
Solyc01g110100	0.00045	0.00203473	YES	0.616921	RBR-type E3 ubiquitin transferase (AHRD V3.3 *** A0A2G2XNK4_CAPBA)
Solyc01g110130	5e-05	0.000284054	YES	-0.725001	DNA helicase (AHRD V3.3 *** A0A2G3BW33_CAPCH)
Solyc01g110160	5e-05	0.000284054	YES	0.57545	hypothetical protein (AHRD V3.3 *** AT2G21385.5)
Solyc01g110190	5e-05	0.000284054	YES	0.855461	Kinesin-related protein (AHRD V3.3 *** D3YBF5_TRIRP)
Solyc01g110280	5e-05	0.000284054	YES	0.657072	Protein DETOXIFICATION (AHRD V3.3 *** A0A1J3G5W8_NOCCA)
Solyc01g110340	5e-05	0.000284054	YES	-0.886912	Endoglucanase (AHRD V3.3 *** A0A218XGM2_PUNGR)
Solyc01g110360	5e-05	0.000284054	YES	1.06401	Fructose-bisphosphate aldolase (AHRD V3.3 *** Q9SXX5_NICPA)
Solyc01g110520	5e-05	0.000284054	YES	0.466268	Amidophosphoribosyltransferase (AHRD V3.3 *** A0A2G3BW41_CAPCH)
Solyc01g110530	0.00775	0.0232357	YES	0.248832	Peptidyl-prolyl cis-trans isomerase (AHRD V3.3 *** A0A1U8DXV8_CAPAN)
Solyc01g110660	0.0012	0.00475987	YES	-1.8167	Auxin-responsive protein SAUR21 (AHRD V3.3 *** A0A2G2XNG0_CAPBA)
Solyc01g110825	5e-05	0.000284054	YES	1.05911	Auxin-responsive protein SAUR21 (AHRD V3.3 *** A0A2G2XY95_CAPAN)
Solyc01g110960	5e-05	0.000284054	YES	0.579454	Prefoldin chaperone subunit family protein (AHRD V3.3 *** A0A2U1NI64_ARTAN)
Solyc01g111020	5e-05	0.000284054	YES	0.578237	Pentatricopeptide repeat-containing protein MRL1, chloroplastic (AHRD V3.3 *** A0A2G2W9F4_CAPBA)
Solyc01g111040	5e-05	0.000284054	YES	0.642468	Calcium-binding EF-hand family protein (AHRD V3.3 *** A0A2U1MN65_ARTAN)
Solyc01g111100	5e-05	0.000284054	YES	-1.2933	Neutral/alkaline invertase (AHRD V3.3 *** I0CL53_MANES)
Solyc01g111110	5e-05	0.000284054	YES	-1.13202	transmembrane protein (AHRD V3.3 *** AT2G21180.1)
Solyc01g111120	5e-05	0.000284054	YES	0.408274	Triosephosphate isomerase (AHRD V3.3 *** A0A200Q3A8_9MAGN)
Solyc01g111200	0.00065	0.00280288	YES	0.333479	eukaryotic translation initiation factor 4B3 (AHRD V3.3 *** A0A2I4EWR0_9ROSI)
Solyc01g111210	0.0012	0.00475987	YES	-0.41009	Amidase (AHRD V3.3 *-* A0A200RAW3_9MAGN)
Solyc01g111230	0.0015	0.0057437	YES	1.98815	Dirigent protein (AHRD V3.3 *** K4B3Y5_SOLLC)
Solyc01g111250	5e-05	0.000284054	YES	1.50829	1-phosphatidylinositol phosphodiesterase (AHRD V3.3 *** A0A1J3JKG9_NOCCA)
Solyc01g111300	0.017	0.0447293	YES	-0.218408	Cold-shock protein (AHRD V3.3 *-* A0A200RAC1_9MAGN)
Solyc01g111310	5e-05	0.000284054	YES	-1.38804	SlLAX2
Solyc01g111330	5e-05	0.000284054	YES	-1.08833	Thaumatin-like protein 1 (AHRD V3.3 *** A0A2G3BWI2_CAPCH)
Solyc01g111340	0.0105	0.0298999	YES	0.849846	Endo-1,4-beta-xylanase (AHRD V3.3 *** A0A1J3CP06_NOCCA)
Solyc01g111350	5e-05	0.000284054	YES	1.64428	Major facilitator superfamily protein (AHRD V3.3 *** Q9SW40_ARATH)
Solyc01g111510	0.0008	0.00334802	YES	0.296456	Ascorbate peroxidase (AHRD V3.3 *** Q8W4V7_CAPAN)
Solyc01g111530	0.00085	0.00352993	YES	0.302234	E3 ubiquitin-protein ligase UPL3 (AHRD V3.3 *** A0A1U8E9F6_CAPAN)
Solyc01g111550	5e-05	0.000284054	YES	-1.57426	protein MCM10 homolog (AHRD V3.3 *** A0A2I4EWG7_9ROSI)
Solyc01g111570	5e-05	0.000284054	YES	-0.745628	proline-rich receptor-like protein kinase PERK7 isoform X1 (AHRD V3.3 *** A0A2I4GC47_9ROSI)
Solyc01g111590	5e-05	0.000284054	YES	-1.1049	WD-40 repeat-containing protein MSI1 (AHRD V3.3 *** A0A2G3AUE9_CAPCH)
Solyc01g111600	0.00035	0.00163698	YES	-0.369523	Heavy metal-associated isoprenylated plant protein (AHRD V3.3 *** A0A2R6QQA6_ACTCH)
Solyc01g111620	0.0117	0.0327748	YES	0.298025	High-affinity nickel-transport family protein (AHRD V3.3 *** F4JM82_ARATH)
Solyc01g111630	5e-05	0.000284054	YES	0.418816	glycerate dehydrogenase (AHRD V3.3 *** A0A2I4EWU8_9ROSI)
Solyc01g111650	5e-05	0.000284054	YES	-0.407608	SKP1-like protein (AHRD V3.3 *** O82463_NICCL)
Solyc01g111670	5e-05	0.000284054	YES	-0.589086	transmembrane protein%2C putative (DUF1279) (AHRD V3.3 *** AT2G20940.2)
Solyc01g111680	0.0011	0.0044127	YES	0.348828	Ubiquitin-conjugating enzyme (AHRD V3.3 *** A0A200Q025_9MAGN)
Solyc01g111740	0.0112	0.0316109	YES	-0.461841	DUF632 domain-containing protein/DUF630 domain-containing protein (AHRD V3.3 *** A0A1Q3CAW0_CEPFO)
Solyc01g111750	5e-05	0.000284054	YES	0.393586	protein CHAPERONE-LIKE PROTEIN OF POR1, chloroplastic-like (AHRD V3.3 *** A0A2I4EWX0_9ROSI)
Solyc01g111780	0.01905	0.0490224	YES	0.212475	Transportin-1 (AHRD V3.3 *** A0A2G2W9L9_CAPBA)
Solyc01g111840	5e-05	0.000284054	YES	-0.902969	Major facilitator superfamily protein (AHRD V3.3 *** A0A1P8BEX6_ARATH)
Solyc01g111880	5e-05	0.000284054	YES	1.76986	MAP kinase kinase kinase 11
Solyc01g111950	0.00075	0.00317083	YES	-0.85427	Serine-threonine protein kinase, plant-type, putative (AHRD V3.3 *** B9SR04_RICCO)
Solyc01g111970	0.003	0.01043	YES	1.00209	L-ascorbate oxidase-like protein (AHRD V3.3 *** A0A1U8DYA0_CAPAN)
Solyc01g111990	5e-05	0.000284054	YES	0.517482	Alanine--tRNA ligase (AHRD V3.3 *** K3XV85_SETIT)
Solyc01g112000	0.0041	0.0135496	YES	-0.306747	expansin-like protein precursor 1
Solyc01g112010	0.01505	0.0403797	YES	-0.557743	RNA-binding (RRM/RBD/RNP motifs) family protein (AHRD V3.3 *** AT3G56510.5)
Solyc01g112050	0.0007	0.00298999	YES	0.38429	DUF630 family protein, putative (DUF630 and DUF632) (AHRD V3.3 *-* Q9XI02_ARATH)
Solyc01g112060	5e-05	0.000284054	YES	0.728739	NAD(P)-binding domain-containing protein (AHRD V3.3 *** A0A2U1M2T6_ARTAN)
Solyc01g112070	5e-05	0.000284054	YES	1.12633	O-fucosyltransferase family protein (AHRD V3.3 *** A0A061DZG6_THECC)
Solyc01g112100	5e-05	0.000284054	YES	0.563437	Flavin-containing monooxygenase (AHRD V3.3 *** A0A2G3BW83_CAPCH)
Solyc01g112140	0.00145	0.00558523	YES	-0.579732	Flavin-containing monooxygenase (AHRD V3.3 *** A0A1U8E9P1_CAPAN)
Solyc01g112190	5e-05	0.000284054	YES	1.19049	Plant regulator RWP-RK family protein, putative (AHRD V3.3 *** A0A061FD78_THECC)
Solyc01g112240	0.00845	0.0249688	YES	-0.292731	Alpha-1,3-mannosyl-glycoprotein 2-beta-N-acetylglucosaminyltransferase (AHRD V3.3 *** A0A2U1LK20_ARTAN)
Solyc01g112260	0.0011	0.0044127	YES	-0.300688	hypothetical protein (AHRD V3.3 *-* AT4G35320.1)
Solyc01g112290	0.00055	0.00241776	YES	0.308371	Glutamate--tRNA ligase, chloroplastic/mitochondrial (AHRD V3.3 *** A0A2G3BWC0_CAPCH)
Solyc01g112310	5e-05	0.000284054	YES	0.472087	Chloride channel protein (AHRD V3.3 *** A0A1U8E0X8_CAPAN)
Solyc01g112340	5e-05	0.000284054	YES	0.7029	Brefeldin A-inhibited guanine nucleotide-exchange protein 4 (AHRD V3.3 *-* A0A2G2XW39_CAPAN)
Solyc01g150101	5e-05	0.000284054	YES	-0.879565	Basic helix-loop-helix (BHLH) DNA-binding superfamily protein (AHRD V3.3 *-* A0A1P8ASG1_ARATH)
Solyc01g150144	5e-05	0.000284054	YES	0.747805	Alpha/beta-Hydrolases superfamily protein (AHRD V3.3 *** A0A2U1MWY4_ARTAN)
Solyc01g150164	0.00375	0.0125919	YES	0.313984	thionin-like protein (AHRD V3.3 *** AT1G25275.1)
Solyc01g150166	5e-05	0.000284054	YES	1.26553	Unknown protein
Solyc01g150167	5e-05	0.000284054	YES	1.77597	MADS-box transcription factor 27 (AHRD V3.3 *** A0A2G2Y3D7_CAPAN)
Solyc01g150176	5e-05	0.000284054	YES	0.421123	Gibberellin regulated protein (AHRD V3.3 *** A0A200Q364_9MAGN)
Solyc02g005003	5e-05	0.000284054	YES	1.43532	Unknown protein
Solyc02g005110	0.0011	0.0044127	YES	-0.482286	MADS-box protein SOC1 (AHRD V3.3 --* XP_025887600.1)
Solyc02g005180	5e-05	0.000284054	YES	0.447583	Sugar facilitator protein 2
Solyc02g005200	0.00085	0.00352993	YES	0.318799	RNA binding protein (AHRD V3.3 *** A0A2U1QF55_ARTAN)
Solyc02g005210	0.0104	0.0296542	YES	0.242346	Cofactor assembly of complex C (AHRD V3.3 *** A0A2U1QJQ4_ARTAN)
Solyc02g005510	0.0037	0.0124455	YES	-0.378776	Transcriptional coactivator/pterin dehydratase (AHRD V3.3 *** A0A1P8AWX1_ARATH)
Solyc02g014130	5e-05	0.000284054	YES	0.539085	ENHANCER OF AG-4 protein 2-like (AHRD V3.3 *** A0A2I4ED54_9ROSI)
Solyc02g014150	5e-05	0.000284054	YES	0.589651	Photosystem II stability/assembly factor HCF136 (AHRD V3.3 *** A0A1Y1IDD9_KLENI)
Solyc02g014170	0.00715	0.0217451	YES	-0.275406	Zinc finger, C3HC4 type (AHRD V3.3 *-* A0A2U1NDX1_ARTAN)
Solyc02g014190	5e-05	0.000284054	YES	0.460579	Zinc finger C3HC4 type (RING finger) protein (AHRD V3.3 *** A0A2K3NPJ4_TRIPR)
Solyc02g014470	0.0007	0.00298999	YES	-0.540506	Phospholipase A1-II 1 (AHRD V3.3 *** A0A1U8EZV6_CAPAN)
Solyc02g014730	5e-05	0.000284054	YES	2.46129	Cytochrome P450 (AHRD V3.3 *** A0A2U1QJ26_ARTAN)
Solyc02g014830	0.0006	0.00260867	YES	0.490967	Carboxypeptidase (AHRD V3.3 *** A0A2G2XBM8_CAPBA)
Solyc02g014860	5e-05	0.000284054	YES	1.07943	Chaperone protein DnaJ (AHRD V3.3 *** A0A1J3ID64_NOCCA)
Solyc02g020910	5e-05	0.000284054	YES	0.441061	Unknown protein
Solyc02g020940	5e-05	0.000284054	YES	0.725525	Glyceraldehyde-3-phosphate dehydrogenase (AHRD V3.3 *** A0A2G3D2C2_CAPCH)
Solyc02g020980	5e-05	0.000284054	YES	0.553989	4-alpha-glucanotransferase (AHRD V3.3 *** Q6R608_SOLTU)
Solyc02g021000	0.0008	0.00334802	YES	0.35496	protein COFACTOR ASSEMBLY OF COMPLEX C SUBUNIT B CCB3, chloroplastic (AHRD V3.3 *** A0A2I4G7H0_9ROSI)
Solyc02g021400	5e-05	0.000284054	YES	-0.534491	40S ribosomal protein S28 (AHRD V3.3 *** A0A2G3BI08_CAPCH)
Solyc02g021420	0.0029	0.010124	YES	0.272909	villin-4-like (AHRD V3.3 *** A0A1U7XDQ7_NICSY)
Solyc02g021430	5e-05	0.000284054	YES	0.677242	Mitochondrial transcription termination factor family protein (AHRD V3.3 *** O64685_ARATH)
Solyc02g021590	5e-05	0.000284054	YES	0.55225	Protein male discoverer 2 (AHRD V3.3 *** A0A1J6KDE9_NICAT)
Solyc02g021685	0.0031	0.010724	YES	-0.803193	Unknown protein
Solyc02g022850	5e-05	0.000284054	YES	1.1115	FAD-binding Berberine family protein (AHRD V3.3 *** A0A1P8ATP1_ARATH)
Solyc02g022900	0.01595	0.0424606	YES	1.4216	Unknown protein
Solyc02g023950	5e-05	0.000284054	YES	0.584442	Leucine-rich receptor-like protein kinase family protein (AHRD V3.3 *** A0A061G8R7_THECC)
Solyc02g023990	0.00025	0.00121514	YES	0.507133	NAD(P)-binding Rossmann-fold superfamily protein (AHRD V3.3 *** A0A2U1KWY0_ARTAN)
Solyc02g024050	5e-05	0.000284054	YES	-0.534418	Ferredoxin--NADP reductase, chloroplastic (AHRD V3.3 *** K4B553_SOLLC)
Solyc02g024070	5e-05	0.000284054	YES	-1.16063	Homeobox leucine-zipper protein (AHRD V3.3 *** A0A2U1QME9_ARTAN)
Solyc02g030080	0.00025	0.00121514	YES	-0.354619	WD repeat-containing protein 43-like (AHRD V3.3 *** A0A2I4EEZ8_9ROSI)
Solyc02g030100	0.00715	0.0217451	YES	0.446807	Vacuolar protein sorting-associated protein 54, chloroplastic (AHRD V3.3 *-* A0A2G3D2K9_CAPCH)
Solyc02g030210	0.00025	0.00121514	YES	-0.456243	AP2-like ethylene-responsive transcription factor (AHRD V3.3 *** A0A2G3D2M5_CAPCH)
Solyc02g030225	0.00015	0.000774158	YES	-0.66204	UDP-glucose 4-epimerase (AHRD V3.3 *** A0A1Y1ITM0_KLENI)
Solyc02g030480	5e-05	0.000284054	YES	-0.710434	Alcohol dehydrogenase superfamily (AHRD V3.3 *-* A0A200Q008_9MAGN)
Solyc02g031750	0.01945	0.0498934	YES	0.54381	Phloem protein 2-like protein (AHRD V3.3 *** A0A2U1PTN1_ARTAN)
Solyc02g031770	0.0128	0.0353071	YES	-0.423397	ATP synthase mitochondrial F1 complex assembly factor 1-like (AHRD V3.3 *** A0A2I4G3K4_9ROSI)
Solyc02g031910	0.01465	0.0394698	YES	0.220965	PB1 domain-containing protein/Pkinase_Tyr domain-containing protein (AHRD V3.3 *** A0A1Q3BH41_CEPFO)
Solyc02g032480	0.00205	0.00751396	YES	0.444421	Nuclear pore complex protein NUP214 (AHRD V3.3 *-* A0A2U1PQW9_ARTAN)
Solyc02g032650	5e-05	0.000284054	YES	0.896716	Disease resistance protein (TIR-NBS-LRR class) (AHRD V3.3 *** A0A2K3NUH8_TRIPR)
Solyc02g032660	5e-05	0.000284054	YES	0.784821	Protein DETOXIFICATION (AHRD V3.3 *** A0A328DGG9_9ASTE)
Solyc02g032860	5e-05	0.000284054	YES	1.17938	5'-adenylylsulfate reductase 1, chloroplastic (AHRD V3.3 *** A0A2G3D220_CAPCH)
Solyc02g032870	0.0038	0.0127247	YES	-0.555701	Endonuclease/exonuclease/phosphatase family protein (AHRD V3.3 *** A0A2U1LJZ6_ARTAN)
Solyc02g032930	0.0023	0.00830356	YES	-0.334944	B-cell receptor-associated 31-like (AHRD V3.3 *** A0A200QH03_9MAGN)
Solyc02g032940	0.0061	0.0190308	YES	-0.38162	Aspartic proteinase (AHRD V3.3 *** A0A1U8FF23_CAPAN)
Solyc02g032950	5e-05	0.000284054	YES	0.540439	WRKY transcription factor 16
Solyc02g032960	5e-05	0.000284054	YES	0.493017	ATP-dependent zinc metalloprotease FtsH 2 (AHRD V3.3 *** A0A1J3JSZ2_NOCCA)
Solyc02g036260	0.00105	0.0042454	YES	0.746101	ERD (Early-responsive to dehydration stress) family protein (AHRD V3.3 *** A0A2U1NFB6_ARTAN)
Solyc02g036360	0.0006	0.00260867	YES	0.377078	Octicosapeptide/Phox/Bem1p (PB1) domain-containing protein / tetratricopeptide repeat (TPR)-containing protein (AHRD V3.3 *-* A0A1R7T3E1_ARATH)
Solyc02g036370	5e-05	0.000284054	YES	0.457757	Protein REVEILLE 7-like (AHRD V3.3 *** A0A2G3A4J4_CAPAN)
Solyc02g036470	5e-05	0.000284054	YES	0.451813	WAT1-related protein, chloroplastic (AHRD V3.3 *** A0A1U8FQ16_CAPAN)
Solyc02g037530	5e-05	0.000284054	YES	-0.595162	auxin response factor 8B
Solyc02g037550	5e-05	0.000284054	YES	-1.8321	Auxin efflux carrier (AHRD V3.3 *** A0A2U1MR93_ARTAN)
Solyc02g037555	0.00065	0.00280288	YES	-0.779108	Unknown protein
Solyc02g038740	5e-05	0.000284054	YES	-0.864894	3-hydroxy-3-methylglutaryl coenzyme A reductase (AHRD V3.3 *** A0A2G2XB84_CAPBA)
Solyc02g038760	0.007	0.0213691	YES	-0.328271	AT-hook motif nuclear-localized protein 1 (AHRD V3.3 *** A0A2G3A4Q2_CAPAN)
Solyc02g038815	0.0144	0.0389148	YES	-0.942634	tail-anchored protein insertion receptor WRB-like protein (AHRD V3.3 *** AT4G16444.1)
Solyc02g050180	0.0007	0.00298999	YES	-0.70943	DUF639 domain-containing protein (AHRD V3.3 *-* A0A1Q3B335_CEPFO)
Solyc02g055440	0.00025	0.00121514	YES	0.345035	E3 ubiquitin-protein ligase%2C putative (DUF177) (AHRD V3.3 *** AT3G19800.2)
Solyc02g055460	0.01705	0.0448306	YES	0.269999	hypothetical protein (AHRD V3.3 *-* AT3G19780.2)
Solyc02g061810	0.017	0.0447293	YES	-0.362996	S-acyltransferase (AHRD V3.3 *** A0A1U8FFD7_CAPAN)
Solyc02g061940	5e-05	0.000284054	YES	-0.738364	Myb/SANT-like domain (AHRD V3.3 *** A0A200QA43_9MAGN)
Solyc02g061990	5e-05	0.000284054	YES	-1.38255	BZIP transcription factor FD (AHRD V3.3 *** A0A2U1NCD2_ARTAN)
Solyc02g062000	0.0006	0.00260867	YES	0.339075	1-phosphatidylinositol-3-phosphate 5-kinase FAB1A (AHRD V3.3 *** A0A2I0X875_9ASPA)
Solyc02g062020	0.0065	0.0200918	YES	0.304587	Rac-like GTP binding protein (AHRD V3.3 *** Q9S821_PHYPA)
Solyc02g062140	0.0038	0.0127247	YES	0.272319	Armadillo repeat only 1 (AHRD V3.3 *** Q9SW41_ARATH)
Solyc02g062170	0.00065	0.00280288	YES	-0.940813	Chalcone-flavanone isomerase family protein (AHRD V3.3 *-* AT5G66230.1)
Solyc02g062180	0.00235	0.00846365	YES	0.452227	2-oxoglutarate (2OG) and Fe(II)-dependent oxygenase superfamily protein (AHRD V3.3 *-* A0A2U1N614_ARTAN)
Solyc02g062330	5e-05	0.000284054	YES	1.39528	Kinesin-like protein (AHRD V3.3 *** A0A2G2XB42_CAPBA)
Solyc02g062340	5e-05	0.000284054	YES	0.700333	Fructose-bisphosphate aldolase (AHRD V3.3 *** Q9SXX4_NICPA)
Solyc02g062370	5e-05	0.000284054	YES	0.552985	Zinc finger CCCH domain-containing protein 19 (AHRD V3.3 *** A0A2G2XGC4_CAPBA)
Solyc02g062380	0.0067	0.0205923	YES	-1.14014	GATA transcription factor (AHRD V3.3 *** K4B6C7_SOLLC)
Solyc02g062400	0.00085	0.00352993	YES	-1.06114	Expression of terpenoids 1 (AHRD V3.3 *** K4B6C9_SOLLC)
Solyc02g062550	5e-05	0.000284054	YES	1.07142	P-loop containing nucleoside triphosphate hydrolases superfamily protein (AHRD V3.3 *** A0A2U1NGS8_ARTAN)
Solyc02g062580	5e-05	0.000284054	YES	0.70706	Lipid phosphate phosphatase epsilon 2, chloroplastic (AHRD V3.3 *** A0A2G2XB00_CAPBA)
Solyc02g062610	0.00975	0.0281015	YES	0.239455	Alpha/beta-Hydrolases superfamily protein (AHRD V3.3 *** O23227_ARATH)
Solyc02g062650	5e-05	0.000284054	YES	-1.56578	Laccase (AHRD V3.3 *** K4B6F3_SOLLC)
Solyc02g062670	0.00725	0.0219839	YES	-0.472009	Tubby-like F-box protein (AHRD V3.3 *** A0A2G3D7T8_CAPCH)
Solyc02g062680	0.00025	0.00121514	YES	-0.714237	Anaphase-promoting complex subunit 10 (AHRD V3.3 *** A0A2G3D1X5_CAPCH)
Solyc02g062710	0.00015	0.000774158	YES	1.07565	HXXXD-type acyl-transferase family protein (AHRD V3.3 *** A0A2K3MRI0_TRIPR)
Solyc02g062760	0.00485	0.0156585	YES	-0.889449	GATA transcription factor 18-like (AHRD V3.3 *** A0A2I4G7Z6_9ROSI)
Solyc02g062780	5e-05	0.000284054	YES	-0.718736	ATP-dependent DNA helicase DDM1 (AHRD V3.3 *** A0A2G3D1Z5_CAPCH)
Solyc02g062960	0.0004	0.00183639	YES	-2.0025	Homeobox-leucine zipper protein HOX14 (AHRD V3.3 *** A0A1U8FQP7_CAPAN)
Solyc02g062990	0.0135	0.0369602	YES	-1.74576	Glycosyltransferase (AHRD V3.3 *-* A0A2I4ENI5_9ROSI)
Solyc02g063030	5e-05	0.000284054	YES	0.892277	Mental retardation GTPase activating protein (AHRD V3.3 *** A0A1I9LSH4_ARATH)
Solyc02g063090	0.0077	0.0231214	YES	-0.287338	T-complex protein 1 subunit zeta (AHRD V3.3 *** A0A2G3D7N6_CAPCH)
Solyc02g063150	5e-05	0.000284054	YES	0.812231	RuBP carboxylase small subunit
Solyc02g063220	0.0022	0.0079885	YES	0.326929	Mannose-6-phosphate isomerase (AHRD V3.3 *** A0A2G2XBW4_CAPBA)
Solyc02g063240	0.00565	0.0178068	YES	-0.36187	Delta(7)-sterol-C5(6)-desaturase (AHRD V3.3 *** A0A1U8FPX0_CAPAN)
Solyc02g063270	5e-05	0.000284054	YES	0.872325	Protein DETOXIFICATION (AHRD V3.3 *** A0A328DLR5_9ASTE)
Solyc02g063300	0.00105	0.0042454	YES	0.431761	carboxypeptidase (AHRD V3.3 *** AT5G38060.1)
Solyc02g063355	0.0004	0.00183639	YES	0.74396	Calcium-dependent lipid-binding (CaLB domain) family protein (AHRD V3.3 *** A0A2U1LMA8_ARTAN)
Solyc02g063390	0.00195	0.00719624	YES	-0.428636	3-oxo-5-alpha-steroid 4-dehydrogenase (DUF1295) (AHRD V3.3 *** O81042_ARATH)
Solyc02g063420	5e-05	0.000284054	YES	-2.2893	Hydroxyproline-rich glycoprotein family protein (AHRD V3.3 *** A0A2U1M3E1_ARTAN)
Solyc02g063440	5e-05	0.000284054	YES	-1.09095	Unknown protein
Solyc02g063510	5e-05	0.000284054	YES	1.01534	hypothetical protein (AHRD V3.3 *-* AT5G67020.1)
Solyc02g063520	5e-05	0.000284054	YES	-0.662314	Homeobox-leucine zipper protein HAT22 (AHRD V3.3 *** A0A2G2XBJ3_CAPBA)
Solyc02g063523	5e-05	0.000284054	YES	-1.59304	Squalene epoxidase (AHRD V3.3 *** I6YVX5_9ASPA)
Solyc02g064590	5e-05	0.000284054	YES	1.11678	ARM repeat superfamily protein (AHRD V3.3 *** A0A2U1MQ52_ARTAN)
Solyc02g064640	5e-05	0.000284054	YES	0.520851	ADP-ribosylation factor-like protein 8A (AHRD V3.3 *** A0A2G3BN09_CAPCH)
Solyc02g064650	0.00015	0.000774158	YES	0.422389	xyloglucan endo-transglycosylase B2
Solyc02g064660	0.01355	0.0370449	YES	1.69409	Unknown protein
Solyc02g064690	5e-05	0.000284054	YES	0.926974	Acyl-CoA N-acyltransferases (NAT) superfamily protein (AHRD V3.3 *** A0A1P8B3D5_ARATH)
Solyc02g064720	5e-05	0.000284054	YES	-0.85758	BTB/POZ domain-containing protein (AHRD V3.3 *** A0A2G2XBD2_CAPBA)
Solyc02g064750	0.00145	0.00558523	YES	-0.419659	2-oxoglutarate (2OG) and Fe(II)-dependent oxygenase superfamily protein (AHRD V3.3 *** A0A2U1KVM6_ARTAN)
Solyc02g064770	0.0055	0.0174018	YES	0.25442	Sigma-B regulation protein RsbQ (AHRD V3.3 *** A0A2T0KZ78_9BURK)
Solyc02g064800	0.0188	0.0484881	YES	0.218559	WD40 repeat (AHRD V3.3 *** A0A200PS16_9MAGN)
Solyc02g064830	0.0011	0.0044127	YES	2.37771	Indole-3-acetic acid-amido synthetas 3-3
Solyc02g064945	0.0034	0.0115847	YES	-0.780921	Glucuronoxylan 4-o-methyltransferase 1-like protein (AHRD V3.3 *** A0A2K3MTC9_TRIPR)
Solyc02g064950	0.0029	0.010124	YES	0.281134	CBS domain-containing protein (AHRD V3.3 *** A0A1Q3DGW2_CEPFO)
Solyc02g064960	0.0011	0.0044127	YES	0.324891	APETALA2b
Solyc02g064980	0.00965	0.0278545	YES	0.776357	MAP kinase kinase kinase
Solyc02g065000	5e-05	0.000284054	YES	1.5183	Calcium-binding EF-hand (AHRD V3.3 *** A0A2U1N7Z6_ARTAN)
Solyc02g065050	5e-05	0.000284054	YES	-0.745825	aspartic proteinase PCS1-like (AHRD V3.3 *** A0A2G3A5E0_CAPAN)
Solyc02g065090	5e-05	0.000284054	YES	-1.92159	Patatin (AHRD V3.3 *** A0A2G2XCC6_CAPBA)
Solyc02g065110	5e-05	0.000284054	YES	0.592407	MAP kinase kinase kinase 15
Solyc02g065190	5e-05	0.000284054	YES	0.986846	Cytochrome P450 (AHRD V3.3 *** A0A1U9X5Y9_THAGA)
Solyc02g065240	5e-05	0.000284054	YES	-0.566691	Methyl esterase 1 (AHRD V3.3 *** A0A2U1LMY0_ARTAN)
Solyc02g065350	5e-05	0.000284054	YES	-0.940347	B3 domain-containing protein (AHRD V3.3 *** A0A1Q3D977_CEPFO)
Solyc02g065370	0.01485	0.0398981	YES	-0.272456	UDP-N-acetylmuramoyl-L-alanyl-D-glutamate-2%2C 6-diaminopimelate ligase (AHRD V3.3 *** AT4G37090.1)
Solyc02g065400	5e-05	0.000284054	YES	0.826128	33kDa precursor protein of oxygen-evolving complex
Solyc02g065430	0.0059	0.0184869	YES	-1.26928	HTH-type transcriptional regulator (AHRD V3.3 *** Q680G2_ARATH)
Solyc02g065470	0.00015	0.000774158	YES	-0.422063	Pathogenesis-related protein 1 (AHRD V3.3 *** A0A2K3L121_TRIPR)
Solyc02g065480	5e-05	0.000284054	YES	1.37045	electron transporter%2C putative (Protein of unknown function%2C DUF547) (AHRD V3.3 *** AT5G66600.9)
Solyc02g065490	0.0023	0.00830356	YES	0.498699	BEL1-like homeodomain protein 4 (AHRD V3.3 *** A0A2G3D326_CAPCH)
Solyc02g065530	5e-05	0.000284054	YES	-0.761096	Hexosyltransferase (AHRD V3.3 *** A0A2G2XBK6_CAPBA)
Solyc02g065590	5e-05	0.000284054	YES	1.26335	Alpha/Beta hydrolase fold protein (AHRD V3.3 *** A0A2U1Q9F9_ARTAN)
Solyc02g065600	0.00045	0.00203473	YES	-1.49975	Protein trichome birefringence-like 19 (AHRD V3.3 *** A0A2G3D385_CAPCH)
Solyc02g065610	0.00215	0.00783914	YES	0.458228	Protein trichome birefringence-like 21 (AHRD V3.3 *** A0A2G3A5R0_CAPAN)
Solyc02g065650	0.0102	0.029178	YES	0.350868	RING/U-box superfamily protein (AHRD V3.3 *-* Q8GYG0_ARATH)
Solyc02g065680	0.0167	0.044137	YES	0.215965	Amino acid transporter (AHRD V3.3 *** A0A200QY84_9MAGN)
Solyc02g065700	0.00305	0.0105831	YES	0.33366	Alpha/beta-Hydrolases superfamily protein (AHRD V3.3 *** Q9LY90_ARATH)
Solyc02g065780	0.0182	0.0472224	YES	-0.335597	Protein RALF-like 27 (AHRD V3.3 *** A0A2G3D352_CAPCH)
Solyc02g066920	0.00185	0.0068781	YES	0.350761	Chlororespiratory reduction 7 (AHRD V3.3 *** A0A2U1NIM3_ARTAN)
Solyc02g066950	5e-05	0.000284054	YES	0.496403	Alpha-amylase isozyme 2A (AHRD V3.3 *** A0A2G3A5T2_CAPAN)
Solyc02g067050	5e-05	0.000284054	YES	1.2075	UPF0301 protein (AHRD V3.3 *** A0A2K3PAH7_TRIPR)
Solyc02g067107	0.00095	0.00388713	YES	-0.667802	Unknown protein
Solyc02g067180	5e-05	0.000284054	YES	0.566349	cystathionine gamma synthase
Solyc02g067230	0.00095	0.00388713	YES	0.416767	Dof zinc finger protein3
Solyc02g067340	0.00095	0.00388713	YES	0.390546	R2R3MYB transcription factor 96
Solyc02g067350	0.00125	0.00492406	YES	0.658524	DUF1666 domain-containing protein (AHRD V3.3 *-* A0A1Q3AQV7_CEPFO)
Solyc02g067370	0.00265	0.00936211	YES	-0.357346	Nucleosome assembly protein family (AHRD V3.3 *** A9RDK1_PHYPA)
Solyc02g067380	0.0064	0.0198363	YES	-0.96978	Unknown protein
Solyc02g067390	0.00085	0.00352993	YES	-0.37042	Binding partner of ACD11 1 (AHRD V3.3 *** A0A199VQH5_ANACO)
Solyc02g067470	0.0071	0.0216269	YES	-0.415609	Hypersensitive-induced response protein (AHRD V3.3 *** A6YGE4_CARPA)
Solyc02g067530	0.0021	0.00767698	YES	0.351675	Oxoglutarate/iron-dependent oxygenase (AHRD V3.3 *** A0A2U1MYZ7_ARTAN)
Solyc02g067580	5e-05	0.000284054	YES	-0.845105	B12D protein (AHRD V3.3 *** Q9XHD5_IPOBA)
Solyc02g067630	5e-05	0.000284054	YES	2.24008	abscission polygalacturonase 2
Solyc02g067640	5e-05	0.000284054	YES	3.17548	Pectin lyase-like superfamily protein (AHRD V3.3 *** O22817_ARATH)
Solyc02g067700	0.0005	0.00222258	YES	-1.05475	RING/U-box superfamily protein (AHRD V3.3 *-* A0A2U1LDD8_ARTAN)
Solyc02g067750	5e-05	0.000284054	YES	1.51083	Carbonic anhydrase (AHRD V3.3 *** A0A2G3D3J4_CAPCH)
Solyc02g067790	5e-05	0.000284054	YES	0.932304	High affinity nitrate transporter 2.7 (AHRD V3.3 *** A0A2G2Y0R2_CAPAN)
Solyc02g067830	5e-05	0.000284054	YES	-0.718031	Protein kinase G11A (AHRD V3.3 *** A0A2G3A680_CAPAN)
Solyc02g067840	0.01675	0.0442271	YES	-0.256394	altered inheritance of mitochondria protein 32-like (AHRD V3.3 *** A0A2I4HUQ2_9ROSI)
Solyc02g067850	0.01225	0.034041	YES	0.762176	U-box domain-containing protein 4-like (AHRD V3.3 *** A0A2K3PH98_TRIPR)
Solyc02g067860	0.0014	0.00541731	YES	0.370314	Glucose-6-phosphate 1-epimerase (AHRD V3.3 *** A0A1U8FRS7_CAPAN)
Solyc02g067930	5e-05	0.000284054	YES	-0.792765	Glycerol-3-phosphate dehydrogenase [NAD(+)] (AHRD V3.3 *** A0A1U8FRT5_CAPAN)
Solyc02g068050	5e-05	0.000284054	YES	0.572664	Rubisco methyltransferase family protein (AHRD V3.3 *** Q8VZB5_ARATH)
Solyc02g068080	5e-05	0.000284054	YES	1.21838	Chloride channel protein (AHRD V3.3 *** K4B7E0_SOLLC)
Solyc02g068090	5e-05	0.000284054	YES	0.377954	30S ribosomal protein S21 (AHRD V3.3 *** A0A2G2XI83_CAPBA)
Solyc02g068120	5e-05	0.000284054	YES	-0.854337	DCD (Development and Cell Death) domain protein (AHRD V3.3 *-* A0A2U1P2J5_ARTAN)
Solyc02g068150	0.00385	0.0128655	YES	-0.315726	Nuclear transport factor 2 (AHRD V3.3 *** A0A2G2XD55_CAPBA)
Solyc02g068230	0.0154	0.0411937	YES	-0.25246	Membrane-anchored ubiquitin-fold protein (AHRD V3.3 *** A0A2G3D3P3_CAPCH)
Solyc02g068270	5e-05	0.000284054	YES	0.486281	transmembrane protein (AHRD V3.3 *** AT3G51510.1)
Solyc02g068350	0.00025	0.00121514	YES	0.498524	Uroporphyrinogen-III synthase (AHRD V3.3 *** B6U9W1_MAIZE)
Solyc02g068420	0.0003	0.00142959	YES	-0.308467	Ribosome biogenesis protein NOP53 (AHRD V3.3 *** A0A200QRU3_9MAGN)
Solyc02g068500	0.0139	0.0377999	YES	0.255858	Thioredoxin O1, mitochondrial (AHRD V3.3 *** A0A2G3A6C2_CAPAN)
Solyc02g068530	0.00255	0.00906315	YES	-0.288858	UDP-N-acetylglucosamine diphosphorylase 1 (AHRD V3.3 *** A0A1U8FKE1_CAPAN)
Solyc02g068550	0.0003	0.00142959	YES	0.592432	FAR1-related sequence 1 (AHRD V3.3 *** F4JU19_ARATH)
Solyc02g068560	0.00455	0.0148079	YES	0.266156	Protein CHROMATIN REMODELING 4 (AHRD V3.3 *** A0A2G2XDA8_CAPBA)
Solyc02g068580	0.01865	0.0481971	YES	-0.28187	Histone acetyltransferase type B catalytic subunit (AHRD V3.3 *** A0A2G2W5B7_CAPBA)
Solyc02g068590	5e-05	0.000284054	YES	0.407624	Potassium transporter (AHRD V3.3 *** A0A2G3D415_CAPCH)
Solyc02g068600	5e-05	0.000284054	YES	-0.693509	Ankyrin repeat-containing protein (AHRD V3.3 *** A0A2U1NQG8_ARTAN)
Solyc02g068610	0.0081	0.0240956	YES	-0.71662	Ankyrin repeat-containing protein (AHRD V3.3 *-* A0A2U1PE49_ARTAN)
Solyc02g068640	0.0005	0.00222258	YES	-0.392792	Pyrroline-5-carboxylate reductase (AHRD V3.3 *** A0A328DV79_9ASTE)
Solyc02g068660	0.0003	0.00142959	YES	0.570342	wall-associated receptor kinase-like 10 (AHRD V3.3 *** A0A2I4G978_9ROSI)
Solyc02g068680	5e-05	0.000284054	YES	1.07525	Cysteine/Histidine-rich C1 domain family protein (AHRD V3.3 *-* Q9FIY8_ARATH)
Solyc02g068740	5e-05	0.000284054	YES	-1.15661	Glycine cleavage system H protein (AHRD V3.3 *** A0A1U8FKG0_CAPAN)
Solyc02g068760	0.0002	0.000997283	YES	0.420914	Pentatricopeptide repeat-containing protein (AHRD V3.3 *** A0A2G3A6F7_CAPAN)
Solyc02g068780	5e-05	0.000284054	YES	0.407536	Unknown protein
Solyc02g068820	5e-05	0.000284054	YES	0.592382	Receptor-like protein kinase (AHRD V3.3 *** A0A2R6Q6W2_ACTCH)
Solyc02g068930	0.00155	0.00590725	YES	-0.453367	Cytochrome c6, chloroplastic (AHRD V3.3 *** A0A1U8FS80_CAPAN)
Solyc02g069010	5e-05	0.000284054	YES	0.463875	Inositol-1-monophosphatase (AHRD V3.3 *** A0A1U8FS39_CAPAN)
Solyc02g069060	0.00045	0.00203473	YES	-0.811691	Phloem protein 2-like (AHRD V3.3 *** A0A200QPN3_9MAGN)
Solyc02g069070	0.0023	0.00830356	YES	-1.08664	Ribonuclease H2 subunit C-like protein (AHRD V3.3 *** F4IVV8_ARATH)
Solyc02g069080	0.0013	0.00508498	YES	-0.342105	Exocyst complex component EXO84C (AHRD V3.3 *** A0A1U8FJ63_CAPAN)
Solyc02g069110	5e-05	0.000284054	YES	-1.43441	Cathepsin B-like cysteine proteinase (AHRD V3.3 *** Q40413_NICRU)
Solyc02g069130	5e-05	0.000284054	YES	0.593964	Peptidylprolyl isomerase (AHRD V3.3 *** A0A2G2XYU6_CAPAN)
Solyc02g069170	0.0028	0.00983489	YES	-0.85169	Transcription initiation factor TFIID subunit 8 (AHRD V3.3 *** A0A1J3F703_NOCCA)
Solyc02g069240	0.00195	0.00719624	YES	0.677859	O-fucosyltransferase family protein (AHRD V3.3 *** S8EG27_9LAMI)
Solyc02g069250	5e-05	0.000284054	YES	-1.22197	Alcohol dehydrogenase superfamily (AHRD V3.3 *-* A0A200Q008_9MAGN)
Solyc02g069290	5e-05	0.000284054	YES	0.466252	RING-type E3 ubiquitin transferase (AHRD V3.3 *-* A0A218W8P0_PUNGR)
Solyc02g069330	0.012	0.0334562	YES	-3.2618	cell wall / vacuolar inhibitor of fructosidase 1 (AHRD V3.3 *** A0A2I4GTK7_9ROSI)
Solyc02g069370	0.00895	0.0261837	YES	-0.249722	Ras-related protein Rab-5A (AHRD V3.3 *** A0A1U8FSC3_CAPAN)
Solyc02g069380	0.0029	0.010124	YES	-0.40841	Membrane fusion protein Use1 (AHRD V3.3 *** A0A1P8AP56_ARATH)
Solyc02g069390	0.0041	0.0135496	YES	-1.50014	Myb-like domain-containing protein (AHRD V3.3 *** A0A2U1L859_ARTAN)
Solyc02g069400	0.01105	0.0312419	YES	-0.298443	Alpha/Beta hydrolase fold protein (AHRD V3.3 *** A0A2U1NSZ5_ARTAN)
Solyc02g069410	5e-05	0.000284054	YES	0.525805	Haloacid dehalogenase-like hydrolase domain-containing protein (AHRD V3.3 *** A0A1J3HBG0_NOCCA)
Solyc02g069440	0.00045	0.00203473	YES	-2.26024	LOB domain-containing protein 3 (AHRD V3.3 *** A0A1U8G035_CAPAN)
Solyc02g069450	5e-05	0.000284054	YES	0.955806	Photosystem I reaction center subunit III, chloroplastic (AHRD V3.3 *** A0A1U8FJA0_CAPAN)
Solyc02g069460	5e-05	0.000284054	YES	0.868139	Photosystem I reaction center subunit III, chloroplastic (AHRD V3.3 *** A0A1U8FJA0_CAPAN)
Solyc02g069500	5e-05	0.000284054	YES	0.795474	Pentatricopeptide repeat-containing protein (AHRD V3.3 *** A0A2G2Y2T3_CAPAN)
Solyc02g069560	0.0007	0.00298999	YES	-1.20481	Protein CHUP1, chloroplastic (AHRD V3.3 *** A0A2G3D453_CAPCH)
Solyc02g069570	0.00385	0.0128655	YES	0.318366	Pentatricopeptide repeat-containing protein, chloroplastic (AHRD V3.3 *** A0A1U8FUD9_CAPAN)
Solyc02g069580	0.0169	0.0445446	YES	0.238912	UDP-glucose 4-epimerase (AHRD V3.3 *** A0A1Y1ITM0_KLENI)
Solyc02g069610	0.009	0.0263023	YES	-0.281524	Got1/Sft2-like vescicle transport protein family (AHRD V3.3 *** A0A2U1KLQ9_ARTAN)
Solyc02g069620	5e-05	0.000284054	YES	0.628992	Ribose 5-phosphate isomerase A (AHRD V3.3 *** A0A1Y1I8P0_KLENI)
Solyc02g069630	0.01515	0.0405976	YES	-0.297246	Subtilisin-like protease (AHRD V3.3 *** A0A1J3H877_NOCCA)
Solyc02g069670	0.00065	0.00280288	YES	-0.526597	alpha-glucosidase (AHRD V3.3 *** A0A2I4FA71_9ROSI)
Solyc02g069680	5e-05	0.000284054	YES	-1.10178	vacuolar protein sorting-associated protein 2 homolog 2 (AHRD V3.3 *** A0A2I4FA45_9ROSI)
Solyc02g069715	0.00135	0.00525099	YES	-3.64587	Unknown protein
Solyc02g069730	0.0101	0.0289644	YES	1.53532	CASP-like protein (AHRD V3.3 *** A0A2G3D4D7_CAPCH)
Solyc02g069800	5e-05	0.000284054	YES	-0.860733	Alpha/beta-Hydrolases superfamily protein (AHRD V3.3 *** A0A2U1PVQ0_ARTAN)
Solyc02g069820	0.00035	0.00163698	YES	-0.460018	kxDL motif protein (AHRD V3.3 *** AT3G29130.6)
Solyc02g069850	0.00265	0.00936211	YES	-0.31267	40S ribosomal protein S25 (AHRD V3.3 *-* A0A2G3D4C4_CAPCH)
Solyc02g069860	0.01485	0.0398981	YES	0.536514	Nuclear transcription factor Y subunit A-7 (AHRD V3.3 *** A0A2G3D4E1_CAPCH)
Solyc02g069920	5e-05	0.000284054	YES	1.25133	2-succinylbenzoate--CoA ligase, chloroplastic/peroxisomal (AHRD V3.3 *** A0A2G2XDL4_CAPBA)
Solyc02g070000	0.01195	0.0333742	YES	0.26494	Leucine-rich receptor-like protein kinase family protein (AHRD V3.3 *** A0A061G8R7_THECC)
Solyc02g070020	0.00015	0.000774158	YES	0.920496	UDP-Glycosyltransferase superfamily protein (AHRD V3.3 *** A0A2U1N3R1_ARTAN)
Solyc02g070040	5e-05	0.000284054	YES	-0.682752	ethylene-responsive nuclear protein / ethylene-regulated nuclear protein (ERT2) (AHRD V3.3 *-* AT4G20880.1)
Solyc02g070070	5e-05	0.000284054	YES	-0.66902	FAD-binding Berberine family protein (AHRD V3.3 *** A0A1P8AT94_ARATH)
Solyc02g070090	0.0001	0.000537348	YES	3.08039	FAD-binding Berberine family protein (AHRD V3.3 *** A0A2U1KT07_ARTAN)
Solyc02g070110	0.00295	0.0102764	YES	4.48203	FAD-binding Berberine family protein (AHRD V3.3 *** A0A2U1LDC6_ARTAN)
Solyc02g070180	5e-05	0.000284054	YES	1.704	FAD-binding Berberine family protein (AHRD V3.3 *** A0A1P8BFF2_ARATH)
Solyc02g070220	0.00205	0.00751396	YES	0.566496	Twinkle-like protein, chloroplastic/mitochondrial (AHRD V3.3 *-* A0A1J3IPL8_NOCCA)
Solyc02g070260	5e-05	0.000284054	YES	-0.484106	Outer arm dynein light chain 1 protein (AHRD V3.3 *** A0A2U1P7A2_ARTAN)
Solyc02g070280	5e-05	0.000284054	YES	0.457902	Cationic amino acid transporter (AHRD V3.3 *** S8D7Y4_9LAMI)
Solyc02g070310	5e-05	0.000284054	YES	-0.434664	60S ribosomal protein L32 (AHRD V3.3 *** A0A2G3D4E0_CAPCH)
Solyc02g070430	0.01835	0.0475482	YES	-1.48619	Gibberellin 2-oxidase 1 (AHRD V3.3 *** A7LCJ5_SOLTU)
Solyc02g070490	5e-05	0.000284054	YES	0.611529	Alpha/beta-Hydrolases superfamily protein (AHRD V3.3 *** Q9FFW9_ARATH)
Solyc02g070530	0.01265	0.0349826	YES	0.499894	Potassium channel KAT1 (AHRD V3.3 *** A0A2G3ANB5_CAPAN)
Solyc02g070540	5e-05	0.000284054	YES	-1.43959	DUF642 domain-containing protein (AHRD V3.3 *** A0A1Q3DKA7_CEPFO)
Solyc02g070560	5e-05	0.000284054	YES	0.539527	Phospho-N-acetylmuramoyl-pentapeptide-transferase-like protein (AHRD V3.3 *** A0A2G2XE40_CAPBA)
Solyc02g070570	0.0031	0.010724	YES	-0.282444	40S ribosomal protein S14 (AHRD V3.3 *** A0A2G2YPH6_CAPAN)
Solyc02g070580	0.00475	0.0153662	YES	0.342212	sterol 22-desaturase
Solyc02g070650	0.0134	0.0367226	YES	-0.269009	60S ribosomal protein L18a (AHRD V3.3 *** A0A2G2WKJ7_CAPBA)
Solyc02g070670	5e-05	0.000284054	YES	-0.436544	Urease accessory protein UreG-like (AHRD V3.3 *** A0A2K3MUD0_TRIPR)
Solyc02g070760	0.00425	0.0139671	YES	0.343409	NAD(P)-binding Rossmann-fold superfamily protein (AHRD V3.3 *** A0A2U1NQA9_ARTAN)
Solyc02g070770	0.0001	0.000537348	YES	0.396034	NAD(P)-binding Rossmann-fold superfamily protein (AHRD V3.3 *** A0A2U1NQA9_ARTAN)
Solyc02g070780	5e-05	0.000284054	YES	-1.05323	DNA helicase (AHRD V3.3 *** A0A2G2XDX1_CAPBA)
Solyc02g070800	0.0004	0.00183639	YES	0.337199	DUF561 domain-containing protein (AHRD V3.3 *** A0A1Q3DH97_CEPFO)
Solyc02g070875	0.00375	0.0125919	YES	-0.974577	BnaA07g07520D protein (AHRD V3.3 *-* A0A078HZ87_BRANA)
Solyc02g070880	0.0002	0.000997283	YES	-0.470675	Helix-loop-helix DNA-binding
Solyc02g070890	5e-05	0.000284054	YES	1.41395	Flagellin Sensing 2
Solyc02g070910	5e-05	0.000284054	YES	0.82459	Receptor kinase (AHRD V3.3 *** H2AKU7_ARATH)
Solyc02g070920	5e-05	0.000284054	YES	0.588429	Unknown protein
Solyc02g070940	5e-05	0.000284054	YES	0.448501	Chlorophyll a-b binding protein, chloroplastic (AHRD V3.3 *** A0A2G3A7J8_CAPAN)
Solyc02g070950	5e-05	0.000284054	YES	1.52028	Chlorophyll a-b binding protein, chloroplastic (AHRD V3.3 *** A0A2G3A7J8_CAPAN)
Solyc02g070970	5e-05	0.000284054	YES	1.36889	Chlorophyll a-b binding protein, chloroplastic (AHRD V3.3 *** A0A2G3A7J8_CAPAN)
Solyc02g070980	5e-05	0.000284054	YES	2.01233	Chlorophyll a-b binding protein, chloroplastic (AHRD V3.3 *-* A0A2G3A7J8_CAPAN)
Solyc02g070990	5e-05	0.000284054	YES	1.89328	Chlorophyll a-b binding protein, chloroplastic (AHRD V3.3 *** A0A2G3A7J8_CAPAN)
Solyc02g071000	5e-05	0.000284054	YES	1.83094	Chlorophyll a-b binding protein, chloroplastic (AHRD V3.3 *** A0A2G3A7J8_CAPAN)
Solyc02g071010	5e-05	0.000284054	YES	1.26553	Chlorophyll a-b binding protein, chloroplastic (AHRD V3.3 *** A0A2G3A7J8_CAPAN)
Solyc02g071020	5e-05	0.000284054	YES	0.677504	Unknown protein
Solyc02g071060	0.00945	0.0273707	YES	-1.08283	Purine permease (AHRD V3.3 *** A0A2P5DL88_TREOI),Pfam:PF16913
Solyc02g071090	5e-05	0.000284054	YES	-0.998272	Purine permease (AHRD V3.3 *** A0A2U1LZ22_ARTAN),Pfam:PF16913
Solyc02g071100	0.00405	0.0134117	YES	-0.373875	Purine permease (AHRD V3.3 *** A0A2U1LZ22_ARTAN),Pfam:PF16913
Solyc02g071130	0.0006	0.00260867	YES	1.12635	WRKY transcription factor 71
Solyc02g071180	0.01245	0.0345228	YES	0.232784	DUF1296 domain-containing protein (AHRD V3.3 *** A0A1Q3CH94_CEPFO)
Solyc02g071190	0.0002	0.000997283	YES	0.398398	Carboxyl-terminal-processing protease-like protein (AHRD V3.3 *** A0A2K3PAE2_TRIPR)
Solyc02g071220	5e-05	0.000284054	YES	-0.803133	type-A response regulator2
Solyc02g071260	5e-05	0.000284054	YES	0.420661	Phytochrome (AHRD V3.3 *** A0A2G2XE21_CAPBA)
Solyc02g071310	5e-05	0.000284054	YES	0.603163	Awpm-19-like family protein (AHRD V3.3 *** A0A2K3KYB6_TRIPR)
Solyc02g071330	0.00875	0.0256797	YES	-0.296512	SH3 domain-containing protein (AHRD V3.3 *** A0A2U1QNC4_ARTAN)
Solyc02g071350	0.0033	0.0113013	YES	0.749362	ABC transporter B family member 9 (AHRD V3.3 *** A0A2G3A7K1_CAPAN)
Solyc02g071400	0.00845	0.0249688	YES	-1.89138	2-oxoglutarate (2OG) and Fe(II)-dependent oxygenase superfamily protein (AHRD V3.3 *** F4I629_ARATH)
Solyc02g071410	0.0059	0.0184869	YES	-1.34165	2-oxoglutarate (2OG) and Fe(II)-dependent oxygenase superfamily protein (AHRD V3.3 *** Q9SB33_ARATH)
Solyc02g071430	0.0002	0.000997283	YES	1.78754	2-oxoglutarate (2OG) and Fe(II)-dependent oxygenase superfamily protein (AHRD V3.3 *** F4I629_ARATH)
Solyc02g071450	5e-05	0.000284054	YES	-0.802471	2-oxoglutarate (2OG) and Fe(II)-dependent oxygenase superfamily protein (AHRD V3.3 *** Q9SB33_ARATH)
Solyc02g071560	5e-05	0.000284054	YES	3.28881	Subtilisin-like protease (AHRD V3.3 *** A0A2I0VHD6_9ASPA)
Solyc02g071570	0.0189	0.0486686	YES	0.492028	Pentatricopeptide repeat-containing protein, chloroplastic (AHRD V3.3 *** A0A2G3A7D3_CAPAN)
Solyc02g071580	5e-05	0.000284054	YES	0.618311	Subtilisin-like protease SBT5.3 (AHRD V3.3 *** A0A2G2XF91_CAPBA)
Solyc02g071610	5e-05	0.000284054	YES	0.417854	GDSL esterase/lipase (AHRD V3.3 *** A0A2G2XF69_CAPBA)
Solyc02g071700	5e-05	0.000284054	YES	-1.20495	GDSL esterase/lipase (AHRD V3.3 *** A0A2G3A7C5_CAPAN)
Solyc02g071710	5e-05	0.000284054	YES	-2.14357	GDSL esterase/lipase At1g29670-like (AHRD V3.3 *** A0A1U8FLP2_CAPAN)
Solyc02g071720	5e-05	0.000284054	YES	-1.00705	GDSL esterase/lipase At1g29670-like (AHRD V3.3 *** A0A1S3XHA6_TOBAC)
Solyc02g071750	5e-05	0.000284054	YES	-0.527003	cyclic phosphodiesterase-like (AHRD V3.3 *** A0A1S4BIY5_TOBAC)
Solyc02g071780	0.01615	0.0429225	YES	0.251773	MACPF domain-containing protein (AHRD V3.3 *** A0A1Q3CKD2_CEPFO)
Solyc02g071810	0.00025	0.00121514	YES	0.744323	Protein kinase domain (AHRD V3.3 *** A0A200QV78_9MAGN)
Solyc02g071820	5e-05	0.000284054	YES	0.587842	LRR_1 domain-containing protein/Pkinase_Tyr domain-containing protein/Malectin domain-containing protein (AHRD V3.3 *** A0A1Q3CJY9_CEPFO)
Solyc02g071860	5e-05	0.000284054	YES	0.620179	LRR_1 domain-containing protein/Pkinase_Tyr domain-containing protein/Malectin domain-containing protein (AHRD V3.3 *** A0A1Q3CJY9_CEPFO)
Solyc02g071890	0.0002	0.000997283	YES	0.356768	Histidinol dehydrogenase (AHRD V3.3 *** O48933_NOCGO)
Solyc02g071920	0.0003	0.00142959	YES	-0.479215	NOD26-like intrinsic protein 1.2
Solyc02g071970	0.0002	0.000997283	YES	0.676407	N66 matrix protein (AHRD V3.3 *** XP_004233072.1)
Solyc02g071990	0.0036	0.0121659	YES	0.334408	BES1/BZR1 (AHRD V3.3 *** A0A2K3PP13_TRIPR)
Solyc02g072050	0.0147	0.0395607	YES	-0.948482	calcium/calcium/calmodulin-dependent Serine/Threonine-kinase (AHRD V3.3 *** AT2G47010.2)
Solyc02g072105	0.00685	0.0209837	YES	-0.333669	Dihydroorotase (AHRD V3.3 *** A0A1U8FT91_CAPAN)
Solyc02g072130	5e-05	0.000284054	YES	0.44565	Protein transport protein Sec61 subunit alpha (AHRD V3.3 *** A0A1U8FK13_CAPAN)
Solyc02g072150	5e-05	0.000284054	YES	0.469322	Trehalose-6-phosphate synthase (AHRD V3.3 *** E5GC29_CUCME)
Solyc02g072160	5e-05	0.000284054	YES	0.430422	NAD(P)-binding Rossmann-fold superfamily protein (AHRD V3.3 *** A0A2U1LDJ7_ARTAN)
Solyc02g072170	0.01165	0.0326536	YES	-1.33577	hypothetical protein (AHRD V3.3 --* AT4G15140.1)
Solyc02g072180	5e-05	0.000284054	YES	-0.652031	RAB GTPase (AHRD V3.3 *** A0A2U1Q460_ARTAN)
Solyc02g072260	0.00085	0.00352993	YES	0.361701	Rho termination factor (AHRD V3.3 *** A0A200QXF1_9MAGN)
Solyc02g072470	0.00235	0.00846365	YES	-0.348373	Receptor-like protein kinase (AHRD V3.3 *** A0A2R6Q6W2_ACTCH)
Solyc02g072490	0.00015	0.000774158	YES	-0.701892	O-fucosyltransferase (AHRD V3.3 *** A0A2P5EP10_TREOI)
Solyc02g072500	0.0014	0.00541731	YES	-0.736864	Nucleobase-ascorbate transporter 7 (AHRD V3.3 *** A0A1U8FKB3_CAPAN)
Solyc02g072540	0.0001	0.000537348	YES	0.335543	Non-specific serine/threonine protein kinase (AHRD V3.3 *** A0A2G2XE54_CAPBA)
Solyc02g072550	0.01355	0.0370449	YES	4.15069	Delay of germination 1 (AHRD V3.3 *-* C8CJG9_BRARP)
Solyc02g072570	0.00125	0.00492406	YES	2.53125	Transcription factor TGA like domain (AHRD V3.3 *** A0A200Q9U0_9MAGN)
Solyc02g076670	5e-05	0.000284054	YES	-1.38019	Myb domain, Homeodomain-like protein (AHRD V3.3 *** A0A2U1Q384_ARTAN)
Solyc02g076690	5e-05	0.000284054	YES	0.781578	Cysteine protease CP14 (AHRD V3.3 *** T2BRA8_TOBAC)
Solyc02g076730	5e-05	0.000284054	YES	-0.913908	Cysteine protease CP14 (AHRD V3.3 *-* T2BRA8_TOBAC)
Solyc02g076820	0.0033	0.0113013	YES	-0.74845	Protein LIGHT-DEPENDENT SHORT HYPOCOTYLS 6 (AHRD V3.3 *** A0A2G3D5D2_CAPCH)
Solyc02g076910	0.0013	0.00508498	YES	2.8307	Cysteine protease (AHRD V3.3 *** A0A2U1Q178_ARTAN)
Solyc02g076930	0.00725	0.0219839	YES	-0.91796	ARM repeat superfamily protein (AHRD V3.3 *** A0A2U1Q4E6_ARTAN)
Solyc02g076950	0.0004	0.00183639	YES	0.620323	Maternal effect embryo arrest 18 (AHRD V3.3 *-* A0A2U1M458_ARTAN)
Solyc02g077040	0.00015	0.000774158	YES	0.362695	phytophthora-inhibited protease 1
Solyc02g077050	5e-05	0.000284054	YES	0.398442	Cysteine protease (AHRD V3.3 *** A0A2U1Q178_ARTAN)
Solyc02g077080	0.00675	0.0207197	YES	-0.243994	Protein trichome birefringence-like 40 (AHRD V3.3 *** A0A2G2VBM9_CAPBA)
Solyc02g077110	5e-05	0.000284054	YES	1.61561	Phospholipase A1-II 1 (AHRD V3.3 *** A0A2G2XE87_CAPBA)
Solyc02g077220	0.00095	0.00388713	YES	-0.75006	GDSL esterase/lipase (AHRD V3.3 *** A0A2G3D5Q5_CAPCH)
Solyc02g077230	0.00935	0.0271133	YES	-2.10408	transmembrane protein (AHRD V3.3 *-* AT2G31090.1)
Solyc02g077240	5e-05	0.000284054	YES	-2.3681	Pyruvate decarboxylase (AHRD V3.3 *** A0A2K3PNN6_TRIPR)
Solyc02g077250	0.00175	0.00655643	YES	-1.20926	TCP transcription factor 1
Solyc02g077260	5e-05	0.000284054	YES	-1.75023	SUN-like protein5
Solyc02g077270	0.00235	0.00846365	YES	0.467404	Calcium-binding EF-hand family protein (AHRD V3.3 *-* A0A2U1MZJ3_ARTAN)
Solyc02g077330	5e-05	0.000284054	YES	-1.35385	GDSL esterase/lipase (AHRD V3.3 *** A0A2G3D5Q8_CAPCH)
Solyc02g077370	0.0003	0.00142959	YES	-1.09167	Ethylene Response Factor C.5
Solyc02g077400	5e-05	0.000284054	YES	-1.25653	Rac-like GTP binding protein (AHRD V3.3 *** Q9S821_PHYPA)
Solyc02g077420	0.0004	0.00183639	YES	-0.323174	Phospholipase A1-II 1 (AHRD V3.3 *** A0A2G3D5J6_CAPCH)
Solyc02g077430	0.0121	0.0336578	YES	0.22192	Phospholipase A1-II 1 (AHRD V3.3 *** A0A2G3D5J3_CAPCH)
Solyc02g077440	0.00335	0.0114323	YES	-0.368	Transcription elongation factor 1 homolog (AHRD V3.3 *** A0A1U8FVQ1_CAPAN)
Solyc02g077470	5e-05	0.000284054	YES	0.555138	OPA3-like protein (AHRD V3.3 *** A0A2I4G3K5_9ROSI)
Solyc02g077560	0.0181	0.0470068	YES	-0.224331	auxin response factor 3
Solyc02g077590	5e-05	0.000284054	YES	-1.03988	Homeobox-leucine zipper-like protein (AHRD V3.3 *-* Q3HRT1_PICGL)
Solyc02g077600	0.0002	0.000997283	YES	0.377605	Guanylate-binding protein (AHRD V3.3 *** A0A200QKY2_9MAGN)
Solyc02g077630	5e-05	0.000284054	YES	-0.435461	Receptor-like protein kinase (AHRD V3.3 *** A0A2R6QLC9_ACTCH)
Solyc02g077660	0.00215	0.00783914	YES	0.278773	Homeobox domain-containing protein/DDT domain-containing protein (AHRD V3.3 *** A0A1Q3AXQ1_CEPFO)
Solyc02g077680	5e-05	0.000284054	YES	0.60929	Alpha-1,4 glucan phosphorylase (AHRD V3.3 *** A0A2G2XET2_CAPBA)
Solyc02g077720	5e-05	0.000284054	YES	-1.09679	Unknown protein
Solyc02g077770	5e-05	0.000284054	YES	-0.532652	F-box domain-containing protein (AHRD V3.3 *** A0A2U1MSG2_ARTAN)
Solyc02g077780	5e-05	0.000284054	YES	0.560424	MACPF domain-containing protein (AHRD V3.3 *** A0A1Q3CFU3_CEPFO)
Solyc02g077840	0.0046	0.0149556	YES	-0.820331	Ethylene-responsive transcription factor 4 (AHRD V3.3 *-* A0A2G3D5H4_CAPCH)
Solyc02g077880	5e-05	0.000284054	YES	-0.419493	Auxin-repressed protein (AHRD V3.3 *** A9YSI8_TOBAC)
Solyc02g077920	0.00135	0.00525099	YES	-0.588729	Colorless non-ripening
Solyc02g077950	0.00705	0.0215049	YES	0.353147	Dof zinc finger protein5
Solyc02g077990	5e-05	0.000284054	YES	0.419471	30S ribosomal protein S5, chloroplastic (AHRD V3.3 *** A0A1U8FKT3_CAPAN)
Solyc02g078040	5e-05	0.000284054	YES	-2.28235	Pistil-specific extensin-like protein (AHRD V3.3 *-* A0A2G3A881_CAPAN)
Solyc02g078130	0.00025	0.00121514	YES	-1.23925	bHLH transcription factor 079
Solyc02g078140	5e-05	0.000284054	YES	0.487568	MAP kinase kinase kinase 18
Solyc02g078160	5e-05	0.000284054	YES	-1.26574	DUF506 domain-containing protein (AHRD V3.3 *** A0A1Q3CKJ0_CEPFO)
Solyc02g078210	0.0011	0.0044127	YES	0.29536	Ubiquitin-conjugating enzyme (AHRD V3.3 *** A0A200QBL2_9MAGN)
Solyc02g078240	5e-05	0.000284054	YES	0.427989	Phosphoglycerate mutase (AHRD V3.3 *** A0A1Y1HX49_KLENI)
Solyc02g078300	0.01175	0.0328865	YES	-0.34889	Transcription initiation factor TFIID subunit 13 (AHRD V3.3 *** A0A2G3D630_CAPCH)
Solyc02g078450	0.0011	0.0044127	YES	0.336696	tetraspanin-19-like (AHRD V3.3 *** A0A2I4GWP3_9ROSI)
Solyc02g078480	5e-05	0.000284054	YES	0.539562	CBS domain-containing protein (AHRD V3.3 *** A0A1Q3C2E1_CEPFO)
Solyc02g078530	5e-05	0.000284054	YES	1.2091	Protein kinase domain (AHRD V3.3 *** A0A200PQT3_9MAGN)
Solyc02g078570	5e-05	0.000284054	YES	-1.18111	Epoxide hydrolase (AHRD V3.3 *** A0A2U1MDJ4_ARTAN)
Solyc02g078590	0.0003	0.00142959	YES	0.504876	Alpha 1,4-glycosyltransferase family protein (AHRD V3.3 *** A0A1P8APP1_ARATH)
Solyc02g078600	0.0177	0.0461652	YES	-0.268934	polyol monosaccharide transporter 1
Solyc02g078650	5e-05	0.000284054	YES	-2.67237	Polyphenol oxidase, chloroplastic (AHRD V3.3 *** A0A2G3D678_CAPCH)
Solyc02g078660	5e-05	0.000284054	YES	1.80373	Hydroxyproline-rich glycoprotein family protein (AHRD V3.3 *-* A0A1P8AWR9_ARATH)
Solyc02g078720	5e-05	0.000284054	YES	-1.21877	multidrug resistance protein (AHRD V3.3 *** AT1G58007.4)
Solyc02g078760	5e-05	0.000284054	YES	-0.749352	hypothetical protein (AHRD V3.3 *** AT1G11125.1)
Solyc02g078780	0.0005	0.00222258	YES	-0.397887	Protein STRUBBELIG-RECEPTOR FAMILY 3 (AHRD V3.3 *** A0A2G3D5W2_CAPCH)
Solyc02g078800	0.001	0.0040652	YES	0.29759	Katanin p80 WD40 repeat-containing subunit B1 (AHRD V3.3 *** A0A2G2XVM8_CAPAN)
Solyc02g078810	0.00045	0.00203473	YES	0.477753	Bromodomain protein (AHRD V3.3 *** A0A2K3P7T0_TRIPR)
Solyc02g078860	5e-05	0.000284054	YES	0.658577	PAP-specific phosphatase HAL2-like (AHRD V3.3 *** A0A1U8FL20_CAPAN)
Solyc02g078960	0.0025	0.00891312	YES	-0.323269	Organic solute transporter ostalpha protein (DUF300) (AHRD V3.3 *** F4I7E7_ARATH)
Solyc02g079030	0.00735	0.0222352	YES	0.437043	Sphingosine kinase (AHRD V3.3 *** A0A218NG31_TOBAC)
Solyc02g079070	0.0075	0.0226186	YES	-0.868375	IQ motif (AHRD V3.3 *-* A0A200RBW2_9MAGN)
Solyc02g079160	0.00495	0.0159469	YES	0.76385	Unknown protein
Solyc02g079170	5e-05	0.000284054	YES	1.1314	External alternative NAD(P)H-ubiquinone oxidoreductase B1, mitochondrial (AHRD V3.3 *** A0A2G3A937_CAPAN)
Solyc02g079250	5e-05	0.000284054	YES	0.694389	Inositol monophosphatase family protein (3',5'-bisphosphate nucleotidase) (AHRD V3.3 *** A0A166NZV4_9PEZI)
Solyc02g079280	0.00035	0.00163698	YES	0.989579	MYB transcription factor (AHRD V3.3 *** A0A0U3IU11_MESCR)
Solyc02g079290	5e-05	0.000284054	YES	-0.874873	FLOWERING LOCUS T/ TERMINAL FLOWER 1-like protein (AHRD V3.3 *** Q6L5N9_POPNI)
Solyc02g079320	0.00045	0.00203473	YES	-0.739294	Unknown protein
Solyc02g079330	0.00015	0.000774158	YES	-1.68753	Equilibrative nucleotide transporter like (AHRD V3.3 *** A0A2R6QTM2_ACTCH)
Solyc02g079360	5e-05	0.000284054	YES	0.572474	Phox/Bem1p (AHRD V3.3 *** A0A200Q8I8_9MAGN)
Solyc02g079500	5e-05	0.000284054	YES	-1.47771	Peroxidase (AHRD V3.3 *** M1C184_SOLTU)
Solyc02g079550	5e-05	0.000284054	YES	1.18514	G-type lectin S-receptor-like serine/threonine-protein kinase (AHRD V3.3 *** A0A2G3D6E9_CAPCH)
Solyc02g079560	0.0019	0.00703575	YES	2.1026	G-type lectin S-receptor-like serine/threonine-protein kinase (AHRD V3.3 *-* A0A2G3A8Y5_CAPAN)
Solyc02g079590	0.0143	0.0387145	YES	0.233621	Receptor protein kinase (AHRD V3.3 *** Q40096_IPOTF)
Solyc02g079600	0.01925	0.0494586	YES	-0.588814	Receptor-like protein kinase (AHRD V3.3 *** A0A2K3N612_TRIPR)
Solyc02g079640	0.00525	0.0167387	YES	0.275296	G-type lectin S-receptor-like serine/threonine-protein kinase (AHRD V3.3 *** A0A2G3A8X5_CAPAN)
Solyc02g079730	0.00995	0.0285974	YES	0.398492	Thioredoxin-like fold protein (AHRD V3.3 *** A0A2U1LR17_ARTAN)
Solyc02g079750	5e-05	0.000284054	YES	-0.651935	Quinone reductase (AHRD V3.3 *** F8WQS4_NICBE)
Solyc02g079760	0.0002	0.000997283	YES	0.371497	Basic helix-loop-helix (BHLH) DNA-binding superfamily protein (AHRD V3.3 *** A0A2U1PMP2_ARTAN)
Solyc02g079770	0.01295	0.0356602	YES	0.230384	Multiple organellar RNA editing factor 9, chloroplastic (AHRD V3.3 *** MORF9_ARATH)
Solyc02g079790	0.00025	0.00121514	YES	-1.16816	DUF538 domain-containing protein (AHRD V3.3 *** A0A1Q3D5N1_CEPFO)
Solyc02g079830	0.00055	0.00241776	YES	-0.685318	Pentatricopeptide repeat-containing protein (AHRD V3.3 *** A0A1J3CHX3_NOCCA)
Solyc02g079890	5e-05	0.000284054	YES	0.536312	Terpene synthase (AHRD V3.3 *** G5CV49_SOLLC)
Solyc02g079920	0.0013	0.00508498	YES	0.431106	Zinc finger, C2H2 (AHRD V3.3 *** A0A2U1PE02_ARTAN)
Solyc02g079950	5e-05	0.000284054	YES	0.904267	photosystem II oxygen-evolving complex protein 3
Solyc02g079960	0.00745	0.0224922	YES	0.265175	Thioredoxin (AHRD V3.3 *** A0A2G3D6G6_CAPCH)
Solyc02g079970	0.00045	0.00203473	YES	0.317907	bHLH transcription factor 014
Solyc02g079980	5e-05	0.000284054	YES	0.756721	Sulfite exporter TauE/SafE family protein 2 (AHRD V3.3 *** TAUE2_ARATH)
Solyc02g079990	0.01135	0.0319647	YES	-0.666837	Cysteine-rich receptor-like protein kinase 10 (AHRD V3.3 *** A0A2G3D6H0_CAPCH)
Solyc02g080010	5e-05	0.000284054	YES	0.806585	Cysteine-rich receptor-like protein kinase 10 (AHRD V3.3 *** A0A2G2XFS8_CAPBA)
Solyc02g080070	5e-05	0.000284054	YES	0.681952	Cysteine-rich receptor-like protein kinase 29 (AHRD V3.3 *** A0A2G2XFA8_CAPBA)
Solyc02g080080	0.00815	0.0242073	YES	0.302661	Cysteine-rich receptor-like protein kinase 29 (AHRD V3.3 *** A0A2G2XFA8_CAPBA)
Solyc02g080110	0.00345	0.0117181	YES	-0.639994	transmembrane protein (AHRD V3.3 *** AT4G21215.2)
Solyc02g080120	5e-05	0.000284054	YES	0.900056	Gibberellin 2-beta-dioxygenase 8 (AHRD V3.3 *** A0A1U8FMY1_CAPAN)
Solyc02g080140	0.00135	0.00525099	YES	-0.383173	Cysteine-rich PDZ-binding protein (AHRD V3.3 *** A0A1U8FLI2_CAPAN)
Solyc02g080160	5e-05	0.000284054	YES	-1.05598	Xyloglucan endotransglucosylase/hydrolase (AHRD V3.3 *** A0A2G2VBB5_CAPBA)
Solyc02g080200	5e-05	0.000284054	YES	-0.883324	Pectinesterase (AHRD V3.3 *** A0A2G2VBJ7_CAPBA)
Solyc02g080220	5e-05	0.000284054	YES	-1.50389	Pectinesterase (AHRD V3.3 *** A0A2G2VBJ7_CAPBA)
Solyc02g080300	0.0121	0.0336578	YES	-0.47991	Beta-glucosidase 46 (AHRD V3.3 *** A0A1U8FUJ5_CAPAN)
Solyc02g080310	5e-05	0.000284054	YES	0.752042	Beta-glucosidase 46 (AHRD V3.3 *** A0A1U8FUJ5_CAPAN)
Solyc02g080330	5e-05	0.000284054	YES	-0.826196	Cytochrome P450 (AHRD V3.3 *** A0A200QM51_9MAGN)
Solyc02g080340	0.01425	0.0386167	YES	0.265413	Patatin (AHRD V3.3 *** A0A2I4H6Z2_9ROSI)
Solyc02g080390	0.00865	0.0254399	YES	-0.654937	Binding / calmodulin binding protein (AHRD V3.3 *** A0A1P8B7Z7_ARATH)
Solyc02g080440	0.0003	0.00142959	YES	0.335148	Fe-S cluster assembly protein SufB (AHRD V3.3 *** A0A1P8DZ57_9SPHI)
Solyc02g080470	5e-05	0.000284054	YES	0.441863	Heat shock protein 70 family (AHRD V3.3 *** A0A200QM07_9MAGN)
Solyc02g080500	0.01855	0.0479706	YES	-0.233517	hypothetical protein (AHRD V3.3 *** AT1G61900.1)
Solyc02g080510	5e-05	0.000284054	YES	-0.745535	Senescence regulator S40 (AHRD V3.3 *** A0A200Q815_9MAGN)
Solyc02g080520	5e-05	0.000284054	YES	-1.15276	Actin cytoskeleton-regulatory complex pan-like protein (AHRD V3.3 *** Q9LPT5_ARATH)
Solyc02g080530	5e-05	0.000284054	YES	-1.10585	Peroxidase (AHRD V3.3 *** K4B9S4_SOLLC)
Solyc02g080540	5e-05	0.000284054	YES	1.00132	ATP synthase gamma chain, chloroplastic (AHRD V3.3 *** A0A2G3D743_CAPCH)
Solyc02g080560	0.0125	0.0346269	YES	-2.22417	Unknown protein
Solyc02g080570	5e-05	0.000284054	YES	0.660037	Soluble starch synthase (AHRD V3.3 *** C7F7H9_SOLTU)
Solyc02g080630	5e-05	0.000284054	YES	-0.513304	Lactoylglutathione lyase (AHRD V3.3 *** A0A1U8FLK7_CAPAN)
Solyc02g080640	5e-05	0.000284054	YES	1.45925	adenylyl-sulfate reductase
Solyc02g080670	5e-05	0.000284054	YES	-1.11689	L-ascorbate oxidase-like protein (AHRD V3.3 *** A0A1U8FN33_CAPAN)
Solyc02g080780	0.008	0.0238638	YES	0.246742	orotidine 5'-phosphate decarboxylase (AHRD V3.3 *** AT1G62250.3)
Solyc02g080810	5e-05	0.000284054	YES	0.775799	Aminomethyltransferase (AHRD V3.3 *** A0A2G2VBG4_CAPBA)
Solyc02g080820	5e-05	0.000284054	YES	-0.534728	Peroxisomal membrane protein PMP22 (AHRD V3.3 *** A0A1U8FN47_CAPAN)
Solyc02g080990	0.00225	0.00814421	YES	0.302035	Leucine--tRNA ligase (AHRD V3.3 *** A0A2G3D719_CAPCH)
Solyc02g081030	5e-05	0.000284054	YES	0.578975	ERD (Early-responsive to dehydration stress) family protein (AHRD V3.3 *-* A0A2U1NFB6_ARTAN)
Solyc02g081040	0.00265	0.00936211	YES	1.03613	Lyk11 (AHRD V3.3 *** G3KGB2_SOLLC)
Solyc02g081060	5e-05	0.000284054	YES	0.549411	Chaperonin-like RbcX (AHRD V3.3 *** A0A200QGZ5_9MAGN)
Solyc02g081070	5e-05	0.000284054	YES	-0.789761	Kinase (AHRD V3.3 *** D7ME76_ARALL)
Solyc02g081160	0.0001	0.000537348	YES	-0.34798	Pyrophosphate--fructose 6-phosphate 1-phosphotransferase subunit beta (AHRD V3.3 *** A0A1U8FN75_CAPAN)
Solyc02g081170	0.00075	0.00317083	YES	0.309135	plastid lipid associated protein CHRC
Solyc02g081180	0.00825	0.0244521	YES	1.61242	RING/U-box superfamily protein (AHRD V3.3 *** Q5XV87_ARATH)
Solyc02g081200	0.0019	0.00703575	YES	0.33035	Octicosapeptide/Phox/Bem1p (PB1) domain-containing protein / tetratricopeptide repeat (TPR)-containing protein (AHRD V3.3 *** A0A1R7T3E1_ARATH)
Solyc02g081210	0.0007	0.00298999	YES	-0.495018	Expansin (AHRD V3.3 *** K4B9Z1_SOLLC)
Solyc02g081270	0.001	0.0040652	YES	-0.686597	NAC domain-containing protein 53 (AHRD V3.3 *** A0A2G2XFS7_CAPBA)
Solyc02g081300	0.00015	0.000774158	YES	0.455537	Sucrose synthase (AHRD V3.3 *** K4BA00_SOLLC)
Solyc02g081310	0.0087	0.0255599	YES	-0.305871	50S ribosomal protein L15 (AHRD V3.3 *** A0A2G3A9B7_CAPAN)
Solyc02g081330	5e-05	0.000284054	YES	0.656773	phytoene synthase 2,Pfam:PF00494
Solyc02g081340	5e-05	0.000284054	YES	-1.77636	Glutathione S-transferase (AHRD V3.3 *** E1AWJ7_CAPAN)
Solyc02g081360	0.0002	0.000997283	YES	-0.581858	AMP-dependent synthetase/ligase (AHRD V3.3 *** A0A200PYF6_9MAGN)
Solyc02g081440	5e-05	0.000284054	YES	-1.53517	rho GTPase-activating protein (AHRD V3.3 *-* AT5G37010.1)
Solyc02g081450	0.00245	0.00876216	YES	-0.827189	Late embryogenesis abundant (LEA) hydroxyproline-rich glycoprotein family (AHRD V3.3 *-* Q9SLI0_ARATH)
Solyc02g081480	0.0001	0.000537348	YES	0.882092	Receptor-like protein kinase (AHRD V3.3 *** A0A2K3NJB3_TRIPR)
Solyc02g081570	0.0003	0.00142959	YES	-1.10832	YELLOW STRIPE like 8 (AHRD V3.3 *** A0A2U1PCK1_ARTAN)
Solyc02g081690	5e-05	0.000284054	YES	-1.35641	Glycosyltransferase (AHRD V3.3 *** A0A2I4E012_9ROSI)
Solyc02g081770	5e-05	0.000284054	YES	-1.42768	HXXXD-type acyl-transferase family protein (AHRD V3.3 *** F4JBC7_ARATH)
Solyc02g081810	0.0065	0.0200918	YES	-0.269526	H/ACA ribonucleoprotein complex subunit 4 (AHRD V3.3 *** A0A2G2XFE0_CAPBA)
Solyc02g081900	5e-05	0.000284054	YES	0.652943	Pentatricopeptide repeat (AHRD V3.3 *** A0A200QB05_9MAGN)
Solyc02g081930	0.0067	0.0205923	YES	0.833495	pentatricopeptide repeat-containing protein At4g11690-like (AHRD V3.3 *-* A0A2I4FQS6_9ROSI)
Solyc02g081980	5e-05	0.000284054	YES	-0.486526	Apyrase (AHRD V3.3 *** A0A2G2XFE6_CAPBA)
Solyc02g082000	0.00035	0.00163698	YES	-0.324111	40S ribosomal protein S15 (AHRD V3.3 *** A0A2G3D6Q0_CAPCH)
Solyc02g082100	0.00215	0.00783914	YES	0.313591	RING/U-box superfamily protein (AHRD V3.3 *-* F4IIX4_ARATH)
Solyc02g082120	5e-05	0.000284054	YES	-0.38338	DNA-3-methyladenine glycosylase I (AHRD V3.3 *** B6TPB7_MAIZE)
Solyc02g082180	0.002	0.0073487	YES	-0.343366	DNA helicase (AHRD V3.3 *** A0A2G2XFH5_CAPBA)
Solyc02g082260	5e-05	0.000284054	YES	-0.710152	3-hydroxy-3-methylglutaryl CoA reductase
Solyc02g082280	0.0129	0.0355577	YES	0.251486	Trafficking protein particle complex subunit 11 (AHRD V3.3 *** A0A1J3ESW4_NOCCA)
Solyc02g082290	0.0063	0.0195513	YES	0.770756	Histidine kinase-like ATPase domain, Zinc finger, CW-type (AHRD V3.3 *** A0A2U1PNY4_ARTAN)
Solyc02g082510	0.0095	0.0274868	YES	0.253591	Amino acid transporter (AHRD V3.3 *** A0A200PYH9_9MAGN)
Solyc02g082570	0.00935	0.0271133	YES	0.273914	PHD finger-like protein (AHRD V3.3 *** AT4G35510.1)
Solyc02g082633	5e-05	0.000284054	YES	0.790232	DNA mismatch repair protein MLH3 (AHRD V3.3 *-* A0A2G2XFY3_CAPBA)
Solyc02g082635	0.00955	0.0276069	YES	-2.00139	Unknown protein
Solyc02g082740	5e-05	0.000284054	YES	-0.905331	Dirigent protein (AHRD V3.3 *** K4BAE4_SOLLC)
Solyc02g082760	5e-05	0.000284054	YES	0.743918	ethylene-responsive catalase
Solyc02g082850	5e-05	0.000284054	YES	0.955429	Serine acetyltransferase 2 (AHRD V3.3 *** A0A2G3D7B8_CAPCH)
Solyc02g082860	5e-05	0.000284054	YES	0.503538	Isocitrate dehydrogenase [NAD] subunit, mitochondrial (AHRD V3.3 *** A0A2P6TV14_CHLSO)
Solyc02g082870	5e-05	0.000284054	YES	-1.34481	AMP-dependent synthetase/ligase (AHRD V3.3 *** A0A200QNJ1_9MAGN)
Solyc02g082910	0.0081	0.0240956	YES	-0.743169	Acyl-CoA synthetase (AHRD V3.3 *** A0A1Y0KWS9_9PSED)
Solyc02g082920	5e-05	0.000284054	YES	-0.822572	acidic extracellular 26 kD chitinase
Solyc02g082930	5e-05	0.000284054	YES	-0.977477	acidic extracellular 27 kD chitinase
Solyc02g082950	0.00095	0.00388713	YES	1.15241	Protein trichome birefringence-like 34 (AHRD V3.3 *** A0A2G3D7E9_CAPCH)
Solyc02g083110	0.00775	0.0232357	YES	-0.272994	DUF641 domain-containing protein (AHRD V3.3 *** A0A1Q3C2N9_CEPFO)
Solyc02g083120	5e-05	0.000284054	YES	-0.857687	DUF241 domain-containing protein (AHRD V3.3 *** A0A1Q3CEB1_CEPFO)
Solyc02g083130	5e-05	0.000284054	YES	-0.984912	Regulator of Vps4 activity in the MVB pathway protein (AHRD V3.3 *** F4JNS8_ARATH)
Solyc02g083140	0.0125	0.0346269	YES	0.273253	ribonuclease E
Solyc02g083190	0.00125	0.00492406	YES	-0.797455	F-box family protein (AHRD V3.3 *** A0A2K3NMJ9_TRIPR)
Solyc02g083250	0.0169	0.0445446	YES	-0.214027	Cellular retinaldehyde-binding/triple function, C-terminal (AHRD V3.3 *** B6SN40_MAIZE)
Solyc02g083280	0.0004	0.00183639	YES	0.336371	Rhodanese-like domain (AHRD V3.3 *** A0A200R010_9MAGN)
Solyc02g083290	5e-05	0.000284054	YES	0.60149	Protein kinase domain (AHRD V3.3 *** A0A200QZU4_9MAGN)
Solyc02g083310	5e-05	0.000284054	YES	0.418783	Bifunctional nuclease 2 (AHRD V3.3 *** A0A1J3GME9_NOCCA)
Solyc02g083380	5e-05	0.000284054	YES	-0.809317	Big1 (AHRD V3.3 *-* AT2G17710.1)
Solyc02g083400	0.0012	0.00475987	YES	0.423015	RING/U-box superfamily protein (AHRD V3.3 *** A0A2U1ML59_ARTAN)
Solyc02g083410	5e-05	0.000284054	YES	0.761028	Phytoene dehydrogenase chloroplastic chromoplastic-like (AHRD V3.3 *** A0A2K3LEN1_TRIPR)
Solyc02g083460	5e-05	0.000284054	YES	0.529933	Eukaryotic aspartyl protease family protein (AHRD V3.3 *** A0A2U1KXY4_ARTAN)
Solyc02g083490	0.0144	0.0389148	YES	-1.72895	Peroxidase (AHRD V3.3 *** K4BAL7_SOLLC)
Solyc02g083500	0.0001	0.000537348	YES	0.43519	cell wall integrity/stress response component (AHRD V3.3 *** AT5G66090.1)
Solyc02g083520	0.0025	0.00891312	YES	-0.993043	self-pruning G-box protein
Solyc02g083570	5e-05	0.000284054	YES	1.25401	Ubiquitin-conjugating enzyme (AHRD V3.3 *** A0A200RAU7_9MAGN)
Solyc02g083610	0.0001	0.000537348	YES	-1.06247	Ras domain-containing protein/DUF632 domain-containing protein/DUF630 domain-containing protein (AHRD V3.3 *** A0A1Q3BAN2_CEPFO)
Solyc02g083630	0.0002	0.000997283	YES	0.54716	Ascorbate peroxidase (AHRD V3.3 *** Q39780_GOSHI)
Solyc02g083640	0.00375	0.0125919	YES	-0.72408	Protein POLLENLESS 3-LIKE 2 (AHRD V3.3 *** A0A2G3D7L3_CAPCH)
Solyc02g083650	0.006	0.018761	YES	-0.325631	hypothetical protein (AHRD V3.3 *** AT4G35980.1)
Solyc02g083670	0.00495	0.0159469	YES	0.288016	Histidine kinase 1 (AHRD V3.3 *** A0A2G3AA52_CAPAN)
Solyc02g083720	5e-05	0.000284054	YES	-1.27475	MLO-like protein (AHRD V3.3 *** K4BAP0_SOLLC)
Solyc02g083750	0.0005	0.00222258	YES	0.383771	DNA-binding storekeeper transcriptional regulator (AHRD V3.3 *-* A0A2K3LQD1_TRIPR)
Solyc02g083760	0.0016	0.00607638	YES	0.326159	Thaumatin-like protein 1 (AHRD V3.3 *** A0A2G3D7H3_CAPCH)
Solyc02g083790	5e-05	0.000284054	YES	1.14207	Thaumatin-like protein 1 (AHRD V3.3 *** A0A1U8FP59_CAPAN)
Solyc02g083810	5e-05	0.000284054	YES	0.7021	Ferredoxin--NADP reductase, chloroplastic (AHRD V3.3 *** K4BAP9_SOLLC)
Solyc02g083835	5e-05	0.000284054	YES	1.01842	Chaperone protein DnaJ (AHRD V3.3 *** A0A2G2XG76_CAPBA)
Solyc02g083850	5e-05	0.000284054	YES	0.79161	Calcium-dependent kinase (AHRD V3.3 *** Q5D875_MEDTR)
Solyc02g083860	5e-05	0.000284054	YES	-1.99255	2-oxoglutarate (2OG) and Fe(II)-dependent oxygenase superfamily protein (AHRD V3.3 *** A0A2U1QGX7_ARTAN)
Solyc02g083890	5e-05	0.000284054	YES	-0.898905	Chalcone-flavanone isomerase family protein (AHRD V3.3 *** AT5G66230.1)
Solyc02g083900	0.0002	0.000997283	YES	0.335454	Transformation/transcription domain associated protein (AHRD V3.3 *** A0A2K3NKS8_TRIPR)
Solyc02g083980	0.01755	0.0458724	YES	0.239702	Endoglucanase (AHRD V3.3 *** A0A2G3D7Z9_CAPCH)
Solyc02g084005	0.01295	0.0356602	YES	-1.4708	Auxin-responsive protein SAUR20 (AHRD V3.3 *** A0A1U8FSJ8_CAPAN)
Solyc02g084020	0.00125	0.00492406	YES	-0.379403	Small nuclear ribonucleoprotein Sm D3 (AHRD V3.3 *** A0A1U8FVR8_CAPAN)
Solyc02g084030	5e-05	0.000284054	YES	0.433115	Peptide methionine sulfoxide reductase MsrA (AHRD V3.3 *** A0A200QQ79_9MAGN)
Solyc02g084032	5e-05	0.000284054	YES	1.0254	Unknown protein
Solyc02g084210	5e-05	0.000284054	YES	-2.02746	GDP-mannose 4,6-dehydratase (AHRD V3.3 *** A0A2G3CZP5_CAPCH)
Solyc02g084280	0.005	0.0160734	YES	1.20057	nuclear pore complex protein NUP98B-like isoform X4 (AHRD V3.3 *-* XP_019068099.2)
Solyc02g084350	0.00015	0.000774158	YES	-0.840508	NAC domain-containing protein (AHRD V3.3 *** A0A2K3PFA3_TRIPR)
Solyc02g084370	5e-05	0.000284054	YES	-2.27067	Receptor-like protein kinase (AHRD V3.3 *** A0A0A0KGM3_CUCSA)
Solyc02g084380	0.0005	0.00222258	YES	-0.709094	Translation elongation factor EF1B/ribosomal protein S6 family protein (AHRD V3.3 *** Q9LSA1_ARATH)
Solyc02g084430	0.00195	0.00719624	YES	-0.51912	B-box zinc finger protein 19 (AHRD V3.3 *-* A0A2G3AAA5_CAPAN)
Solyc02g084440	5e-05	0.000284054	YES	0.558085	Fructose-bisphosphate aldolase (AHRD V3.3 *** A0A2G3AA97_CAPAN)
Solyc02g084480	5e-05	0.000284054	YES	0.53941	golgin candidate 6-like isoform X2 (AHRD V3.3 *-* XP_025885295.1)
Solyc02g084490	0.0014	0.00541731	YES	0.320153	Golgin candidate 6 (AHRD V3.3 *** A0A2G2XK18_CAPBA)
Solyc02g084510	0.005	0.0160734	YES	0.385913	Zinc finger CCCH domain-containing protein 19 (AHRD V3.3 *-* A0A2G2XGC4_CAPBA)
Solyc02g084570	0.01875	0.0484105	YES	0.21853	Cytochrome P450 (AHRD V3.3 *** A0A2U1M5X8_ARTAN)
Solyc02g084590	0.00425	0.0139671	YES	-0.3494	GATA transcription factor (AHRD V3.3 *** K4BAX4_SOLLC)
Solyc02g084610	5e-05	0.000284054	YES	-0.852875	Leucine-rich repeat receptor-like protein kinase PXL2 (AHRD V3.3 *** A0A1J3GLI2_NOCCA)
Solyc02g084620	0.0013	0.00508498	YES	0.32449	Forkhead-associated (FHA) domain (AHRD V3.3 *-* A0A200QTD2_9MAGN)
Solyc02g084650	5e-05	0.000284054	YES	0.509813	UPF0651 protein, mitochondrial (AHRD V3.3 *** A0A2G3D7Z0_CAPCH)
Solyc02g084680	5e-05	0.000284054	YES	-1.47325	Protein SHI RELATED SEQUENCE 5 (AHRD V3.3 *** A0A2G3AAR0_CAPAN),Pfam:PF05142
Solyc02g084720	5e-05	0.000284054	YES	-0.510826	beta-galactosidase 6
Solyc02g084740	5e-05	0.000284054	YES	-0.53505	Cytochrome P450 (AHRD V3.3 *** A0A200QE89_9MAGN)
Solyc02g084760	0.0045	0.0146672	YES	0.267667	Ubiquitin-conjugating enzyme (AHRD V3.3 *** A0A200QE21_9MAGN)
Solyc02g084790	0.01125	0.0317382	YES	4.17117	Peroxidase (AHRD V3.3 *** K4BAZ4_SOLLC)
Solyc02g084800	5e-05	0.000284054	YES	3.84355	Peroxidase (AHRD V3.3 *** K4BAZ5_SOLLC)
Solyc02g084850	5e-05	0.000284054	YES	-2.67813	Abscisic acid and environmental stress-inducible protein TAS14 (AHRD V3.3 --* TAS14_SOLLC)
Solyc02g084870	0.00055	0.00241776	YES	0.444432	mitogen-activated protein kinase 8
Solyc02g084900	5e-05	0.000284054	YES	-1.73552	P-loop containing nucleoside triphosphate hydrolases superfamily protein (AHRD V3.3 *** A0A2U1NGS8_ARTAN)
Solyc02g084950	5e-05	0.000284054	YES	-0.796529	S-adenosyl-L-methionine-dependent methyltransferases superfamily protein (AHRD V3.3 *** A0A2U1KPI6_ARTAN)
Solyc02g084970	5e-05	0.000284054	YES	-1.85102	Phosphatidic acid phosphatase (AHRD V3.3 *** E5F729_9BRAS)
Solyc02g084980	5e-05	0.000284054	YES	-1.01414	Hexosyltransferase (AHRD V3.3 *** A0A2G2XGM6_CAPBA)
Solyc02g085000	0.00265	0.00936211	YES	0.302781	netrin receptor DCC (AHRD V3.3 *** AT3G50910.1)
Solyc02g085020	0.0034	0.0115847	YES	-2.40313	dihydroflavonol 4-reductase
Solyc02g085030	5e-05	0.000284054	YES	-0.519013	Auxilin-like protein 1 (AHRD V3.3 *** A0A2G3D7U8_CAPCH)
Solyc02g085120	5e-05	0.000284054	YES	0.558891	Laccase (AHRD V3.3 *** K4BB26_SOLLC)
Solyc02g085150	5e-05	0.000284054	YES	-1.75349	Late embryogenesis abundant (LEA) protein (AHRD V3.3 *** A0A1P8B7I6_ARATH)
Solyc02g085160	0.0055	0.0174018	YES	-0.468988	Zinc-finger homeodomain protein 6 (AHRD V3.3 *** A0A2G3D7X0_CAPCH)
Solyc02g085180	0.00365	0.0123007	YES	-0.369732	alpha/beta fold family protein
Solyc02g085220	5e-05	0.000284054	YES	0.920814	Vacuolar sorting protein 39 (AHRD V3.3 *** A0A2U1PI44_ARTAN)
Solyc02g085240	0.00515	0.0164739	YES	-0.706678	AP complex subunit sigma (AHRD V3.3 *** A0A2G2XGH6_CAPBA)
Solyc02g085250	0.00145	0.00558523	YES	-0.381377	FAD dependent oxidoreductase (AHRD V3.3 *** A0A200R7L9_9MAGN)
Solyc02g085300	5e-05	0.000284054	YES	1.12604	Unknown protein
Solyc02g085390	0.0009	0.00370828	YES	-0.829168	ATP-dependent DNA helicase DDM1 (AHRD V3.3 *** A0A1U8FMX5_CAPAN)
Solyc02g085400	5e-05	0.000284054	YES	0.541187	Sulfite exporter TauE/SafE family protein (AHRD V3.3 *** A0A2U1KY14_ARTAN)
Solyc02g085490	5e-05	0.000284054	YES	2.65107	DUF620 domain-containing protein (AHRD V3.3 *** A0A1Q3DK00_CEPFO)
Solyc02g085520	0.00155	0.00590725	YES	0.329524	Adenylosuccinate synthetase (AHRD V3.3 *** S8CIB7_9LAMI)
Solyc02g085570	0.01565	0.0417534	YES	-0.223619	U2 snRNP auxiliary factor large subunit (AHRD V3.3 *** A0A2G2XGE1_CAPBA)
Solyc02g085590	0.0043	0.0141028	YES	-0.666885	vicilin-like seed storage protein At2g18540 (AHRD V3.3 *-* A0A2I4F3W3_9ROSI)
Solyc02g085600	5e-05	0.000284054	YES	0.524818	Scarecrow-like protein 15 (AHRD V3.3 *** A0A2G3AAH7_CAPAN)
Solyc02g085690	0.00465	0.0150778	YES	-0.756578	Ubiquitin-conjugating enzyme (AHRD V3.3 *** A0A200R7K5_9MAGN)
Solyc02g085700	5e-05	0.000284054	YES	0.440859	geranylgeranyl pyrophosphate synthetase
Solyc02g085710	0.00295	0.0102764	YES	-1.02694	Geranylgeranyl pyrophosphate synthase, chloroplastic (AHRD V3.3 *** A0A2G2XGF3_CAPBA)
Solyc02g085760	5e-05	0.000284054	YES	0.835346	Rhomboid domain-containing protein (AHRD V3.3 *** A0A1Q3C608_CEPFO)
Solyc02g085770	5e-05	0.000284054	YES	0.784235	AWPM-19-like protein (AHRD V3.3 *-* A0A2U1MYT9_ARTAN)
Solyc02g085830	0.00235	0.00846365	YES	0.584648	Regulator of Vps4 activity in the MVB pathway protein (AHRD V3.3 *-* Q9FX63_ARATH)
Solyc02g085933	5e-05	0.000284054	YES	1.45638	Unknown protein
Solyc02g085950	5e-05	0.000284054	YES	0.666095	cell wall protein X77373
Solyc02g086130	0.00175	0.00655643	YES	-0.286157	Zinc finger A20 and AN1 domain-containing stress-associated protein 8 (AHRD V3.3 *-* A0A2G3ATY0_CAPCH)
Solyc02g086160	5e-05	0.000284054	YES	0.748076	plastidic glucose translocator 1
Solyc02g086200	5e-05	0.000284054	YES	0.911327	Chloroplastic group IIA intron splicing facilitator CRS1, chloroplastic (AHRD V3.3 *** A0A2G2XGQ7_CAPBA)
Solyc02g086210	5e-05	0.000284054	YES	0.609417	Protein kinase family protein (AHRD V3.3 *-* A0A2U1MH78_ARTAN)
Solyc02g086240	0.002	0.0073487	YES	-0.295558	60S ribosomal protein L11 (AHRD V3.3 *-* A0A2G2VRP4_CAPBA)
Solyc02g086330	0.0002	0.000997283	YES	0.357388	HEAT repeat-containing protein-like (AHRD V3.3 *** Q5QMW8_ORYSJ)
Solyc02g086350	0.00035	0.00163698	YES	0.354285	Protein PLASTID MOVEMENT IMPAIRED 2 (AHRD V3.3 *** A0A1J3GMT9_NOCCA)
Solyc02g086360	0.00225	0.00814421	YES	-0.523037	Octicosapeptide/Phox/Bem1p family protein (AHRD V3.3 *-* A0A2K3L5A6_TRIPR)
Solyc02g086440	0.0009	0.00370828	YES	0.359696	F-box/LRR-repeat protein 3 (AHRD V3.3 *-* A0A2I4HUQ7_9ROSI)
Solyc02g086452	5e-05	0.000284054	YES	1.85871	titin isoform X3 (AHRD V3.3 *-* XP_004232326.1)
Solyc02g086454	5e-05	0.000284054	YES	1.72416	titin isoform X6 (AHRD V3.3 *-* XP_010316304.1)
Solyc02g086456	5e-05	0.000284054	YES	1.5153	titin isoform X6 (AHRD V3.3 *-* XP_010316304.1)
Solyc02g086458	5e-05	0.000284054	YES	1.30992	titin isoform X2 (AHRD V3.3 *-* XP_010316302.1)
Solyc02g086530	5e-05	0.000284054	YES	-1.26014	Raffinose synthase (AHRD V3.3 *** G5DF09_9LAMI)
Solyc02g086560	5e-05	0.000284054	YES	0.471399	Sirohydrochlorin ferrochelatase-like protein (AHRD V3.3 *** A0A2K3MSH4_TRIPR)
Solyc02g086650	5e-05	0.000284054	YES	0.391137	Phosphoenolpyruvate/phosphate translocator 2, chloroplastic (AHRD V3.3 *** A0A2G2XHT3_CAPBA)
Solyc02g086660	0.01365	0.0372503	YES	0.25672	RNA helicase DEAD10
Solyc02g086680	5e-05	0.000284054	YES	0.431051	peptide deformylase AF250958
Solyc02g086710	5e-05	0.000284054	YES	0.36798	Monodehydroascorbate reductase (AHRD V3.3 *** A0A2G3AC00_CAPAN)
Solyc02g086730	0.00215	0.00783914	YES	0.285915	Ribosomal protein L7/L12 (AHRD V3.3 *** A0A200R2P7_9MAGN)
Solyc02g086740	5e-05	0.000284054	YES	0.697059	50S ribosomal protein L12, chloroplastic (AHRD V3.3 *** A0A2G3D9E1_CAPCH)
Solyc02g086820	5e-05	0.000284054	YES	1.53157	chloroplast carbonic anhydrase
Solyc02g086830	5e-05	0.000284054	YES	0.396378	Protease Do-like chloroplastic-like (AHRD V3.3 *** A0A2K3P0Q7_TRIPR)
Solyc02g086840	5e-05	0.000284054	YES	0.757276	Tetratricopeptide repeat (TPR)-like superfamily protein (AHRD V3.3 *** A0A2U1LHI7_ARTAN)
Solyc02g086880	5e-05	0.000284054	YES	-0.842182	formate dehydrogenase
Solyc02g086890	5e-05	0.000284054	YES	0.409873	Calcium homeostasis regulator CHoR1 (AHRD V3.3 *** Q5QTN8_SOLTU)
Solyc02g086910	5e-05	0.000284054	YES	1.04188	Peptidyl-prolyl cis-trans isomerase protein (AHRD V3.3 *** A0A2U1LHJ7_ARTAN)
Solyc02g086950	5e-05	0.000284054	YES	1.21228	RING/U-box superfamily protein (AHRD V3.3 *-* A0A2U1N3Q0_ARTAN)
Solyc02g086980	0.0175	0.0457848	YES	-0.972709	Unknown protein
Solyc02g086990	0.00895	0.0261837	YES	0.832193	Cyclic nucleotide-gated ion channel-like protein (AHRD V3.3 *** A0A2K3MW13_TRIPR)
Solyc02g087000	5e-05	0.000284054	YES	0.530344	Potassium transporter (AHRD V3.3 *** A0A2G3AC18_CAPAN)
Solyc02g087060	0.00085	0.00352993	YES	0.358554	WAT1-related protein (AHRD V3.3 *** K4BBL3_SOLLC)
Solyc02g087110	5e-05	0.000284054	YES	-0.702594	Alpha-dioxygenase (AHRD V3.3 *** Q5GQ66_PEA)
Solyc02g087190	5e-05	0.000284054	YES	-0.51421	Peroxidase (AHRD V3.3 *** K4BBM6_SOLLC)
Solyc02g087210	5e-05	0.000284054	YES	1.15704	Zinc finger AN1 domain-containing stress-associated protein 12 (AHRD V3.3 *** A0A2G2XID2_CAPBA)
Solyc02g087230	5e-05	0.000284054	YES	0.650189	Ferredoxin-thioredoxin reductase, catalytic chain (AHRD V3.3 *** A0A2G3D9G9_CAPCH)
Solyc02g087250	0.00155	0.00590725	YES	0.292543	Chloroplastic group IIA intron splicing facilitator CRS1, chloroplastic (AHRD V3.3 *** A0A1J3K6T8_NOCCA)
Solyc02g087280	5e-05	0.000284054	YES	0.776224	Protein NRT1/ PTR FAMILY 5.9 (AHRD V3.3 *** A0A2G3D9C8_CAPCH)
Solyc02g087290	0.0058	0.0182235	YES	0.27082	Alpha-mannosidase (AHRD V3.3 *** A0A2G2XIC1_CAPBA)
Solyc02g087330	0.01065	0.030265	YES	0.290539	B12D protein (AHRD V3.3 *** Q9XHD5_IPOBA)
Solyc02g087340	5e-05	0.000284054	YES	0.753321	Seed maturation-like protein (AHRD V3.3 *** Q8LGA2_ARATH)
Solyc02g087350	5e-05	0.000284054	YES	-1.06661	Hexosyltransferase (AHRD V3.3 *** A0A2G2XIE5_CAPBA)
Solyc02g087360	0.00105	0.0042454	YES	0.301859	Paired amphipathic helix protein Sin3-like 1 (AHRD V3.3 *** A0A1U8G0F5_CAPAN)
Solyc02g087400	5e-05	0.000284054	YES	1.00014	Ankyrin repeat-containing protein (AHRD V3.3 *** A0A2U1KW09_ARTAN)
Solyc02g087410	0.0005	0.00222258	YES	-0.764064	ABC transporter B family member 18 (AHRD V3.3 *** A0A1U8FQF4_CAPAN)
Solyc02g087450	0.0007	0.00298999	YES	-1.43592	hypothetical protein (AHRD V3.3 *-* AT1G19010.1)
Solyc02g087510	5e-05	0.000284054	YES	-1.25716	Protein kinase G11A (AHRD V3.3 *** A0A1U8FQE1_CAPAN)
Solyc02g087520	0.00025	0.00121514	YES	1.04865	Thaumatin (AHRD V3.3 *** A0A200QSK7_9MAGN)
Solyc02g087580	5e-05	0.000284054	YES	0.665885	Actin cross-linking (AHRD V3.3 *** A0A2U1P1I6_ARTAN)
Solyc02g087600	0.006	0.018761	YES	-0.4104	DTW domain protein (AHRD V3.3 *** A0A2K3N2G3_TRIPR)
Solyc02g087620	0.0112	0.0316109	YES	0.253125	Inositol hexakisphosphate and diphosphoinositol-pentakisphosphate kinase (AHRD V3.3 *** A0A2G3ACA5_CAPAN)
Solyc02g087650	0.0028	0.00983489	YES	-0.44579	homeobox prospero protein (AHRD V3.3 *** AT5G58920.1)
Solyc02g087760	5e-05	0.000284054	YES	-0.369691	SUN-like protein 7
Solyc02g087780	5e-05	0.000284054	YES	-0.518411	Aldose 1-epimerase (AHRD V3.3 *** A0A2G3D9R9_CAPCH)
Solyc02g087840	5e-05	0.000284054	YES	-1.05244	Leucine zipper, homeobox-associated, Homeodomain-like protein (AHRD V3.3 *** A0A2U1PPL6_ARTAN)
Solyc02g087850	0.0005	0.00222258	YES	0.361449	Glutaredoxin (AHRD V3.3 *** A0A200QSA1_9MAGN)
Solyc02g087870	5e-05	0.000284054	YES	-0.694722	ABC transporter (AHRD V3.3 *** A0A200QEZ6_9MAGN)
Solyc02g087880	5e-05	0.000284054	YES	-1.04532	Tubulin alpha chain (AHRD V3.3 *** A0A1U8FRN4_CAPAN)
Solyc02g087930	5e-05	0.000284054	YES	-0.566084	60S ribosomal protein L34 (AHRD V3.3 *** A0A1U8GY55_CAPAN)
Solyc02g087950	0.001	0.0040652	YES	0.393217	DUF1666 domain-containing protein (AHRD V3.3 *** A0A1Q3AQV7_CEPFO)
Solyc02g087980	5e-05	0.000284054	YES	-1.2218	Structural maintenance of chromosomes protein (AHRD V3.3 *** A0A2G3ACB4_CAPAN)
Solyc02g088010	0.00595	0.0186196	YES	-0.347373	Defective in cullin neddylation protein (AHRD V3.3 *** A0A2G3ACF2_CAPAN)
Solyc02g088070	0.0065	0.0200918	YES	0.503169	Dof zinc finger protein (AHRD V3.3 *** A0A2K3PAB0_TRIPR)
Solyc02g088090	5e-05	0.000284054	YES	-0.933249	Calmodulin-like protein 45 (AHRD V3.3 *** A0A2P0QD45_CAMSI)
Solyc02g088100	5e-05	0.000284054	YES	-0.984434	expansin precursor 5
Solyc02g088120	0.0092	0.0267461	YES	-0.830809	KH domain-containing protein (AHRD V3.3 *** A0A1J3DQI6_NOCCA)
Solyc02g088150	0.0008	0.00334802	YES	0.645324	Pentatricopeptide repeat-containing protein (AHRD V3.3 *-* A0A1U8EZC2_CAPAN)
Solyc02g088170	0.0125	0.0346269	YES	-0.41088	Pentatricopeptide repeat-containing protein (AHRD V3.3 *** A0A2G3ACG6_CAPAN)
Solyc02g088180	5e-05	0.000284054	YES	-0.897146	NAC domain-containing protein (AHRD V3.3 *** A0A2G2V9A8_CAPBA)
Solyc02g088210	0.00045	0.00203473	YES	-0.542081	SPX domain-containing protein 4 (AHRD V3.3 *** A0A2G2V9B6_CAPBA)
Solyc02g088230	0.01595	0.0424606	YES	0.23848	Phosphate transporter PHO1-like protein 9 (AHRD V3.3 *** A0A2G2V9D0_CAPBA)
Solyc02g088280	0.0058	0.0182235	YES	-0.356416	F-box domain, cyclin-like protein (AHRD V3.3 --* A0A2U1P717_ARTAN)
Solyc02g088320	0.0085	0.0250822	YES	-0.710609	Protein ENHANCED DISEASE RESISTANCE 2-like (AHRD V3.3 *** A0A1J3E5X3_NOCCA)
Solyc02g088340	5e-05	0.000284054	YES	0.567912	WRKY transcription factor 3
Solyc02g088350	5e-05	0.000284054	YES	0.644019	glutamate NMDA receptor subunit epsilon-1%2C putative (DUF3598) (AHRD V3.3 *** AT3G29185.1)
Solyc02g088480	0.0081	0.0240956	YES	0.264689	T-box transcription factor%2C putative (DUF863) (AHRD V3.3 *-* AT1G69360.1)
Solyc02g088560	0.00425	0.0139671	YES	0.260578	Cyclic nucleotide-gated ion channel protein, putative (AHRD V3.3 *** G7L453_MEDTR)
Solyc02g088600	0.00505	0.0161966	YES	0.283372	Pentatricopeptide repeat-containing protein (AHRD V3.3 *** A0A2G2V9F7_CAPBA)
Solyc02g088630	5e-05	0.000284054	YES	0.684139	Hexosyltransferase (AHRD V3.3 *** A0A1U8FQ34_CAPAN)
Solyc02g088660	0.016	0.0425762	YES	-0.290607	BAG family molecular chaperone regulator 8, chloroplastic-like (AHRD V3.3 *-* A0A2I4EPR7_9ROSI)
Solyc02g088830	5e-05	0.000284054	YES	-1.42662	hydroxyproline-rich glycoprotein family protein (AHRD V3.3 *-* AT3G02120.1)
Solyc02g088900	0.00025	0.00121514	YES	-0.518721	TPT domain-containing protein (AHRD V3.3 *** A0A1Q3CE75_CEPFO)
Solyc02g088910	0.00115	0.00458962	YES	0.368193	Ninja-family protein AFP3 (AHRD V3.3 *** A0A1J3DL53_NOCCA)
Solyc02g088920	0.00015	0.000774158	YES	-0.529804	Nuclear transport factor 2 (NTF2) family protein with RNA binding (RRM-RBD-RNP motifs) domain-containing protein (AHRD V3.3 *** F4K1Y4_ARATH)
Solyc02g088950	0.01355	0.0370449	YES	4.67902	DNA mismatch repair protein MLH3 (AHRD V3.3 *-* A0A2G2XFY3_CAPBA)
Solyc02g089020	0.00045	0.00203473	YES	0.448217	TCP transcription factor 5
Solyc02g089050	5e-05	0.000284054	YES	-1.10788	protein LONGIFOLIA 1-like (AHRD V3.3 *** A0A2I4EBA4_9ROSI)
Solyc02g089060	0.01625	0.043147	YES	0.356702	Methyl esterase 11 (AHRD V3.3 *** A0A2U1LRP6_ARTAN)
Solyc02g089120	0.00505	0.0161966	YES	0.271586	COBRA-like protein (AHRD V3.3 *** K4BC66_SOLLC)
Solyc02g089160	5e-05	0.000284054	YES	0.874088	dwarf
Solyc02g089170	5e-05	0.000284054	YES	-1.77725	Alpha-1,4-glucan-protein synthase [udp-forming] 1 (AHRD V3.3 *** A0A1J6L3S7_NICAT)
Solyc02g089250	0.00095	0.00388713	YES	0.314162	Pollen Ole e 1 allergen/extensin (AHRD V3.3 *-* A0A200R2G7_9MAGN)
Solyc02g089350	5e-05	0.000284054	YES	-1.57023	Gibberellin regulated protein (AHRD V3.3 *** A0A2U1PE48_ARTAN)
Solyc02g089370	0.00915	0.0266486	YES	0.252582	ARM repeat superfamily protein (AHRD V3.3 *** A0A2U1PEI4_ARTAN)
Solyc02g089420	0.01205	0.0335571	YES	-2.72294	Basic leucine zipper 43 (AHRD V3.3 *** A0A1U8FPR4_CAPAN)
Solyc02g089500	0.00015	0.000774158	YES	1.3948	Zinc finger protein CONSTANS-LIKE 2 (AHRD V3.3 *-* A0A2G3ABV8_CAPAN)
Solyc02g089520	5e-05	0.000284054	YES	1.08774	Zinc finger protein CONSTANS-LIKE 2 (AHRD V3.3 *** A0A2G3ABV8_CAPAN)
Solyc02g089540	5e-05	0.000284054	YES	0.399725	CONSTANS 1
Solyc02g089550	5e-05	0.000284054	YES	-0.462869	protein NSP-INTERACTING KINASE 1 (AHRD V3.3 *** A0A1U8FR57_CAPAN)
Solyc02g089610	5e-05	0.000284054	YES	0.430294	S-adenosylmethionine decarboxylase 2
Solyc02g089620	5e-05	0.000284054	YES	-1.2069	proline dehydrogenase
Solyc02g089630	5e-05	0.000284054	YES	-0.697398	Proline dehydrogenase (AHRD V3.3 *** A0A2G2XIU2_CAPBA)
Solyc02g089640	5e-05	0.000284054	YES	-0.810464	Cellulose-synthase-like C4 (AHRD V3.3 *** A0A2U1LSH2_ARTAN)
Solyc02g089650	0.0003	0.00142959	YES	0.423242	hypothetical protein (DUF1262) (AHRD V3.3 *** AT1G13520.1)
Solyc02g089690	5e-05	0.000284054	YES	-1.32994	Protein trichome birefringence-like 19 (AHRD V3.3 *** A0A2G2XIK2_CAPBA)
Solyc02g089700	5e-05	0.000284054	YES	-1.3674	Protein trichome birefringence-like 19 (AHRD V3.3 *** A0A1U8FI69_CAPAN)
Solyc02g089720	0.0004	0.00183639	YES	0.447913	Beta-glucan-binding protein 1 (AHRD V3.3 *** A0EJF0_MEDTR)
Solyc02g089730	0.00035	0.00163698	YES	-1.05992	Endo-1,3(4)-beta-glucanase 1 (AHRD V3.3 *** A0A1J3K097_NOCCA)
Solyc02g089780	5e-05	0.000284054	YES	-2.9049	dihydroflavonol 4-reductase/flavanone protein (AHRD V3.3 *-* AT3G02420.2)
Solyc02g089820	0.00645	0.0199595	YES	-0.267798	Cyclin-B1-2 (AHRD V3.3 *** A0A2G3D967_CAPCH),Pfam:PF05348
Solyc02g089840	0.0027	0.00952319	YES	0.436211	Calcium uniporter protein 2, mitochondrial (AHRD V3.3 *** A0A2G3ABZ2_CAPAN)
Solyc02g089880	5e-05	0.000284054	YES	-0.850854	Hexosyltransferase (AHRD V3.3 *** A0A1U8G2N1_CAPAN)
Solyc02g089890	0.00015	0.000774158	YES	0.819288	PQ-loop repeat family protein / transmembrane family protein (AHRD V3.3 *** Q94AH7_ARATH)
Solyc02g089900	5e-05	0.000284054	YES	0.790706	Protein kinase domain (AHRD V3.3 *** A0A200Q286_9MAGN)
Solyc02g089930	0.0168	0.044329	YES	-0.2284	Protein DA1 (AHRD V3.3 *** A0A2G3D8V7_CAPCH)
Solyc02g089940	0.0027	0.00952319	YES	0.272757	BEL1-like homeodomain protein 4 (AHRD V3.3 *** A0A2G2XIM2_CAPBA)
Solyc02g089950	5e-05	0.000284054	YES	-0.620204	BTB/POZ domain-containing protein (AHRD V3.3 *** A0A2G3D909_CAPCH)
Solyc02g089980	5e-05	0.000284054	YES	-0.690757	electron transporter%2C putative (Protein of unknown function%2C DUF547) (AHRD V3.3 *** AT5G66600.9)
Solyc02g089990	0.00025	0.00121514	YES	-0.879944	HTH-type transcriptional regulator (AHRD V3.3 *** A0A2P5FXV7_TREOI)
Solyc02g090030	5e-05	0.000284054	YES	0.643357	33 kDa oxygen-evolving protein
Solyc02g090100	5e-05	0.000284054	YES	0.486429	homolog of Synechocystis YCF37 (AHRD V3.3 *** AT2G23670.1)
Solyc02g090110	5e-05	0.000284054	YES	0.563158	WAK-like kinase
Solyc02g090210	5e-05	0.000284054	YES	1.68369	GDSL esterase/lipase (AHRD V3.3 *** A0A2G3D8U2_CAPCH)
Solyc02g090220	0.0002	0.000997283	YES	-2.20607	Dof zinc finger protein PBF (AHRD V3.3 *** A0A2G3D8X0_CAPCH)
Solyc02g090260	5e-05	0.000284054	YES	0.467868	golgin (AHRD V3.3 *** AT3G50430.1)
Solyc02g090290	0.0017	0.00639992	YES	-1.36267	Geraniol 8-hydroxylase (AHRD V3.3 *** A0A2G3D8R4_CAPCH)
Solyc02g090340	5e-05	0.000284054	YES	-1.18335	Geraniol 8-hydroxylase (AHRD V3.3 *** A0A2G2XIM9_CAPBA)
Solyc02g090350	0.00325	0.0111596	YES	-0.289324	Geraniol 8-hydroxylase (AHRD V3.3 *** A0A2G2XIM9_CAPBA)
Solyc02g090360	0.00535	0.0170185	YES	-0.294781	L-ascorbate oxidase-like protein (AHRD V3.3 *** A0A1U8FPI3_CAPAN)
Solyc02g090390	0.00785	0.0234956	YES	0.255969	Protein kinase (AHRD V3.3 *** O65765_CRAPL)
Solyc02g090400	5e-05	0.000284054	YES	1.80393	Myb family transcription factor (AHRD V3.3 *** A0A2I0WBC3_9ASPA)
Solyc02g090460	0.00205	0.00751396	YES	-0.659037	Unknown protein
Solyc02g090480	0.0005	0.00222258	YES	-0.750556	Peptidyl-prolyl cis-trans isomerase CYP40 (AHRD V3.3 *** A0A2G3ABJ7_CAPAN)
Solyc02g090490	0.0008	0.00334802	YES	0.369164	Patatin (AHRD V3.3 *** A0A059P1E3_CAPAN)
Solyc02g090510	5e-05	0.000284054	YES	0.430555	CDPK-related protein kinase (AHRD V3.3 *** A0A2G3D8R0_CAPCH)
Solyc02g090540	0.01745	0.0456724	YES	0.989389	Glucose/ribitol dehydrogenase (AHRD V3.3 *** A0A2U1NV71_ARTAN)
Solyc02g090560	0.00825	0.0244521	YES	-0.652786	Calcium-transporting ATPase (AHRD V3.3 *** A0A200RBT6_9MAGN)
Solyc02g090620	5e-05	0.000284054	YES	-1.69257	P-loop containing nucleoside triphosphate hydrolases superfamily protein (AHRD V3.3 *** F4JKP9_ARATH)
Solyc02g090690	0.00125	0.00492406	YES	-0.916742	Membrane protein (AHRD V3.3 *** Q58FU6_ARATH)
Solyc02g090710	0.00115	0.00458962	YES	-0.331136	B3 domain-containing protein (AHRD V3.3 *** A0A2G2WIF4_CAPBA)
Solyc02g090750	0.00165	0.00623462	YES	0.706762	eukaryotic initiation factor 4A (AHRD V3.3 *** A0A2I4DS26_9ROSI)
Solyc02g090810	0.00935	0.0271133	YES	-0.953843	Calcium-binding protein CML19 (AHRD V3.3 *** A0A1U8FSU6_CAPAN)
Solyc02g090820	5e-05	0.000284054	YES	-0.491762	Heat stress transcription factor B-1 (AHRD V3.3 *** A0A2G3D8M4_CAPCH)
Solyc02g090890	5e-05	0.000284054	YES	1.03656	zeaxanthin epoxidase
Solyc02g090900	5e-05	0.000284054	YES	0.593181	Remorin (AHRD V3.3 *** A0A200QZA9_9MAGN)
Solyc02g090920	0.00855	0.0252106	YES	-0.696175	Alpha/beta-Hydrolases superfamily protein (AHRD V3.3 *** F4K4J2_ARATH)
Solyc02g090930	5e-05	0.000284054	YES	-1.10724	Lipase (AHRD V3.3 *** A0A200QYW4_9MAGN)
Solyc02g090960	0.00515	0.0164739	YES	-0.773371	Protein RALF-like 34 (AHRD V3.3 *** A0A2G2XHD5_CAPBA)
Solyc02g090970	0.0078	0.0233748	YES	0.476379	MAP kinase kinase kinase 21
Solyc02g090980	5e-05	0.000284054	YES	0.842882	MAP kinase kinase kinase 22
Solyc02g091020	0.01085	0.0307704	YES	0.597948	Nuclear pore complex protein NUP98A (AHRD V3.3 *-* A0A2G3AGI2_CAPAN)
Solyc02g091030	5e-05	0.000284054	YES	0.580341	Nuclear transcription factor Y subunit C-2 (AHRD V3.3 *-* A0A2G3D858_CAPCH)
Solyc02g091070	0.0018	0.00671016	YES	2.95235	Protein DETOXIFICATION (AHRD V3.3 *** A0A2I4EBU3_9ROSI)
Solyc02g091080	5e-05	0.000284054	YES	1.5133	Protein DETOXIFICATION (AHRD V3.3 *** A0A2I4FHE6_9ROSI)
Solyc02g091140	5e-05	0.000284054	YES	0.615682	S-adenosyl-L-methionine-dependent methyltransferases superfamily protein (AHRD V3.3 *** A0A1P8BFJ6_ARATH)
Solyc02g091180	0.00465	0.0150778	YES	-1.46727	DUF4228 domain-containing protein (AHRD V3.3 *** A0A1Q3D1C5_CEPFO)
Solyc02g091190	0.0128	0.0353071	YES	-0.241697	Protein-lysine N-methyltransferase (AHRD V3.3 *** Q96347_BRANA)
Solyc02g091220	0.00345	0.0117181	YES	0.375693	Eukaryotic translation initiation factor 5 (AHRD V3.3 *** A0A2G3D849_CAPCH)
Solyc02g091240	0.01415	0.0383832	YES	0.249116	Auxin efflux carrier (AHRD V3.3 *** A0A2U1QP17_ARTAN)
Solyc02g091350	0.0009	0.00370828	YES	0.412075	Glycosyltransferase (AHRD V3.3 *** A0A2U1LPX5_ARTAN)
Solyc02g091360	0.00335	0.0114323	YES	-0.612228	Plastid movement impaired (AHRD V3.3 *** A0A2P5E785_TREOI)
Solyc02g091390	0.0169	0.0445446	YES	-1.23892	cold-regulated protein (AHRD V3.3 *** AT3G03341.1)
Solyc02g091490	0.005	0.0160734	YES	-0.257229	fructokinase 3
Solyc02g091500	5e-05	0.000284054	YES	-0.812573	Calcium-dependent protein kinase (AHRD V3.3 *-* CDPK_DAUCA)
Solyc02g091510	5e-05	0.000284054	YES	0.450902	GDP-L-galactose phosphorylase 1 (AHRD V3.3 *** A0A2G2XH67_CAPBA)
Solyc02g091560	5e-05	0.000284054	YES	0.912848	Serine hydroxymethyltransferase (AHRD V3.3 *** A0A2G3D8E3_CAPCH)
Solyc02g091580	0.0098	0.0282247	YES	0.234738	Oligopeptidase A (AHRD V3.3 *** A0A2U1NZK4_ARTAN)
Solyc02g091650	0.00015	0.000774158	YES	0.820565	Glycine-rich domain-containing protein 2 (AHRD V3.3 *** A0A2G2XGW0_CAPBA)
Solyc02g091670	0.00125	0.00492406	YES	-0.501087	Octicosapeptide/Phox/Bem1p family protein (AHRD V3.3 *-* A0A1P8BCE3_ARATH)
Solyc02g091680	0.00085	0.00352993	YES	0.371974	Beta-D-xylosidase (AHRD V3.3 *** H1AC33_SOLLC)
Solyc02g091690	0.0001	0.000537348	YES	-1.08942	bHLH transcription factor 081
Solyc02g091700	0.0001	0.000537348	YES	-1.14162	Hydroxyproline-rich glycoprotein (AHRD V3.3 *** A0A2K3L507_TRIPR)
Solyc02g091710	5e-05	0.000284054	YES	-1.08075	Zinc finger (C3HC4-type RING finger) family protein (AHRD V3.3 *** A0A2K3NFC1_TRIPR)
Solyc02g091730	5e-05	0.000284054	YES	0.620325	Chromatin SPT2 (AHRD V3.3 *** A0A2U1NKK8_ARTAN)
Solyc02g091840	0.01345	0.036844	YES	-0.221169	Leucine rich repeat receptor protein kinase CLAVATA1 (AHRD V3.3 *** F8WS84_SOLLC)
Solyc02g091920	5e-05	0.000284054	YES	0.675179	xyloglucan endotransglucosylase-hydrolase 7
Solyc02g091930	0.0001	0.000537348	YES	-0.403809	Homeobox-leucine zipper protein HOX27 (AHRD V3.3 *** A0A2G3D8F8_CAPCH)
Solyc02g091980	0.0103	0.0294165	YES	-1.60749	blind-like7
Solyc02g092010	0.01805	0.0468958	YES	-0.226259	GTP-binding protein, chloroplastic (AHRD V3.3 *** A0A2G3D8K8_CAPCH)
Solyc02g092040	0.00345	0.0117181	YES	-0.514811	Receptor-like protein kinase (AHRD V3.3 *** A0A2K3PDB7_TRIPR)
Solyc02g092050	5e-05	0.000284054	YES	-1.41809	AP2-like ethylene-responsive transcription factor PLT2 (AHRD V3.3 *** A0A2G3D8I7_CAPCH)
Solyc02g092110	5e-05	0.000284054	YES	1.15439	Phytosulfokines 3 (AHRD V3.3 *** A0A2I0WHI7_9ASPA)
Solyc02g092140	5e-05	0.000284054	YES	0.637642	PHLOEM 2-LIKE A10 protein (AHRD V3.3 *** A0A2K3MSF3_TRIPR)
Solyc02g092250	0.0017	0.00639992	YES	0.426715	Cytochrome (AHRD V3.3 *** A0A2G3ABE0_CAPAN)
Solyc02g092260	0.00815	0.0242073	YES	0.280048	Amino-acid acetyltransferase-like protein (AHRD V3.3 *** A0A2K3MR62_TRIPR)
Solyc02g092300	0.00985	0.0283477	YES	-0.504889	50S ribosomal protein L7/L12 (AHRD V3.3 *** A0A1U8FNY5_CAPAN)
Solyc02g092410	5e-05	0.000284054	YES	-1.23818	Adenylyl-sulfate kinase (AHRD V3.3 *** A0A1U8FYZ5_CAPAN)
Solyc02g092430	0.0007	0.00298999	YES	-0.377514	60S ribosomal protein L26 (AHRD V3.3 *** A0A1U8FHZ3_CAPAN)
Solyc02g092450	5e-05	0.000284054	YES	0.785578	Calcium-transporting ATPase (AHRD V3.3 *** A0A2G2XH12_CAPBA)
Solyc02g092480	5e-05	0.000284054	YES	-0.410785	BTB domain-containing protein/NPH3 domain-containing protein (AHRD V3.3 *** A0A1Q3ASI0_CEPFO)
Solyc02g092490	0.0012	0.00475987	YES	0.442356	Acyl-CoA N-acyltransferases (NAT) superfamily protein (AHRD V3.3 *** A0A1P8B3D5_ARATH)
Solyc02g092510	0.0187	0.0483135	YES	-0.465695	Queuosine salvage protein (AHRD V3.3 *** A0A2G3D8Q6_CAPCH)
Solyc02g092550	5e-05	0.000284054	YES	0.915804	LOB domain-containing protein 38 (AHRD V3.3 *** A0A2G2XGY4_CAPBA)
Solyc02g092560	5e-05	0.000284054	YES	0.444401	BTB/POZ domain-containing protein (AHRD V3.3 *** A0A2G2XGY8_CAPBA)
Solyc02g092570	5e-05	0.000284054	YES	0.771454	Transcription factor GRAS (AHRD V3.3 *** A0A200R352_9MAGN)
Solyc02g092590	0.002	0.0073487	YES	-0.311976	glycosyltransferase-like protein (AHRD V3.3 *-* AT5G67390.3)
Solyc02g092620	5e-05	0.000284054	YES	0.694772	BTB/POZ domain-containing protein (AHRD V3.3 *-* A0A2G3D5A4_CAPCH)
Solyc02g092700	5e-05	0.000284054	YES	0.648093	DUF1230 family protein (DUF1230) (AHRD V3.3 *** AT5G67370.1)
Solyc02g092710	0.0014	0.00541731	YES	0.427674	2-oxoglutarate (2OG) and Fe(II)-dependent oxygenase superfamily protein (AHRD V3.3 *** A0A2U1KVM6_ARTAN)
Solyc02g092770	5e-05	0.000284054	YES	-1.23132	Sigma-B regulation protein RsbQ (AHRD V3.3 *** A0A2V2Z439_9BACL)
Solyc02g092790	5e-05	0.000284054	YES	-0.768913	Arabinogalactan (AHRD V3.3 *-* Q43719_SOLLC)
Solyc02g092810	0.00455	0.0148079	YES	-0.381178	RING/U-box superfamily protein (AHRD V3.3 *-* B3H489_ARATH)
Solyc02g092830	0.0033	0.0113013	YES	-0.796963	hypothetical protein (AHRD V3.3 --* AT4G17310.9)
Solyc02g092840	5e-05	0.000284054	YES	-0.439145	Xyloglucan galactosyltransferase KATAMARI1 (AHRD V3.3 *** A0A2K3L4H3_TRIPR)
Solyc02g092880	0.0119	0.0332441	YES	-0.796965	Maternal effect embryo arrest 59 (AHRD V3.3 *** A0A2U1M4C6_ARTAN)
Solyc02g092920	0.00015	0.000774158	YES	0.356042	Heavy metal atpase 1 (AHRD V3.3 *** A0A2U1LYE0_ARTAN)
Solyc02g092930	5e-05	0.000284054	YES	-0.680904	R2R3MYB transcription factor 44
Solyc02g092940	0.0004	0.00183639	YES	-0.395427	Receptor protein kinase-like protein (AHRD V3.3 *** W9RY70_9ROSA)
Solyc02g092950	0.00095	0.00388713	YES	-0.718643	Microtubule-associated protein RP/EB family member 1C (AHRD V3.3 *** A0A2G2XGZ8_CAPBA)
Solyc02g092970	0.01375	0.0374758	YES	-0.570287	ADP-ribosylation factor (AHRD V3.3 *** A0A2U1LV56_ARTAN)
Solyc02g093010	0.01835	0.0475482	YES	-0.382162	Protein RER1 (AHRD V3.3 *** A0A2G3D8A3_CAPCH)
Solyc02g093030	0.013	0.0357725	YES	-0.419687	Peptidyl-tRNA hydrolase family protein (AHRD V3.3 *** A0A2U1QDH3_ARTAN)
Solyc02g093080	0.01205	0.0335571	YES	-0.246988	2-oxoglutarate (2OG) and Fe(II)-dependent oxygenase superfamily protein (AHRD V3.3 *** A0A2U1Q3D7_ARTAN)
Solyc02g093100	5e-05	0.000284054	YES	-0.85545	Leucine-rich repeat protein kinase family protein (AHRD V3.3 *** A0A2U1N4I0_ARTAN)
Solyc02g093110	0.0019	0.00703575	YES	-0.277967	Ubiquitin-conjugating enzyme (AHRD V3.3 *** B3TLZ3_ELAGV)
Solyc02g093170	0.00555	0.0175314	YES	0.463871	Cyclin delta-3 (AHRD V3.3 *** F4JJY7_ARATH)
Solyc02g093180	5e-05	0.000284054	YES	-0.841985	HXXXD-type acyl-transferase family protein (AHRD V3.3 *** A0A2K3L8P7_TRIPR)
Solyc02g093190	5e-05	0.000284054	YES	0.49252	Histone-lysine N-methyltransferase (AHRD V3.3 *-* Q76I95_PETHY)
Solyc02g093210	5e-05	0.000284054	YES	-0.746085	PI-PLC X domain-containing protein (AHRD V3.3 *** A0A2G3A7Y6_CAPAN)
Solyc02g093220	0.0012	0.00475987	YES	0.352455	F-box protein (AHRD V3.3 *** A0A2G2V3N1_CAPBA)
Solyc02g093230	5e-05	0.000284054	YES	0.813356	Caffeoyl-CoA O-methyltransferase (AHRD V3.3 *** A0A1U8FPA5_CAPAN)
Solyc02g093250	5e-05	0.000284054	YES	1.26597	Caffeoyl-CoA O-methyltransferase (AHRD V3.3 *** A0A1U8FPA5_CAPAN)
Solyc02g093290	5e-05	0.000284054	YES	0.669845	Nicotinate phosphoribosyltransferase (AHRD V3.3 *** A0A2G3D572_CAPCH)
Solyc02g093310	0.0014	0.00541731	YES	-0.696806	PI-PLC X domain-containing protein (AHRD V3.3 *** A0A2G2XHF5_CAPBA)
Solyc02g093320	0.0059	0.0184869	YES	-0.471963	DNA mismatch repair protein MLH3 isoform X1 (AHRD V3.3 *-* XP_010316472.1)
Solyc02g093330	5e-05	0.000284054	YES	1.13291	nuclear pore complex protein NUP98A (AHRD V3.3 *-* A0A2I4ET44_9ROSI)
Solyc02g093360	5e-05	0.000284054	YES	-0.587556	Stpk1 protein kinase (AHRD V3.3 *** Q41493_SOLTU)
Solyc02g093410	0.0076	0.022867	YES	-0.264624	MAP kinase kinase kinase 24
Solyc02g093430	5e-05	0.000284054	YES	0.598663	Beta-1,4-N-acetylglucosaminyltransferase family protein (AHRD V3.3 *** Q9LT58_ARATH)
Solyc02g093440	5e-05	0.000284054	YES	-0.455114	Glucuronokinase 1 (AHRD V3.3 *** A0A1J3JMA3_NOCCA)
Solyc02g093460	0.00035	0.00163698	YES	0.464964	tRNA pseudouridine synthase B (AHRD V3.3 *** A0A1J3DSQ2_NOCCA)
Solyc02g093580	5e-05	0.000284054	YES	1.51989	Tomato 9612 mRNA
Solyc02g093610	0.00245	0.00876216	YES	-0.956095	BAG family molecular chaperone regulator 2-like (AHRD V3.3 *** A0A2I4HMN0_9ROSI)
Solyc02g093620	5e-05	0.000284054	YES	0.498072	Pentatricopeptide repeat-containing protein (AHRD V3.3 *** A0A2G3D9X8_CAPCH)
Solyc02g093700	0.0074	0.0223517	YES	0.700222	Cystinosin-like protein (AHRD V3.3 *** A0A1U8FR03_CAPAN)
Solyc02g093720	5e-05	0.000284054	YES	0.563239	TPX2 (Targeting protein for Xklp2) protein family (AHRD V3.3 *-* F4J761_ARATH)
Solyc02g093730	0.0005	0.00222258	YES	-0.535778	DUF971 domain-containing protein (AHRD V3.3 *** A0A1Q3CZE5_CEPFO)
Solyc02g093740	0.0001	0.000537348	YES	-1.43685	R2R3MYB transcription factor 99
Solyc02g093800	5e-05	0.000284054	YES	0.424935	Serine/threonine protein phosphatase 2A regulatory subunit (AHRD V3.3 *** A0A2G2XIR2_CAPBA)
Solyc02g093840	0.01925	0.0494586	YES	0.230832	F-box protein SKIP14-like (AHRD V3.3 *** A0A2I4HNF7_9ROSI)
Solyc02g093850	5e-05	0.000284054	YES	-0.617668	Ankyrin repeat (AHRD V3.3 *** A0A200R4C9_9MAGN)
Solyc02g093860	5e-05	0.000284054	YES	0.54157	Lysine histidine transporter-like 1 (AHRD V3.3 *** A0A1U8FZ64_CAPAN)
Solyc02g093890	0.0067	0.0205923	YES	-1.85311	hypothetical protein (AHRD V3.3 *** AT5G40800.1)
Solyc02g093930	5e-05	0.000284054	YES	-0.596035	sister chromatid cohesion 1 protein 2 (AHRD V3.3 *** A0A2I4GMH3_9ROSI)
Solyc02g093950	0.00025	0.00121514	YES	-0.987305	Ankyrin repeat (AHRD V3.3 *** A0A200QY43_9MAGN)
Solyc02g093960	5e-05	0.000284054	YES	1.61898	Endosomal targeting BRO1-like domain-containing protein (AHRD V3.3 *** A0A2U1PPW2_ARTAN)
Solyc02g093970	0.0017	0.00639992	YES	0.301405	Protein kinase domain (AHRD V3.3 *** A0A200QYA9_9MAGN)
Solyc02g094050	5e-05	0.000284054	YES	-1.26275	Blue copper protein (AHRD V3.3 *** A0A2K3LS79_TRIPR)
Solyc02g094120	5e-05	0.000284054	YES	0.564323	sulfite oxidase
Solyc02g094150	0.00125	0.00492406	YES	0.339418	Sua5/YciO/YrdC/YwlC family protein (AHRD V3.3 *** B2SXU1_PARPJ)
Solyc02g094160	5e-05	0.000284054	YES	-0.881183	Ribonucleoside-diphosphate reductase small chain (AHRD V3.3 *** A0A1U8FR86_CAPAN)
Solyc02g094180	5e-05	0.000284054	YES	2.28327	Peroxidase (AHRD V3.3 *** K4BDL3_SOLLC)
Solyc02g094300	0.0011	0.0044127	YES	0.390862	ACT domain (AHRD V3.3 *** A0A200R426_9MAGN)
Solyc02g094330	5e-05	0.000284054	YES	-0.554505	Pollen Ole e 1 allergen and extensin family protein (AHRD V3.3 *** F4JEV5_ARATH),Pfam:PF01190
Solyc02g094390	5e-05	0.000284054	YES	-0.811532	S-acyltransferase (AHRD V3.3 *** A0A1U8FK29_CAPAN)
Solyc02g094490	0.0112	0.0316109	YES	-0.37417	coiled-coil protein (AHRD V3.3 *** AT2G31410.1)
Solyc02g094510	0.00025	0.00121514	YES	0.35909	RING/U-box superfamily protein (AHRD V3.3 *-* A0A1I9LNJ3_ARATH)
Solyc02g094520	0.0011	0.0044127	YES	-0.60316	histone-lysine N-methyltransferase, H3 lysine-9 specific SUVH4-like (AHRD V3.3 *** A0A1S3YJW9_TOBAC)
Solyc02g094530	0.0035	0.0118672	YES	0.398795	Nuclear factor related to kappa-B-binding protein (AHRD V3.3 *-* A0A200R3R7_9MAGN)
Solyc02g094640	5e-05	0.000284054	YES	0.583917	Acetyl-coenzyme A synthetase (AHRD V3.3 *** A0A2G2XHZ6_CAPBA)
Solyc02g150124	0.01595	0.0424606	YES	0.479893	Enolase (AHRD V3.3 *-* A0A2G3A202_CAPAN)
Solyc02g150128	5e-05	0.000284054	YES	0.716988	Lrr receptor-like serinethreonine-protein kinase fls2 (AHRD V3.3 *** A0A314LAY5_NICAT)
Solyc03g005000	0.00045	0.00203473	YES	0.339426	Peptidase M48 (AHRD V3.3 *-* A0A200R452_9MAGN)
Solyc03g005020	0.002	0.0073487	YES	-0.843937	Lipase (AHRD V3.3 *** A0A2G2WWE2_CAPBA)
Solyc03g005060	0.00085	0.00352993	YES	-0.408632	Nucleolar-like protein (AHRD V3.3 *** F4J3H8_ARATH)
Solyc03g005090	5e-05	0.000284054	YES	0.773768	4-coumarate-CoA ligase (AHRD V3.3 *-* E5GBV5_CUCME)
Solyc03g005110	0.00435	0.0142428	YES	-0.316692	hypothetical protein (DUF626) (AHRD V3.3 --* AT3G19520.2)
Solyc03g005190	5e-05	0.000284054	YES	0.609606	Unknown protein
Solyc03g005200	0.0002	0.000997283	YES	4.29161	Non-specific lipid-transfer protein-like protein (AHRD V3.3 *** A0A1J6K9J7_NICAT)
Solyc03g005210	5e-05	0.000284054	YES	1.49189	Bifunctional inhibitor/lipid-transfer protein/seed storage 2S albumin superfamily protein (AHRD V3.3 *** A0A2U1Q1B8_ARTAN)
Solyc03g005230	5e-05	0.000284054	YES	0.407653	2-methyl-6-phytyl-1,4-hydroquinone methyltransferase, chloroplastic (AHRD V3.3 *** A0A2G2WWA8_CAPBA)
Solyc03g005260	5e-05	0.000284054	YES	0.972904	ATP sulfurylase (AHRD V3.3 *** Q9ZNZ8_BRAJU)
Solyc03g005280	5e-05	0.000284054	YES	0.769143	Aspartic proteinase A1 (AHRD V3.3 *** A0A2G3CJM2_CAPCH)
Solyc03g005310	0.00505	0.0161966	YES	-0.354609	Armadillo repeat-containing protein LFR (AHRD V3.3 *** A0A2G3CJL6_CAPCH)
Solyc03g005320	0.00835	0.0247183	YES	0.357273	3-ketoacyl-CoA synthase (AHRD V3.3 *** A0A2G2WWC0_CAPBA)
Solyc03g005350	0.00015	0.000774158	YES	-0.485964	bHLH transcription factor 018
Solyc03g005450	5e-05	0.000284054	YES	-0.473541	Cellulose synthase (AHRD V3.3 *** A0A200Q4F9_9MAGN)
Solyc03g005500	0.0002	0.000997283	YES	1.48204	Ethylene-responsive transcription factor (AHRD V3.3 *** A0A1U8GJ51_CAPAN)
Solyc03g005570	5e-05	0.000284054	YES	-0.805038	Myb-related transcription factor LBM2 (AHRD V3.3 *** Q9SLT1_TOBAC)
Solyc03g005620	0.00045	0.00203473	YES	-1.00939	Kinesin (AHRD V3.3 *** A0A200PVY6_9MAGN)
Solyc03g005730	5e-05	0.000284054	YES	0.733541	3-isopropylmalate dehydratase large subunit (AHRD V3.3 *** A0A2G2WWL6_CAPBA)
Solyc03g005750	0.00105	0.0042454	YES	0.296625	DUF1296 domain-containing protein (AHRD V3.3 *** A0A1Q3CH94_CEPFO)
Solyc03g005760	5e-05	0.000284054	YES	0.453871	Chlorophyll a-b binding protein, chloroplastic (AHRD V3.3 *** A0A2G2W7Q4_CAPBA)
Solyc03g005770	5e-05	0.000284054	YES	0.659287	Chlorophyll a-b binding protein, chloroplastic (AHRD V3.3 *** A0A2G2W7Q4_CAPBA)
Solyc03g005780	5e-05	0.000284054	YES	1.41151	Chlorophyll a-b binding protein, chloroplastic (AHRD V3.3 *** A0A2G2W7Q4_CAPBA)
Solyc03g005800	0.01515	0.0405976	YES	-0.333991	UDP-N-acetylglucosamine transferase subunit ALG14 (AHRD V3.3 *** A0A2K3NM56_TRIPR)
Solyc03g005820	5e-05	0.000284054	YES	0.432257	Purine permease (AHRD V3.3 *** A0A2U1LZ77_ARTAN),Pfam:PF16913
Solyc03g005830	0.017	0.0447293	YES	0.260005	O-acetyltransferase family protein (AHRD V3.3 *** A0A2U1PD69_ARTAN)
Solyc03g005870	0.00045	0.00203473	YES	-0.3948	eukaryotic translation initiation factor 4E
Solyc03g005900	5e-05	0.000284054	YES	0.785028	GDSL esterase/lipase (AHRD V3.3 *** A0A2G2XF69_CAPBA)
Solyc03g005960	5e-05	0.000284054	YES	-1.05508	protein kinase LESK1
Solyc03g005980	0.01475	0.0396623	YES	-0.992798	NOD26-like intrinsic protein 1.1
Solyc03g006000	0.01505	0.0403797	YES	0.292825	Heat shock transcription factor (AHRD V3.3 *** Q9M597_MEDSA)
Solyc03g006030	5e-05	0.000284054	YES	1.19729	LRR receptor-like serine/threonine-protein kinase EFR (AHRD V3.3 *** A0A1U8GGG3_CAPAN)
Solyc03g006070	0.0092	0.0267461	YES	-0.248235	SHAGGY-like kinase (AHRD V3.3 *** N0A047_WHEAT)
Solyc03g006080	0.0009	0.00370828	YES	0.421313	leucine-rich repeat receptor protein kinase EMS1-like (AHRD V3.3 *** A0A1U8ESV6_CAPAN)
Solyc03g006100	5e-05	0.000284054	YES	1.00001	LRR receptor-like serine/threonine-protein kinase EFR (AHRD V3.3 *** A0A1U8GGG3_CAPAN)
Solyc03g006130	5e-05	0.000284054	YES	0.76284	Protein male discoverer 2 (AHRD V3.3 *** A0A1J6HZQ5_NICAT)
Solyc03g006210	0.0044	0.0143823	YES	-0.481975	Cysteine protease-like protein (AHRD V3.3 *** Q9SG15_ARATH)
Solyc03g006240	5e-05	0.000284054	YES	-1.48718	GDSL esterase/lipase (AHRD V3.3 *** A0A2G2ZLG9_CAPAN)
Solyc03g006250	5e-05	0.000284054	YES	-0.54447	GDSL esterase/lipase (AHRD V3.3 *** A0A1U8GGV5_CAPAN)
Solyc03g006260	0.0019	0.00703575	YES	-0.970116	Calcium-binding EF-hand family protein (AHRD V3.3 *-* A0A2U1MZJ3_ARTAN)
Solyc03g006290	0.0024	0.00861343	YES	0.532475	DUF599 domain-containing protein (AHRD V3.3 *** A0A1Q3C482_CEPFO)
Solyc03g006330	0.0022	0.0079885	YES	-0.400787	Leucine-rich repeat receptor-like serine/threonine-protein kinase (AHRD V3.3 *** A0A0A7LUM7_ALBBR)
Solyc03g006360	5e-05	0.000284054	YES	-0.59789	Auxin-repressed protein (AHRD V3.3 *** A9YSI8_TOBAC)
Solyc03g006390	0.00015	0.000774158	YES	1.18298	Transcriptional corepressor LEUNIG (AHRD V3.3 *-* A0A1J3DA91_NOCCA)
Solyc03g006410	5e-05	0.000284054	YES	1.99305	PDDEXK-like protein (AHRD V3.3 *** A0A2U1QIN2_ARTAN)
Solyc03g006430	5e-05	0.000284054	YES	0.476348	DUF616 domain-containing protein (AHRD V3.3 *** A0A1Q3BIE2_CEPFO)
Solyc03g006452	0.00125	0.00492406	YES	-2.10956	Phospholipid scramblase (AHRD V3.3 *** A0A2G2WW70_CAPBA)
Solyc03g006500	0.0065	0.0200918	YES	-0.357932	Protein kinase domain (AHRD V3.3 *** A0A200PQT3_9MAGN)
Solyc03g006540	0.0005	0.00222258	YES	0.455216	hypothetical protein (AHRD V3.3 *** AT2G01755.2)
Solyc03g006590	0.0015	0.0057437	YES	-2.28796	multidrug resistance protein (AHRD V3.3 *** AT1G09812.1)
Solyc03g006610	5e-05	0.000284054	YES	0.920988	Arf GTPase activating protein (AHRD V3.3 *** A0A200RBV9_9MAGN)
Solyc03g006640	0.01	0.0287284	YES	0.302695	F-box family protein (AHRD V3.3 *** A0A2U1N101_ARTAN)
Solyc03g006660	0.00395	0.0131343	YES	0.31895	Protein kinase superfamily protein (AHRD V3.3 *** F4I8V6_ARATH)
Solyc03g006670	0.0079	0.0236162	YES	-0.37024	cyclinD6_2
Solyc03g006700	5e-05	0.000284054	YES	1.6771	Peroxidase (AHRD V3.3 *** K4BE93_SOLLC)
Solyc03g006830	0.0001	0.000537348	YES	0.689631	MADS-box transcription factor (AHRD V3.3 *** Q1EMR8_PLAMJ)
Solyc03g006870	5e-05	0.000284054	YES	0.978064	Phosphoglucomutase protein (AHRD V3.3 *** A0A2U1KZG8_ARTAN)
Solyc03g006880	5e-05	0.000284054	YES	1.1592	gibberellin 20-oxidase-1
Solyc03g006970	0.00245	0.00876216	YES	-0.294904	serine protease SBT2
Solyc03g007030	0.0002	0.000997283	YES	0.355457	CDGSH iron-sulfur domain-containing protein NEET (AHRD V3.3 *** A0A1U8HGA0_CAPAN)
Solyc03g007050	5e-05	0.000284054	YES	-1.36136	LRR receptor-like kinase family protein (AHRD V3.3 *** A0A072VP04_MEDTR)
Solyc03g007110	0.0144	0.0389148	YES	0.246035	Clp protease-related protein, chloroplastic (AHRD V3.3 *** A0A2G3CW03_CAPCH)
Solyc03g007130	0.0003	0.00142959	YES	-0.877532	65-kDa microtubule-associated protein 3 (AHRD V3.3 *** A0A2G2ZYR6_CAPAN),Pfam:PF03999
Solyc03g007150	0.0038	0.0127247	YES	-0.683507	AT-hook motif nuclear-localized protein 1 (AHRD V3.3 *** A0A2G3CVX9_CAPCH)
Solyc03g007210	5e-05	0.000284054	YES	0.450102	Receptor-like protein kinase (AHRD V3.3 *** A0A2K3PPP5_TRIPR)
Solyc03g007220	0.0071	0.0216269	YES	0.27977	Membrane receptor-like protein 1 (AHRD V3.3 *-* B3TJG2_CAPAN)
Solyc03g007230	5e-05	0.000284054	YES	-0.683884	Protein phosphatase 2C (AHRD V3.3 *** A0A2U1KYU0_ARTAN)
Solyc03g007240	5e-05	0.000284054	YES	-0.860072	spermine synthase,Pfam:PF01564
Solyc03g007250	0.009	0.0263023	YES	-0.291187	Cyclic nucleotide gated channel 1 (AHRD V3.3 *-* A0A2U1KHS4_ARTAN)
Solyc03g007290	0.0134	0.0367226	YES	0.37814	Trehalose 6-phosphate phosphatase (AHRD V3.3 *** A0A1U8G6V5_CAPAN)
Solyc03g007330	5e-05	0.000284054	YES	0.396144	ATP-dependent zinc metalloprotease FtsH (AHRD V3.3 *-* A0A2K8MFX7_9SPHN)
Solyc03g007370	5e-05	0.000284054	YES	0.677059	Sigma factor (AHRD V3.3 *** A0A0G2STU5_9ROSI)
Solyc03g007390	0.0001	0.000537348	YES	0.566706	Pentatricopeptide repeat-containing protein (AHRD V3.3 *** A0A2G2X703_CAPBA)
Solyc03g007410	0.00835	0.0247183	YES	-0.689381	Basic helix-loop-helix (BHLH) DNA-binding superfamily protein (AHRD V3.3 *** A0A1P8BE01_ARATH)
Solyc03g007430	5e-05	0.000284054	YES	0.609815	Mitochondrial carrier protein MTM1 (AHRD V3.3 *** A0A2G2X7K2_CAPBA)
Solyc03g007440	0.00905	0.0264048	YES	0.297591	Plastid division protein PDV1 (AHRD V3.3 *-* A0A2I0XAI8_9ASPA)
Solyc03g007470	0.0115	0.032303	YES	-0.261655	Ubiquitin conjugating enzyme (AHRD V3.3 *** B3TLN8_ELAGV)
Solyc03g007550	0.0001	0.000537348	YES	-1.48578	LIM domain protein (AHRD V3.3 *** AT5G52950.1)
Solyc03g007590	5e-05	0.000284054	YES	0.490345	Pentatricopeptide repeat (PPR) superfamily protein (AHRD V3.3 *** A0A2U1LU47_ARTAN)
Solyc03g007760	5e-05	0.000284054	YES	0.524306	P-loop containing nucleoside triphosphate hydrolases superfamily protein (AHRD V3.3 *** F4JKF8_ARATH)
Solyc03g007775	0.0034	0.0115847	YES	-0.343985	membrane-associated kinase regulator (AHRD V3.3 *** AT5G52900.1)
Solyc03g007800	0.00315	0.0108738	YES	-0.55581	Timeless protein (AHRD V3.3 *** A0A200R1E1_9MAGN)
Solyc03g007830	0.00075	0.00317083	YES	-0.610118	CURVATURE THYLAKOID chloroplastic (AHRD V3.3 *-* A0A2P6VPW9_9CHLO)
Solyc03g007860	5e-05	0.000284054	YES	0.876885	Protein PAM68, chloroplastic (AHRD V3.3 *** A0A2G2YAA0_CAPAN)
Solyc03g007870	5e-05	0.000284054	YES	-0.686847	heavy metal-associated isoprenylated plant protein 3-like (AHRD V3.3 *** A0A1U8G733_CAPAN)
Solyc03g007890	0.005	0.0160734	YES	0.935552	class 2 small heat shock protein Le-HSP17.6
Solyc03g007920	0.0002	0.000997283	YES	-0.422069	Glutaminyl-peptide cyclotransferase (AHRD V3.3 *** A0A1U8FZB4_CAPAN)
Solyc03g007960	0.00035	0.00163698	YES	0.502735	beta-carotene hydroxylase-2
Solyc03g007970	0.0016	0.00607638	YES	-1.14278	UDP-N-acetylmuramate--L-alanine ligase (AHRD V3.3 *** A8KZ98_FRASN)
Solyc03g007990	0.0055	0.0174018	YES	0.267075	Unknown protein
Solyc03g013160	0.0011	0.0044127	YES	0.361581	Amino acid transporter (AHRD V3.3 *** A0A200QES2_9MAGN)
Solyc03g013240	5e-05	0.000284054	YES	0.394639	lysine-tRNA ligase (AHRD V3.3 *** AT3G01060.1)
Solyc03g013305	0.00115	0.00458962	YES	0.810437	Transposon-like protein (AHRD V3.3 *-* A2I5F1_BETVU)
Solyc03g013340	0.00015	0.000774158	YES	1.87012	NOD26-like intrinsic protein 2.1
Solyc03g013440	5e-05	0.000284054	YES	-0.823538	Amino acid transporter (AHRD V3.3 *-* A0A200QES2_9MAGN)
Solyc03g013630	0.01615	0.0429225	YES	0.32538	Hexosyltransferase (AHRD V3.3 *** A0A1U8GF28_CAPAN)
Solyc03g019650	5e-05	0.000284054	YES	0.55042	Major facilitator superfamily protein (AHRD V3.3 *-* A0A2U1MHC8_ARTAN)
Solyc03g019660	0.0002	0.000997283	YES	0.476359	Thylakoid lumenal 17.9 kDa protein, chloroplastic (AHRD V3.3 *** A0A2G2V4Z7_CAPBA)
Solyc03g019680	5e-05	0.000284054	YES	0.569915	CBS domain containing protein (AHRD V3.3 *** B6U1W0_MAIZE)
Solyc03g019760	0.0001	0.000537348	YES	-0.37949	ABC transporter G family member 11 (AHRD V3.3 *** A0A2G3AW36_CAPCH)
Solyc03g019770	0.0037	0.0124455	YES	0.35409	testis-expressed sequence 2 protein-like (AHRD V3.3 *** A0A2I4FFJ2_9ROSI)
Solyc03g019790	5e-05	0.000284054	YES	-0.520175	alpha-galactosidase
Solyc03g019850	0.00865	0.0254399	YES	0.273335	MAP kinase kinase 5
Solyc03g019890	5e-05	0.000284054	YES	-0.504298	beta-galactosidase 7
Solyc03g019920	0.00285	0.00998167	YES	1.74138	Late embryogenesis abundant (LEA) hydroxyproline-rich glycoprotein family (AHRD V3.3 *** Q9SLI0_ARATH)
Solyc03g019940	5e-05	0.000284054	YES	0.508889	Asparagine--tRNA ligase (AHRD V3.3 *** A0A2G2X8U3_CAPBA)
Solyc03g019960	0.00235	0.00846365	YES	-0.853108	CDT1 Geminin-binding domain-like protein (AHRD V3.3 *** A0A2U1N3U2_ARTAN)
Solyc03g020020	0.01765	0.0460781	YES	0.221231	embryo defective 2016 (AHRD V3.3 *** AT3G05680.2)
Solyc03g020040	0.0001	0.000537348	YES	-0.921219	Proteinase inhibitor type-2 (AHRD V3.3 *** A0A2G3AW51_CAPCH)
Solyc03g020050	5e-05	0.000284054	YES	3.53499	VIROID-INDUCIBLE PROTEINASE INHIBITOR II
Solyc03g020060	0.0001	0.000537348	YES	1.69582	Proteinase inhibitor type-2 (AHRD V3.3 *** A0A2G2V3L6_CAPBA)
Solyc03g020070	0.0016	0.00607638	YES	2.15424	Proteinase inhibitor type-2 (AHRD V3.3 *** A0A2G2XU31_CAPAN)
Solyc03g025190	0.0002	0.000997283	YES	-1.49633	anthocyanin permease
Solyc03g025220	0.00015	0.000774158	YES	-1.38348	Protein DETOXIFICATION (AHRD V3.3 *** Q6V7U8_SOLLC)
Solyc03g025270	0.00015	0.000774158	YES	-0.369551	Fibrillarin (AHRD V3.3 *** A0A200R7Z1_9MAGN)
Solyc03g025290	0.0043	0.0141028	YES	-0.295604	Hydroxyproline-rich glycoprotein family protein (AHRD V3.3 *** B6SWF0_MAIZE)
Solyc03g025310	0.0036	0.0121659	YES	0.298523	Sec-independent protein translocase protein TATB, chloroplastic (AHRD V3.3 *** A0A2G2ZZB6_CAPAN)
Solyc03g025320	0.0005	0.00222258	YES	-0.333247	HXXXD-type acyl-transferase family protein (AHRD V3.3 *** A0A2U1MK89_ARTAN)
Solyc03g025380	0.00075	0.00317083	YES	-0.770404	Peroxidase (AHRD V3.3 *** K4BF11_SOLLC)
Solyc03g025390	5e-05	0.000284054	YES	-0.623654	Short-chain dehydrogenase TIC 32, chloroplastic (AHRD V3.3 *** A0A2G2X6Q5_CAPBA)
Solyc03g025410	5e-05	0.000284054	YES	0.590663	NAD(P)-binding Rossmann-fold superfamily protein (AHRD V3.3 *** Q8H1Q6_ARATH)
Solyc03g025430	0.00015	0.000774158	YES	0.531219	Transmembrane protein (AHRD V3.3 *** Q9FHB8_ARATH)
Solyc03g025450	0.01745	0.0456724	YES	0.243179	Protein kinase domain (AHRD V3.3 *** A0A200QU61_9MAGN)
Solyc03g025470	0.01365	0.0372503	YES	-0.729379	Kinesin-like protein (AHRD V3.3 *** E5GCU2_CUCME)
Solyc03g025520	0.00015	0.000774158	YES	-0.356435	60S ribosomal protein L36 (AHRD V3.3 *-* A0A2G2Z8V1_CAPAN)
Solyc03g025550	0.00045	0.00203473	YES	-0.360882	Signal peptide peptidase-like 1 (AHRD V3.3 *** A0A2G2X6N2_CAPBA)
Solyc03g025610	0.001	0.0040652	YES	0.366076	Tripeptidyl-peptidase 2 (AHRD V3.3 *-* A0A2G3CWH4_CAPCH)
Solyc03g025670	5e-05	0.000284054	YES	-0.447312	PAR1 (AHRD V3.3 *** A0A2U1P9T7_ARTAN)
Solyc03g025680	5e-05	0.000284054	YES	-1.89678	PAR1 (AHRD V3.3 *** A0A2U1P9T7_ARTAN)
Solyc03g025710	5e-05	0.000284054	YES	0.519513	Acyl-CoA N-acyltransferase (NAT) superfamily protein (AHRD V3.3 *** A0A2K3PIZ7_TRIPR)
Solyc03g025720	5e-05	0.000284054	YES	0.463437	Oxalate--CoA ligase (AHRD V3.3 *** A0A2G2X724_CAPBA)
Solyc03g025790	0.0004	0.00183639	YES	-1.84002	Heavy metal-associated isoprenylated plant protein (AHRD V3.3 *** A0A2R6PM91_ACTCH)
Solyc03g025970	5e-05	0.000284054	YES	-0.748093	Methyl-CpG binding domain protein (AHRD V3.3 *-* A0A2K3NPJ5_TRIPR)
Solyc03g025990	5e-05	0.000284054	YES	0.588203	6-phospho-3-hexuloisomerase (AHRD V3.3 *** A0A2P8I231_9PSEU)
Solyc03g026000	0.00295	0.0102764	YES	0.779707	bromodomain-containing protein DDB_G0271118-like (AHRD V3.3 *** XP_021765153.1)
Solyc03g026020	0.00085	0.00352993	YES	-0.351914	Heat shock transcription factor (AHRD V3.3 *** E1U3C8_CICAR)
Solyc03g026040	5e-05	0.000284054	YES	-2.21769	Leucine-rich repeat receptor protein kinase (AHRD V3.3 *** A0A2R6RQU4_ACTCH)
Solyc03g026050	0.012	0.0334562	YES	-3.10929	Terminal flower 1 (AHRD V3.3 *** F7J0V7_GENTR)
Solyc03g026070	0.0001	0.000537348	YES	-0.543334	Homeobox-leucine zipper protein ROC5 (AHRD V3.3 *** A0A2G2X6G6_CAPBA)
Solyc03g026080	0.0011	0.0044127	YES	-0.40438	Rhomboid-like protein (AHRD V3.3 *** A0A2G2X6Z4_CAPBA)
Solyc03g026120	0.00015	0.000774158	YES	0.585034	S-adenosyl-L-methionine-dependent methyltransferases superfamily protein (AHRD V3.3 *** A0A2U1NM08_ARTAN)
Solyc03g026130	0.0029	0.010124	YES	0.411216	Cytochrome P450 (AHRD V3.3 *** A0A2U1KE50_ARTAN)
Solyc03g026190	0.00955	0.0276069	YES	0.262364	Transcriptional corepressor SEUSS (AHRD V3.3 *-* A0A2I0WPA8_9ASPA)
Solyc03g026200	5e-05	0.000284054	YES	0.566175	protein COFACTOR ASSEMBLY OF COMPLEX C SUBUNIT B CCB2, chloroplastic (AHRD V3.3 *** A0A2I4GK97_9ROSI)
Solyc03g026210	0.0023	0.00830356	YES	0.366902	Dihydrodipicolinate reductase-like protein (AHRD V3.3 *** A0A0F7GZT6_9ROSI)
Solyc03g026220	0.00515	0.0164739	YES	0.253675	BAG family molecular chaperone regulator 1 (AHRD V3.3 *** A0A2G2ZYV9_CAPAN)
Solyc03g026230	5e-05	0.000284054	YES	1.39898	Protein DETOXIFICATION (AHRD V3.3 *** A0A1Q3B1C8_CEPFO)
Solyc03g026260	5e-05	0.000284054	YES	0.514282	TraB family protein (AHRD V3.3 *** A0A2U1PQE1_ARTAN)
Solyc03g026270	0.0021	0.00767698	YES	-1.3237	CRT binding factor 3 (AHRD V3.3 *** B3TPP7_SOLPI)
Solyc03g026280	5e-05	0.000284054	YES	-1.40354	C-repeat binding factor 1
Solyc03g026310	5e-05	0.000284054	YES	0.663943	ABC transporter (AHRD V3.3 *** A0A200R0A6_9MAGN)
Solyc03g026330	5e-05	0.000284054	YES	0.638994	ATP-dependent Clp protease ATP-binding subunit (AHRD V3.3 *-* AT5G62140.1)
Solyc03g031560	0.00295	0.0102764	YES	-1.79843	UDP-3-O-acylglucosamine N-acyltransferase (AHRD V3.3 *** A0A2S4MKT6_9BRAD)
Solyc03g031600	5e-05	0.000284054	YES	-0.611538	Peroxisomal membrane protein PMP22 (AHRD V3.3 *** A0A2G3CKH8_CAPCH)
Solyc03g031620	5e-05	0.000284054	YES	0.537012	5'-adenylylsulfate reductase 1, chloroplastic (AHRD V3.3 *** S5ZQS8_NICAT)
Solyc03g031690	0.0131	0.0359917	YES	-0.250729	DNA-directed RNA polymerases I, II, and III subunit rpabc3 (AHRD V3.3 *** A0A2G2WWR9_CAPBA)
Solyc03g031700	0.00015	0.000774158	YES	0.364594	Fe-S cluster assembly protein SufB (AHRD V3.3 *** A0A1P8DZ57_9SPHI)
Solyc03g031720	0.0029	0.010124	YES	-0.276887	RNA-binding protein (AHRD V3.3 *** A0A2K3PBB6_TRIPR)
Solyc03g031730	5e-05	0.000284054	YES	-1.30888	Beta-glucosidase (AHRD V3.3 *** B6SYQ7_MAIZE)
Solyc03g031760	5e-05	0.000284054	YES	-0.478285	Homeobox-leucine zipper protein HDG2-like (AHRD V3.3 *** A0A2K3P3R2_TRIPR)
Solyc03g031780	0.001	0.0040652	YES	-1.26747	nuclear polyadenylated RNA-binding protein 3-like isoform X1 (AHRD V3.3 --* XP_026421074.1)
Solyc03g031800	5e-05	0.000284054	YES	-0.665316	Xyloglucan endotransglucosylase/hydrolase (AHRD V3.3 *** A0A2G2WX11_CAPBA)
Solyc03g031840	5e-05	0.000284054	YES	-0.794596	expansin precursor 3
Solyc03g031850	0.0061	0.0190308	YES	0.459056	PC-Esterase (AHRD V3.3 *** A0A200Q0Q5_9MAGN)
Solyc03g031860	0.0114	0.0320777	YES	0.232772	Phytoene synthase 1,Pfam:PF00494
Solyc03g031870	5e-05	0.000284054	YES	1.58101	AMP-dependent synthetase/ligase (AHRD V3.3 *** A0A200PYF6_9MAGN)
Solyc03g031910	0.00045	0.00203473	YES	0.431973	P-loop containing nucleoside triphosphate hydrolase (AHRD V3.3 *** A0A2U1N274_ARTAN)
Solyc03g031980	0.00015	0.000774158	YES	0.416054	Lectin-receptor kinase (AHRD V3.3 *** A0A2U1KV35_ARTAN)
Solyc03g031990	5e-05	0.000284054	YES	1.28111	Auxin efflux carrier (AHRD V3.3 *-* A0A2U1MR93_ARTAN)
Solyc03g032020	0.0003	0.00142959	YES	-0.432998	3-hydroxy-3-methylglutaryl-coenzyme A reductase 3 (AHRD V3.3 *** HMDH3_SOLTU)
Solyc03g032180	0.0125	0.0346269	YES	-0.357911	Poly(A) polymerase I (AHRD V3.3 *** A0A1J3HIS1_NOCCA)
Solyc03g032190	5e-05	0.000284054	YES	-1.33953	cyclinB2_7
Solyc03g033330	5e-05	0.000284054	YES	0.656557	RING/U-box superfamily protein (AHRD V3.3 *** A0A2U1ML59_ARTAN)
Solyc03g033360	0.00215	0.00783914	YES	-0.574971	Eukaryotic aspartyl protease family protein (AHRD V3.3 *** A0A2U1KXY4_ARTAN)
Solyc03g033370	5e-05	0.000284054	YES	-1.05468	Protein preY, mitochondrial (AHRD V3.3 *** A0A1U8GGR6_CAPAN)
Solyc03g033410	0.001	0.0040652	YES	0.443718	Ubiquitin-conjugating enzyme (AHRD V3.3 *** A0A200QCU7_9MAGN)
Solyc03g033460	0.01545	0.0412877	YES	0.372548	Oligopeptide transporter (AHRD V3.3 *** A0A200RD47_9MAGN)
Solyc03g033510	5e-05	0.000284054	YES	0.849069	Armadillo repeat only 2 (AHRD V3.3 *** Q9FKW5_ARATH)
Solyc03g033540	5e-05	0.000284054	YES	0.413413	calcium-dependent protein kinase2
Solyc03g033550	0.01005	0.0288507	YES	-0.699972	WEB family protein (AHRD V3.3 *** A0A2I0VRX2_9ASPA)
Solyc03g033720	0.00825	0.0244521	YES	-0.497633	HECT-like ubiquitin-conjugating enzyme (E2)-binding protein (AHRD V3.3 *** AT3G26750.1)
Solyc03g033770	0.0014	0.00541731	YES	1.35022	protein HYPER-SENSITIVITY-RELATED 4-like (AHRD V3.3 *-* A0A2I4HR42_9ROSI)
Solyc03g033795	0.00135	0.00525099	YES	0.525266	AAA-ATPase At3g50940-like (AHRD V3.3 *-* A0A2I4EX93_9ROSI)
Solyc03g033840	0.01865	0.0481971	YES	0.288241	AAA-ATPase At3g50940-like (AHRD V3.3 *** A0A2I4EX93_9ROSI)
Solyc03g034000	0.0007	0.00298999	YES	0.777705	bHLH transcription factor 020
Solyc03g034010	0.0161	0.0428072	YES	-0.444438	RING-type E3 ubiquitin transferase (AHRD V3.3 *-* A0A2G3CL67_CAPCH)
Solyc03g034020	0.0046	0.0149556	YES	-0.299663	RING-type E3 ubiquitin transferase (AHRD V3.3 *** A0A2G3CL67_CAPCH)
Solyc03g034070	0.0121	0.0336578	YES	0.422693	anti-muellerian hormone type-2 receptor (AHRD V3.3 *** AT3G50685.1)
Solyc03g034100	5e-05	0.000284054	YES	-1.73151	ovate family protein 6
Solyc03g034170	5e-05	0.000284054	YES	0.61088	acclimation of photosynthesis to environment (AHRD V3.3 *** AT5G38660.1)
Solyc03g034220	5e-05	0.000284054	YES	0.548948	Tomato RuBP carboxylase small subunit
Solyc03g034230	0.0162	0.0430436	YES	-0.831576	hypothetical protein (AHRD V3.3 *** AT3G02555.2)
Solyc03g034240	0.0007	0.00298999	YES	2.03693	Abscisic acid (Aba)-deficient 4 (AHRD V3.3 *-* A0A1P8AQ81_ARATH)
Solyc03g034250	0.0067	0.0205923	YES	0.358737	peptidase M50B-like protein (AHRD V3.3 *** AT1G67060.1),Pfam:PF13398
Solyc03g034300	0.00025	0.00121514	YES	-1.54453	50S ribosomal protein-like protein (AHRD V3.3 *** Q9LF08_ARATH)
Solyc03g034400	5e-05	0.000284054	YES	0.582674	Protein DETOXIFICATION (AHRD V3.3 *** A0A2U1NLL3_ARTAN)
Solyc03g043640	5e-05	0.000284054	YES	1.33913	Heavy metal-associated isoprenylated plant protein (AHRD V3.3 *** A0A2R6PA46_ACTCH)
Solyc03g043720	0.0092	0.0267461	YES	-0.504166	Protein BRICK 1 (AHRD V3.3 *** A0A1J3D7P5_NOCCA)
Solyc03g043740	5e-05	0.000284054	YES	-0.93158	Hydroxyproline-rich glycoprotein family protein (AHRD V3.3 *** A0A2U1M3E1_ARTAN)
Solyc03g043750	0.00215	0.00783914	YES	0.333114	Alternative NAD(P)H-ubiquinone oxidoreductase C1, chloroplastic/mitochondrial (AHRD V3.3 *** A0A2G2VCR1_CAPBA)
Solyc03g043770	5e-05	0.000284054	YES	-1.40771	Leucine-rich receptor-like protein kinase family protein (AHRD V3.3 *-* A0A061DPD7_THECC)
Solyc03g043860	0.0113	0.0318608	YES	-1.35408	nudix hydrolase 1 (AHRD V3.3 *** A0A2I4ED83_9ROSI)
Solyc03g043870	0.0032	0.0110171	YES	-0.689486	zinc ion binding protein (AHRD V3.3 *** AT5G65740.2)
Solyc03g043880	5e-05	0.000284054	YES	3.00029	SlBCAT4
Solyc03g043895	0.00895	0.0261837	YES	2.53912	Basic-leucine zipper domain-containing protein (AHRD V3.3 *** A0A2U1MIY1_ARTAN)
Solyc03g043950	5e-05	0.000284054	YES	0.574009	Amino-acid acetyltransferase-like protein (AHRD V3.3 *** A0A2K3MR62_TRIPR)
Solyc03g044000	5e-05	0.000284054	YES	-0.437351	60S ribosomal protein L26 (AHRD V3.3 *** A0A1U8FHZ3_CAPAN)
Solyc03g044010	0.0006	0.00260867	YES	0.373307	Mitochondrial outer membrane protein porin 2 (AHRD V3.3 *** A0A1U8GMQ6_CAPAN)
Solyc03g044080	0.00885	0.0259262	YES	-0.670371	hypothetical protein (AHRD V3.3 --* AT4G37608.2)
Solyc03g044090	0.00085	0.00352993	YES	-0.382091	BTB domain-containing protein/NPH3 domain-containing protein (AHRD V3.3 *** A0A1Q3ASI0_CEPFO)
Solyc03g044100	0.0012	0.00475987	YES	-0.57742	Peroxidase (AHRD V3.3 *** K4BG30_SOLLC)
Solyc03g044150	5e-05	0.000284054	YES	-0.388391	Subtilisin-like protease (AHRD V3.3 *** A9XG40_TOBAC)
Solyc03g044200	5e-05	0.000284054	YES	-0.557804	Alcohol dehydrogenase-like protein (AHRD V3.3 *** A0A291L9M0_MENPI)
Solyc03g044220	5e-05	0.000284054	YES	0.883817	F-box protein (AHRD V3.3 *** A0A2G2XGV7_CAPBA)
Solyc03g044330	5e-05	0.000284054	YES	0.674665	Acetolactate synthase (AHRD V3.3 *** C0L093_TOBAC)
[truncated: 5,590 more rows]

## Sheet: S2
Supplementary Table S2. Genes significantly altered compared to control (p < 0.05) in S. lycopersicum plants in response to salinity (S).
gene	p_value	q_value	significant	foldchange
Solyc01g005010	5e-05	0.000385789	YES	0.932529	protein XRI1-like (AHRD V3.3 *** A0A2I4FA04_9ROSI)
Solyc01g005060	0.0005	0.00298718	YES	-1.25953	Zinc finger protein (AHRD V3.3 *** A0A200QDS5_9MAGN)
Solyc01g005100	0.0066	0.0256068	YES	-0.500491	2-oxoglutarate (2OG) and Fe(II)-dependent oxygenase superfamily protein (AHRD V3.3 *** AT1G68080.1)
Solyc01g005130	0.0001	0.000721208	YES	-0.719809	Zinc finger protein 1 (AHRD V3.3 *** A0A2G2XSH3_CAPBA)
Solyc01g005160	0.0004	0.00246447	YES	2.50641	Avr9/Cf-9 rapidly elicited protein 1
Solyc01g005220	5e-05	0.000385789	YES	0.89253	MACPF domain-containing protein (AHRD V3.3 *** A0A2G3AYJ5_CAPCH)
Solyc01g005240	0.0001	0.000721208	YES	0.851061	Aspartokinase (AHRD V3.3 *** A0A2I4FQZ8_9ROSI)
Solyc01g005257	5e-05	0.000385789	YES	0.956892	Sec14p-like phosphatidylinositol transfer family protein (AHRD V3.3 *** A0A1Y1I4L4_KLENI)
Solyc01g005300	5e-05	0.000385789	YES	-0.609535	Adagio-like protein 1 (AHRD V3.3 *** A0A1U8H9V5_CAPAN)
Solyc01g005400	0.00465	0.019207	YES	-0.550476	Caleosin (AHRD V3.3 *** A0A200QL80_9MAGN)
Solyc01g005420	5e-05	0.000385789	YES	1.19861	C2 calcium-dependent membrane targeting (AHRD V3.3 *-* A0A2U1LLL4_ARTAN)
Solyc01g005470	0.00895	0.032819	YES	-0.399885	protein PLANT CADMIUM RESISTANCE 2-like (AHRD V3.3 *** A0A1U8ETE7_CAPAN)
Solyc01g005550	5e-05	0.000385789	YES	-0.594106	DUF239 domain-containing protein/DUF4409 domain-containing protein (AHRD V3.3 *** A0A1Q3BKR6_CEPFO)
Solyc01g005560	5e-05	0.000385789	YES	0.697963	Isocitrate dehydrogenase [NADP] (AHRD V3.3 *** A0A2G3BR90_CAPCH)
Solyc01g005590	5e-05	0.000385789	YES	-0.653903	Unknown protein
Solyc01g005680	0.00015	0.00103159	YES	-1.81015	Cytokinin riboside 5'-monophosphate phosphoribohydrolase (AHRD V3.3 *** A0A2I4FSE2_9ROSI)
Solyc01g005710	0.0063	0.0246531	YES	0.641208	Hcr9-Avr9-hir2 (AHRD V3.3 *-* Q3T7E8_SOLHA)
Solyc01g005720	0.0001	0.000721208	YES	0.709305	NL0D (AHRD V3.3 *** Q9ZS82_SOLLC)
Solyc01g005730	0.00165	0.00819511	YES	0.470589	NL0C (AHRD V3.3 *** Q9ZS83_SOLLC)
Solyc01g005760	5e-05	0.000385789	YES	1.0061	NL0D (AHRD V3.3 *** Q9ZS82_SOLLC)
Solyc01g005770	0.0128	0.0437236	YES	-1.99014	Unknown protein
Solyc01g005780	5e-05	0.000385789	YES	1.2825	NL0E (AHRD V3.3 *** Q9ZS81_SOLLC)
Solyc01g005840	0.01395	0.0468316	YES	-0.442713	Ubiquitin conjugating enzyme (AHRD V3.3 *** W7U085_9STRA)
Solyc01g005870	5e-05	0.000385789	YES	0.629512	Cf-like protein (AHRD V3.3 *** A0A140GMU3_SOLLC)
Solyc01g005920	0.011	0.038674	YES	0.578798	Amino acid/polyamine transporter I (AHRD V3.3 *** A0A200RCI7_9MAGN)
Solyc01g005980	5e-05	0.000385789	YES	0.989975	transmembrane protein%2C putative (Protein of unknown function%2C DUF538) (AHRD V3.3 *** AT5G19860.1)
Solyc01g006020	0.00945	0.0342321	YES	-0.391602	BnaCnng41690D protein (AHRD V3.3 *** A0A078JEK8_BRANA)
Solyc01g006150	0.00055	0.00324132	YES	0.533304	Cation efflux protein (AHRD V3.3 *** A0A200PY73_9MAGN)
Solyc01g006290	5e-05	0.000385789	YES	1.90087	Peroxidase (AHRD V3.3 *** K4ASJ5_SOLLC)
Solyc01g006300	5e-05	0.000385789	YES	1.9618	LECEVI1A
Solyc01g006320	5e-05	0.000385789	YES	1.19576	Late embryogenesis abundant (LEA) hydroxyproline-rich glycoprotein family (AHRD V3.3 *** Q9LJT9_ARATH)
Solyc01g006340	0.0051	0.0207386	YES	0.664764	DEAD-box ATP-dependent RNA helicase 41 (AHRD V3.3 *** A0A2G3DEE5_CAPCH)
Solyc01g006360	0.0006	0.00349078	YES	0.521834	Callose synthase 9 (AHRD V3.3 *** A0A2G3AHT3_CAPAN)
Solyc01g006390	5e-05	0.000385789	YES	2.40262	Pistil extensin like protein, partial CDS only (AHRD V3.3 *-* Q7DLN2_TOBAC)
Solyc01g006400	5e-05	0.000385789	YES	1.81078	Pistil extensin like protein, partial CDS only (AHRD V3.3 *-* Q7DLN2_TOBAC)
Solyc01g006520	5e-05	0.000385789	YES	0.691174	Receptor-like protein kinase (AHRD V3.3 *** A0A2U1PPA0_ARTAN)
Solyc01g006540	0.0015	0.00757211	YES	-0.478699	lipoxygenase C
Solyc01g006550	5e-05	0.000385789	YES	1.81995	Receptor-like protein Cf-9 homolog (AHRD V3.3 *** CF0_SOLLC)
Solyc01g006555	5e-05	0.000385789	YES	1.36167	Lipoxygenase (AHRD V3.3 *** C0KKU8_SOLLC)
Solyc01g006680	0.0013	0.00671684	YES	-1.00636	2-oxoglutarate (2OG) and Fe(II)-dependent oxygenase superfamily protein (AHRD V3.3 *** A0A2U1NBL4_ARTAN)
Solyc01g006690	5e-05	0.000385789	YES	-0.77125	IRK-interacting protein (AHRD V3.3 *** A0A2I4FH54_9ROSI)
Solyc01g006710	0.0033	0.0145961	YES	0.461298	Helicase (AHRD V3.3 *** A0A200PRN8_9MAGN)
Solyc01g006820	0.0013	0.00671684	YES	0.500025	Unknown protein
Solyc01g006830	0.00025	0.00162905	YES	-0.559323	Protein WVD2-like 1 (AHRD V3.3 *** A0A2G3AXV0_CAPCH)
Solyc01g006930	5e-05	0.000385789	YES	-0.769701	Nuclear transcription factor Y subunit A-4 (AHRD V3.3 *** A0A2G2XTD6_CAPBA)
Solyc01g006950	5e-05	0.000385789	YES	2.38393	syntaxin-121-like (AHRD V3.3 *** A0A2I4H4W7_9ROSI)
Solyc01g007000	0.00465	0.019207	YES	2.10505	RING-type E3 ubiquitin transferase (AHRD V3.3 *** Q3HLY8_CAPAN)
Solyc01g007020	0.0001	0.000721208	YES	0.970239	RING-type E3 ubiquitin transferase (AHRD V3.3 *** Q3HLY8_CAPAN)
Solyc01g007030	5e-05	0.000385789	YES	2.39213	RING-type E3 ubiquitin transferase (AHRD V3.3 *** Q3HLY8_CAPAN)
Solyc01g007040	5e-05	0.000385789	YES	2.10013	RING-type E3 ubiquitin transferase (AHRD V3.3 *-* A0A2G3AY39_CAPCH)
Solyc01g007070	0.0031	0.0138687	YES	0.42717	BEL1-like homeodomain protein 3 (AHRD V3.3 *** A0A2G3AY56_CAPCH)
Solyc01g007110	5e-05	0.000385789	YES	0.794969	LRAT-like domain (AHRD V3.3 *** A0A200Q9S3_9MAGN)
Solyc01g007220	0.0007	0.00398879	YES	0.508869	Late embryogenesis abundant (LEA) hydroxyproline-rich glycoprotein family (AHRD V3.3 *** Q9SVC8_ARATH)
Solyc01g007770	0.00035	0.00219174	YES	0.686081	hypothetical protein (AHRD V3.3 *** AT5G06280.3)
Solyc01g007910	5e-05	0.000385789	YES	0.675748	succinyl-CoA ligase alpha 1 subunit
Solyc01g007950	5e-05	0.000385789	YES	1.05433	Peroxidase (AHRD V3.3 *** K4ASZ3_SOLLC)
Solyc01g007980	5e-05	0.000385789	YES	0.752533	Cysteine-rich receptor-like protein kinase 2 (AHRD V3.3 *** A0A2G2YVX5_CAPAN)
Solyc01g007990	5e-05	0.000385789	YES	1.217	Cysteine-rich receptor-like protein kinase 2 (AHRD V3.3 *** A0A2G2XSC5_CAPBA)
Solyc01g008050	0.0006	0.00349078	YES	2.6974	TRICHOME BIREFRINGENCE-LIKE 27 (AHRD V3.3 *** A0A2U1P3B7_ARTAN)
Solyc01g008110	5e-05	0.000385789	YES	-0.910465	Cytochrome P450 (AHRD V3.3 *** A0A200R3Q9_9MAGN)
Solyc01g008200	0.0023	0.0108403	YES	-1.25918	INO80 complex subunit D-like (AHRD V3.3 *-* A0A2I4G7W4_9ROSI)
Solyc01g008230	0.0004	0.00246447	YES	-0.537253	TCP transcription factor 15
Solyc01g008300	0.0017	0.00840631	YES	1.86108	HXXXD-type acyl-transferase family protein (AHRD V3.3 *** F4JBC7_ARATH)
Solyc01g008310	0.0012	0.00628168	YES	0.504534	Phenylalanine--tRNA ligase beta subunit (AHRD V3.3 *** A0A0G2HIH6_9PEZI)
Solyc01g008320	0.00485	0.0198827	YES	0.424443	Shoot gravitropism 2 (SGR2) protein (AHRD V3.3 *** A0A072UJS6_MEDTR)
Solyc01g008420	0.00115	0.00605977	YES	-1.11491	Protein DETOXIFICATION (AHRD V3.3 *** S6BP63_TOBAC)
Solyc01g008500	5e-05	0.000385789	YES	2.68678	Receptor-like protein kinase (AHRD V3.3 *** A0A2K3L8M9_TRIPR)
Solyc01g008510	5e-05	0.000385789	YES	3.04429	photosystem II 5 kDa protein, chloroplastic-like (AHRD V3.3 *-* A0A2I4GVV4_9ROSI)
Solyc01g008560	5e-05	0.000385789	YES	0.967404	NAD kinase (AHRD V3.3 *** F2Z9R4_NICBE)
Solyc01g008600	0.00115	0.00605977	YES	-0.691156	Zinc finger transcription factor 6
Solyc01g008620	5e-05	0.000385789	YES	3.22364	Glucan endo-1,3-beta-glucosidase (AHRD V3.3 *** A0A1U8FGD7_CAPAN)
Solyc01g008800	0.0038	0.0162911	YES	0.55532	Disease resistance protein (TIR-NBS-LRR class) (AHRD V3.3 *** F4KIC7_ARATH)
Solyc01g008820	5e-05	0.000385789	YES	0.902263	signal peptide peptidase-like (AHRD V3.3 *** A0A2I4FPX2_9ROSI)
Solyc01g008830	0.0001	0.000721208	YES	-0.837039	L-ascorbate oxidase (AHRD V3.3 *** A0A2G3AI57_CAPAN)
Solyc01g008850	0.00565	0.0224964	YES	0.405662	Non-specific serine/threonine protein kinase (AHRD V3.3 *** A0A2G2XP60_CAPBA)
Solyc01g008970	5e-05	0.000385789	YES	0.598099	RNA-binding (RRM/RBD/RNP motifs) family protein (AHRD V3.3 *-* F4IIL5_ARATH)
Solyc01g009260	0.00335	0.0147592	YES	-2.59957	protein FAF-like, chloroplastic (AHRD V3.3 *** A0A2I4H6U5_9ROSI)
Solyc01g009300	5e-05	0.000385789	YES	-0.616383	Serine/threonine-protein kinase Nek2 (AHRD V3.3 *** A0A2G2XPS8_CAPBA)
Solyc01g009310	5e-05	0.000385789	YES	0.844716	meloidogyne-induced giant cell protein DB217
Solyc01g009330	0.0104	0.0369177	YES	0.853947	RING-type E3 ubiquitin transferase (AHRD V3.3 *** A0A1U8EN04_CAPAN)
Solyc01g009430	5e-05	0.000385789	YES	-0.569563	hypothetical protein (AHRD V3.3 *** AT2G27830.1)
Solyc01g009443	0.00085	0.00468161	YES	0.527679	Mitochondrial inner membrane protease ATP23 (AHRD V3.3 *** A0A2G3DGC1_CAPCH)
Solyc01g009500	0.00265	0.0121455	YES	0.490189	Alpha/beta-Hydrolases superfamily protein (AHRD V3.3 *** F4J341_ARATH)
Solyc01g009690	5e-05	0.000385789	YES	1.65471	SC0A (AHRD V3.3 *** Q9ZS79_SOLLC)
Solyc01g009700	5e-05	0.000385789	YES	1.53003	NL0E (AHRD V3.3 *** Q9ZS81_SOLLC)
Solyc01g009750	0.00755	0.0284719	YES	-0.392781	cysteine-rich and transmembrane domain-containing protein WIH2 (AHRD V3.3 *-* XP_004228441.1)
Solyc01g009770	0.0073	0.0276986	YES	-0.928821	ATP-dependent RNA helicase (AHRD V3.3 *** Q5HZ54_ARATH)
Solyc01g009810	5e-05	0.000385789	YES	2.1409	Leucine-rich repeat protein (AHRD V3.3 *** A5HKK5_TOBAC)
Solyc01g009820	5e-05	0.000385789	YES	0.756497	Hydroxyproline-rich glycoprotein family protein (AHRD V3.3 *** A0A1P8AYF9_ARATH)
Solyc01g009870	5e-05	0.000385789	YES	2.00694	Glycerophosphodiester phosphodiesterase (AHRD V3.3 *** B6T3E4_MAIZE)
Solyc01g009930	0.0004	0.00246447	YES	3.03134	receptor-like protein 12 (AHRD V3.3 *** A0A1U8F9L9_CAPAN)
Solyc01g010020	5e-05	0.000385789	YES	0.992091	Calmodulin (AHRD V3.3 *** B6SJJ2_MAIZE)
Solyc01g010130	0.0003	0.00191056	YES	-0.613083	bHLH transcription factor 001
Solyc01g010180	0.0098	0.0352859	YES	-0.413038	Unknown protein
Solyc01g010185	5e-05	0.000385789	YES	-0.912893	Retrovirus-related Pol polyprotein from transposon TNT 1-94 (AHRD V3.3 *-* A0A2K3MSD0_TRIPR)
Solyc01g010230	0.00215	0.0102522	YES	-0.59432	MDIS1-interacting receptor like kinase 2 (AHRD V3.3 --* XP_024448779.1)
Solyc01g010250	0.0026	0.0119651	YES	0.458427	6-phosphogluconolactonase (AHRD V3.3 *** B6U0H2_MAIZE)
Solyc01g010270	0.0002	0.0013365	YES	-0.541172	Protein SPIRAL1 (AHRD V3.3 *** A0A2G3DFN1_CAPCH)
Solyc01g010290	5e-05	0.000385789	YES	-0.738506	Ureide permease (AHRD V3.3 *** A0A2R6PBP7_ACTCH)
Solyc01g010390	0.00325	0.0144183	YES	-0.725738	Beta-glucosidase 34 (AHRD V3.3 *** A0A2G3DFM9_CAPCH)
Solyc01g010480	0.0001	0.000721208	YES	0.539043	Protein TWIN LOV 1 (AHRD V3.3 *** A0A2G3AIG6_CAPAN)
Solyc01g010650	5e-05	0.000385789	YES	0.885608	UDP-galactose UDP-glucose transporter 3-like protein (AHRD V3.3 *** A0A2K3NS07_TRIPR)
Solyc01g010660	5e-05	0.000385789	YES	1.16955	Protein kinase 2B, chloroplastic (AHRD V3.3 *** A0A2G3AIH7_CAPAN)
Solyc01g010700	5e-05	0.000385789	YES	0.808174	SNF1-related protein kinase regulatory subunit gamma-1-like (AHRD V3.3 *** A0A2G3DFN0_CAPCH)
Solyc01g010750	0.00375	0.016131	YES	0.429613	Ricin B lectin domain (AHRD V3.3 *-* A0A200Q0G6_9MAGN)
Solyc01g010760	5e-05	0.000385789	YES	0.650175	Mitochondrial outer membrane protein porin (AHRD V3.3 *** A0A2K3KY08_TRIPR)
Solyc01g010970	5e-05	0.000385789	YES	-1.8252	Argonaute7
Solyc01g014140	0.01295	0.0441413	YES	1.31142	receptor-like protein 12 (AHRD V3.3 *-* A0A2G2YW48_CAPAN)
Solyc01g014230	0.00025	0.00162905	YES	0.563734	RING-type E3 ubiquitin transferase (AHRD V3.3 *** A0A2G3CB55_CAPCH)
Solyc01g014320	0.0014	0.00715231	YES	0.657724	S-adenosyl-L-methionine-dependent methyltransferases superfamily protein (AHRD V3.3 *** A0A2U1QHF5_ARTAN)
Solyc01g014373	0.0003	0.00191056	YES	-0.637781	IRK-interacting protein (AHRD V3.3 *** A0A2I4FH54_9ROSI)
Solyc01g014840	0.00055	0.00324132	YES	1.07827	Disease resistance protein (TIR-NBS-LRR class) (AHRD V3.3 *** A0A2U1PW75_ARTAN)
Solyc01g015000	0.0004	0.00246447	YES	1.26679	Nitrogen regulatory protein P-II (AHRD V3.3 *-* A0A2G2Z6U6_CAPAN)
Solyc01g016470	0.0027	0.0123303	YES	0.478568	60S acidic ribosomal protein P1 (AHRD V3.3 *-* A0A2G2XN91_CAPBA),Pfam:PF00428
Solyc01g020495	0.0005	0.00298718	YES	0.810018	Unknown protein
Solyc01g021600	5e-05	0.000385789	YES	2.04655	Dirigent protein (AHRD V3.3 *** K4AV41_SOLLC)
Solyc01g021640	0.0141	0.0471943	YES	0.448731	Transducin/WD40 repeat-like superfamily protein (AHRD V3.3 *** AT5G17370.1)
Solyc01g028830	5e-05	0.000385789	YES	-1.00806	Protein kinase domain (AHRD V3.3 *** A0A200R109_9MAGN)
Solyc01g044360	0.00745	0.0281726	YES	0.38272	importin-5-like (AHRD V3.3 *** A0A2I4FSB4_9ROSI)
Solyc01g044490	0.00365	0.015804	YES	0.509278	Elongation factor P (AHRD V3.3 *** B6TVD2_MAIZE)
Solyc01g049770	0.0004	0.00246447	YES	-1.13629	Unknown protein
Solyc01g049810	0.0052	0.0210467	YES	1.48362	Pentatricopeptide repeat (AHRD V3.3 *** A0A200RCJ8_9MAGN)
Solyc01g049890	0.0009	0.00491732	YES	0.467487	2-C-methyl-D-erythritol 4-phosphate cytidylyltransferase (AHRD V3.3 *** Q93WB8_ARATH)
Solyc01g050070	0.0011	0.00583492	YES	0.644982	Transmembrane protein (AHRD V3.3 *** A0A1P8AMQ6_ARATH)
Solyc01g056850	0.0001	0.000721208	YES	0.562317	CTP synthase (AHRD V3.3 *** A0A2G2XFG8_CAPBA)
Solyc01g057210	0.00365	0.015804	YES	0.408552	Mitochondrial pyruvate dehydrogenase kinase (AHRD V3.3 *** E5GC37_CUCME)
Solyc01g057445	0.0022	0.0104515	YES	1.48115	Mediator of RNA polymerase II transcription subunit 15a (AHRD V3.3 *-* A0A2G2ZG46_CAPAN)
Solyc01g057760	0.01155	0.0401937	YES	0.372682	RNA helicase DEAD2
Solyc01g057770	5e-05	0.000385789	YES	2.04172	HCO3-transporter family (AHRD V3.3 *** A0A2U1KUW6_ARTAN)
Solyc01g057780	0.01265	0.0433041	YES	0.376537	Zinc finger protein VAR3, chloroplastic (AHRD V3.3 *** A0A2G3BZA0_CAPCH)
Solyc01g058140	0.01265	0.0433041	YES	0.360654	beta-glycosidase 2
Solyc01g058250	5e-05	0.000385789	YES	3.93808	2-oxoglutarate (2OG) and Fe(II)-dependent oxygenase superfamily protein (AHRD V3.3 *** Q9SYM7_ARATH)
Solyc01g058260	5e-05	0.000385789	YES	0.607664	Nuclear poly(A) polymerase 3 (AHRD V3.3 *** A0A2G3B5G8_CAPCH)
Solyc01g058470	0.0008	0.00444207	YES	3.29721	Unknown protein
Solyc01g058670	0.00315	0.0140464	YES	-0.455838	Transcription factor (AHRD V3.3 *** A0A2G3DG53_CAPCH)
Solyc01g058720	5e-05	0.000385789	YES	1.73865	Calcium-binding EF-hand (AHRD V3.3 *** A0A2U1NQC6_ARTAN)
Solyc01g058730	0.0083	0.0307839	YES	0.381765	Transmembrane protein (AHRD V3.3 *** F4JLQ2_ARATH)
Solyc01g059965	0.0027	0.0123303	YES	3.5925	Glucan endo-1,3-beta-glucosidase B (AHRD V3.3 *** E13B_SOLLC)
Solyc01g060020	0.0062	0.0243115	YES	2.01714	beta-1,3-glucanase TOMB13GLUB
Solyc01g060050	0.0001	0.000721208	YES	0.865528	WD40 domain-containing protein (AHRD V3.3 *** A0A2K3NUT6_TRIPR)
Solyc01g060070	5e-05	0.000385789	YES	0.956272	Outer envelope pore protein 16-2, chloroplastic (AHRD V3.3 *** A0A2G2XR36_CAPBA),Pfam:PF02466
Solyc01g060090	0.0013	0.00671684	YES	0.834048	serine/threonine-protein phosphatase 4 regulatory subunit 3-like (AHRD V3.3 *-* A0A2I4F1X2_9ROSI)
Solyc01g060130	5e-05	0.000385789	YES	2.03325	TOMGTPASE Mill. GTPase
Solyc01g060140	0.0024	0.0112204	YES	0.442867	Calmodulin-binding transcription activator 5 (AHRD V3.3 *-* A0A2G2XR50_CAPBA)
Solyc01g060170	5e-05	0.000385789	YES	0.978431	Calmodulin-binding transcription activator (AHRD V3.3 *-* A0A1I9LRY6_ARATH)
Solyc01g060240	0.0012	0.00628168	YES	-0.803634	Unknown protein
Solyc01g060250	5e-05	0.000385789	YES	1.58807	Unknown protein
Solyc01g065510	5e-05	0.000385789	YES	-1.3399	leucine-rich repeat extensin-like protein 6 (AHRD V3.3 *-* XP_010321602.1)
Solyc01g065530	0.00025	0.00162905	YES	0.582991	COBRA-like protein (AHRD V3.3 *** A0A2G3AIT3_CAPAN)
Solyc01g065550	0.00205	0.00984907	YES	0.546267	Dehydration-induced 19-like protein (AHRD V3.3 *** E3T7S4_GOSHI)
Solyc01g065560	0.00205	0.00984907	YES	0.662887	DUF789 domain-containing protein (AHRD V3.3 *** A0A1Q3DF52_CEPFO)
Solyc01g065690	0.0001	0.000721208	YES	-0.969217	Heavy metal-associated isoprenylated plant protein (AHRD V3.3 *-* A0A2R6PJM0_ACTCH)
Solyc01g065700	5e-05	0.000385789	YES	-1.71646	Protein phosphatase 2C family protein (AHRD V3.3 *** A0A2U1N538_ARTAN)
Solyc01g065710	0.0026	0.0119651	YES	-1.01064	CST complex subunit TEN1 (AHRD V3.3 *** A0A2G3AIU0_CAPAN)
Solyc01g066440	0.0067	0.0258949	YES	-0.648654	hypothetical protein (AHRD V3.3 *** AT3G06840.1)
Solyc01g066457	0.00115	0.00605977	YES	-0.811619	Alpha/beta-Hydrolases superfamily protein (AHRD V3.3 *** A0A2U1MWY4_ARTAN)
Solyc01g066480	0.00225	0.0106414	YES	0.4906	Fumarylacetoacetate hydrolase family (AHRD V3.3 *** A0A1Y1HN88_KLENI)
Solyc01g066570	0.0037	0.0159626	YES	-2.30476	FCS-Like Zinc finger 15 (AHRD V3.3 *-* FLZ15_ARATH)
Solyc01g066640	0.00145	0.00735467	YES	-0.820202	Vitellogenin-like protein (AHRD V3.3 *-* Q9FH24_ARATH)
Solyc01g066680	5e-05	0.000385789	YES	-1.42995	Pollen Ole e 1 allergen and extensin family protein (AHRD V3.3 *** A0A2U1NI15_ARTAN)
Solyc01g066760	0.00135	0.00693022	YES	-1.07561	Unknown protein
Solyc01g066820	0.0016	0.00799665	YES	-1.60824	Kinesin-like protein (AHRD V3.3 *** A0A2G3CJ78_CAPCH)
Solyc01g066850	0.00735	0.0278551	YES	-2.07784	WAT1-related protein (AHRD V3.3 *** K4AWT5_SOLLC)
Solyc01g066860	5e-05	0.000385789	YES	-1.11077	hypothetical protein (AHRD V3.3 *** AT1G63310.1)
Solyc01g066910	0.0025	0.0116055	YES	-0.716675	Bifunctional inhibitor/plant lipid transfer protein/seed storage helical domain containing protein (AHRD V3.3 *** A0A2P5CY45_TREOI)
Solyc01g066940	5e-05	0.000385789	YES	-0.87218	Vesicle-associated membrane protein (AHRD V3.3 *** A0A1U8E616_CAPAN)
Solyc01g066980	0.0053	0.0213655	YES	-1.37164	Flowering-promoting factor 1 (AHRD V3.3 *** A0A1U8FMN5_CAPAN)
Solyc01g067020	5e-05	0.000385789	YES	0.883513	Atypical receptor-like kinase 1 (AHRD V3.3 *** C5H8K0_SOLLC)
Solyc01g067100	0.001	0.00538215	YES	0.464693	Cullin (AHRD V3.3 *** A0A200Q1J8_9MAGN)
Solyc01g067120	5e-05	0.000385789	YES	2.22944	cullin-1-like (AHRD V3.3 *-* A0A2I4G9U1_9ROSI)
Solyc01g067300	0.0001	0.000721208	YES	4.75478	CASP-like protein (AHRD V3.3 *-* A0A0K9RZ96_SPIOL)
Solyc01g067380	0.00015	0.00103159	YES	0.682612	Alpha/beta-Hydrolases superfamily protein (AHRD V3.3 *** Q6DBI3_ARATH)
Solyc01g067490	0.0114	0.0398094	YES	0.444399	Anaphase-promoting complex subunit 7 (AHRD V3.3 *-* A0A1U8E4C9_CAPAN)
Solyc01g067510	5e-05	0.000385789	YES	-2.847	receptor-like protein kinase FERONIA (AHRD V3.3 *** A0A2I4F2T3_9ROSI)
Solyc01g067560	0.01295	0.0441413	YES	0.407773	Protein always early 3 (AHRD V3.3 *** A0A1J6HVB4_NICAT)
Solyc01g067600	0.00315	0.0140464	YES	0.432068	Zinc finger, CW-type (AHRD V3.3 *-* A0A2U1Q0A5_ARTAN)
Solyc01g067620	0.01135	0.0396638	YES	1.67921	2-oxoglutarate (2OG) and Fe(II)-dependent oxygenase superfamily protein (AHRD V3.3 *** A0A2U1MX13_ARTAN)
Solyc01g067680	5e-05	0.000385789	YES	-0.98673	Tubby-like F-box protein (AHRD V3.3 *** A0A2G3DFX8_CAPCH)
Solyc01g067710	0.0009	0.00491732	YES	0.515399	(Sodium/potassium)/proton exchanger 3
Solyc01g067740	5e-05	0.000385789	YES	0.828581	Superoxide dismutase [Cu-Zn] 1
Solyc01g067750	0.00015	0.00103159	YES	0.559879	dehydroquinate dehydratase/shikimate:NADP oxidoreductase
Solyc01g067800	0.00045	0.00272942	YES	0.586885	Zinc finger protein (AHRD V3.3 *** A0A2K3PE50_TRIPR)
Solyc01g067930	0.01265	0.0433041	YES	0.460383	Xyloglucan 6-xylosyltransferase 1 (AHRD V3.3 *** A0A1J3JYE5_NOCCA)
Solyc01g068000	5e-05	0.000385789	YES	0.740295	Protein phosphatase-2C (AHRD V3.3 *** O82469_MESCR)
Solyc01g068070	0.0088	0.0323558	YES	0.457384	Transducin family protein / WD-40 repeat family protein (AHRD V3.3 *-* AT4G01860.2)
Solyc01g068075	0.01315	0.0446717	YES	-1.56597	Unknown protein
Solyc01g068140	0.0025	0.0116055	YES	-0.933015	HXXXD-type acyl-transferase family protein (AHRD V3.3 *** A0A2U1PGW7_ARTAN)
Solyc01g068160	0.0115	0.0400634	YES	0.408239	Pyridoxal phosphate (PLP)-dependent transferases superfamily protein (AHRD V3.3 *** A0A2U1MVH0_ARTAN)
Solyc01g068240	0.0002	0.0013365	YES	0.582742	Ubiquitin carboxyl-terminal hydrolase 24 (AHRD V3.3 *** A0A2G3DH37_CAPCH)
Solyc01g068270	0.00645	0.0251371	YES	-0.428369	Protein kinase family protein (AHRD V3.3 *** S8DW53_9LAMI)
Solyc01g068360	0.0009	0.00491732	YES	-0.915954	Leucine-rich repeat protein kinase family protein (AHRD V3.3 *-* A0A2U1Q3K2_ARTAN)
Solyc01g068390	0.01065	0.0376443	YES	0.386985	Zinc ion binding/nucleic acid binding protein (AHRD V3.3 *-* F4IK69_ARATH)
Solyc01g068410	0.00035	0.00219174	YES	-3.96727	SlPIN5
Solyc01g068490	5e-05	0.000385789	YES	0.997842	RING-type E3 ubiquitin transferase (AHRD V3.3 *** A0A200RD53_9MAGN)
Solyc01g068630	0.0042	0.0176846	YES	1.0432	Haloacid dehalogenase-like hydrolase (HAD) superfamily protein (AHRD V3.3 *** A0A2U1PYM0_ARTAN),Pfam:PF13419
Solyc01g073660	5e-05	0.000385789	YES	-1.20893	Major facilitator superfamily protein (AHRD V3.3 *** A0A2U1LP11_ARTAN),Pfam:PF13347
Solyc01g073680	5e-05	0.000385789	YES	1.51063	Bifunctional inhibitor/lipid-transfer protein/seed storage 2S albumin superfamily protein (AHRD V3.3 *** A0A061DVR0_THECC)
Solyc01g073690	0.00555	0.0221583	YES	0.406338	V-type proton ATPase subunit D (AHRD V3.3 *** A0A2G2WYU9_CAPBA)
Solyc01g073710	0.0108	0.038097	YES	0.444034	Calcium-binding EF-hand family protein (AHRD V3.3 *** O64866_ARATH)
Solyc01g073730	0.00055	0.00324132	YES	0.585019	GTP 3',8-cyclase, mitochondrial (AHRD V3.3 *** CNX2_ARATH)
Solyc01g073740	0.01265	0.0433041	YES	0.366239	Citrate synthase (AHRD V3.3 *** A0A2G3ALM4_CAPAN)
Solyc01g073820	5e-05	0.000385789	YES	1.97061	Cysteine/Histidine-rich C1 domain family protein (AHRD V3.3 *** A0A2U1L9L8_ARTAN)
Solyc01g073890	5e-05	0.000385789	YES	2.56636	Cysteine/Histidine-rich C1 domain family protein (AHRD V3.3 *-* Q9ZUW8_ARATH)
Solyc01g073900	0.00045	0.00272942	YES	0.711996	E3 ubiquitin-protein ligase (AHRD V3.3 *-* A0A2G3D341_CAPCH)
Solyc01g074000	0.0005	0.00298718	YES	-0.620908	Histone H3 (AHRD V3.3 *** D8L9K7_WHEAT)
Solyc01g074030	0.0007	0.00398879	YES	0.514401	Beta-glucosidase (AHRD V3.3 *** Q43014_PRUAV)
Solyc01g079110	5e-05	0.000385789	YES	-1.07121	Histone H3 (AHRD V3.3 *** A0A2G3DHD8_CAPCH)
Solyc01g079150	5e-05	0.000385789	YES	-1.43677	HCO3-transporter family (AHRD V3.3 *** A0A2U1KUW6_ARTAN)
Solyc01g079170	0.00425	0.0178715	YES	0.521878	Hexosyltransferase (AHRD V3.3 *** A0A2G3DHC3_CAPCH)
Solyc01g079180	5e-05	0.000385789	YES	-2.52585	Pectinesterase (AHRD V3.3 *** A0A2G2XQP7_CAPBA)
Solyc01g079200	5e-05	0.000385789	YES	1.98645	gibberellin 2-oxidase 3
Solyc01g079320	0.01105	0.0387642	YES	-0.881543	Pentatricopeptide repeat (AHRD V3.3 *** A0A200PWD1_9MAGN)
Solyc01g079410	0.0004	0.00246447	YES	-0.571056	Calcium-dependent phosphotriesterase superfamily protein (AHRD V3.3 *** A0A2U1MTE8_ARTAN)
Solyc01g079530	5e-05	0.000385789	YES	0.840411	RING/FYVE/PHD zinc finger superfamily protein (AHRD V3.3 *** A0A2U1LZL6_ARTAN)
Solyc01g079570	5e-05	0.000385789	YES	-1.69966	Beta-D-xylosidase 1 (AHRD V3.3 *** A0A1U8DZL0_CAPAN)
Solyc01g079600	5e-05	0.000385789	YES	1.64007	Alpha/beta-Hydrolases superfamily protein (AHRD V3.3 *** A0A2U1L2I9_ARTAN)
Solyc01g079610	5e-05	0.000385789	YES	2.26836	DnaJ protein ERDJ3B (AHRD V3.3 *** A0A2G2Z6I0_CAPAN)
Solyc01g079620	0.0001	0.000721208	YES	-1.08073	colorless fruit epidermis
Solyc01g079660	5e-05	0.000385789	YES	1.68878	Cotton fiber protein (AHRD V3.3 *** Q570M0_ARATH)
Solyc01g079700	0.00065	0.00374068	YES	1.21507	Helicase, C-terminal (AHRD V3.3 *-* A0A2U1NPJ2_ARTAN)
Solyc01g079770	0.00785	0.0293829	YES	-0.787535	TLC domain-containing protein 2 (AHRD V3.3 *** A0A2I4HJX7_9ROSI)
Solyc01g079780	0.00775	0.0290427	YES	0.41985	Glycoprotein membrane GPI-anchored (AHRD V3.3 *** Q9ZVL0_ARATH)
Solyc01g079790	0.00365	0.015804	YES	0.423919	ADP-glucose pyrophosphorylase large subunit 3
Solyc01g079810	5e-05	0.000385789	YES	0.969008	E3 ubiquitin-protein ligase RHF1A (AHRD V3.3 *** A0A1J3FVF9_NOCCA)
Solyc01g079850	5e-05	0.000385789	YES	-1.34087	Protein trichome birefringence-like 11 (AHRD V3.3 *** A0A2G3DI26_CAPCH)
Solyc01g079870	0.0007	0.00398879	YES	0.504016	CONSTANS interacting protein 2b
Solyc01g079880	0.0006	0.00349078	YES	-0.549824	Aluminum induced protein with YGL and LRDR motifs (AHRD V3.3 *** Q94BR2_ARATH)
Solyc01g079940	0.0067	0.0258949	YES	0.535984	Eukaryotic aspartyl protease family protein (AHRD V3.3 *** A0A2U1KXX4_ARTAN)
Solyc01g079980	0.00015	0.00103159	YES	-1.56862	Eukaryotic aspartyl protease family protein (AHRD V3.3 *** A0A2U1ML86_ARTAN)
Solyc01g080010	5e-05	0.000385789	YES	1.27853	xyloglucan endoglucanase inhibitor
Solyc01g080020	5e-05	0.000385789	YES	1.05767	Eukaryotic aspartyl protease family protein (AHRD V3.3 *** A0A2U1ML86_ARTAN)
Solyc01g080070	5e-05	0.000385789	YES	-1.74922	Heavy metal-associated isoprenylated plant protein (AHRD V3.3 *-* A0A2R6PK24_ACTCH)
Solyc01g080100	5e-05	0.000385789	YES	-2.24591	RING zinc finger protein (AHRD V3.3 *** AT3G06145.1)
Solyc01g080160	0.0088	0.0323558	YES	0.392284	DUF21 domain-containing protein (AHRD V3.3 *** A0A2G2Y4P4_CAPAN)
Solyc01g080200	0.00135	0.00693022	YES	0.465685	mediator of RNA polymerase II transcription subunit 33A-like (AHRD V3.3 *** A0A2I4F330_9ROSI)
Solyc01g080220	0.00015	0.00103159	YES	0.544351	endo-1,31,4-beta-D-glucanase-like (AHRD V3.3 *** A0A2I4F2Y3_9ROSI)
Solyc01g080250	0.00705	0.0269479	YES	0.383798	BTB/POZ and MATH domain-containing protein 2-like (AHRD V3.3 *** A0A1S3ZJG5_TOBAC)
Solyc01g080260	0.00055	0.00324132	YES	-0.879586	ARM repeat superfamily protein (AHRD V3.3 *** A0A2U1LFG7_ARTAN)
Solyc01g080270	0.00185	0.00903352	YES	0.468708	Alpha/beta-Hydrolases superfamily protein (AHRD V3.3 *** A0A2U1N7S1_ARTAN)
Solyc01g080290	0.00285	0.0129258	YES	-0.702714	AWPM-19-like family protein (AHRD V3.3 *** Q8LG79_ARATH)
Solyc01g080300	0.01255	0.0430389	YES	0.51176	Protein ABCI12, chloroplastic (AHRD V3.3 *** A0A1U8E1S5_CAPAN)
Solyc01g080480	5e-05	0.000385789	YES	3.1449	DNAse I-like superfamily protein (AHRD V3.3 *** A0A2U1Q9H2_ARTAN)
Solyc01g080540	0.0004	0.00246447	YES	-0.524656	Histidine-containing phosphotransfer protein 1 (AHRD V3.3 *** A0A2G2VZ65_CAPBA)
Solyc01g080570	5e-05	0.000385789	YES	4.61034	Inosine-uridine preferring nucleoside hydrolase family protein (AHRD V3.3 *** A0A2U1LEG5_ARTAN)
Solyc01g080580	5e-05	0.000385789	YES	-1.54278	Inosine-uridine preferring nucleoside hydrolase family protein (AHRD V3.3 *** A0A2U1LEG5_ARTAN)
Solyc01g080600	5e-05	0.000385789	YES	-1.5534	Histone H3 (AHRD V3.3 *-* A0A200Q2V7_9MAGN)
Solyc01g080640	0.0021	0.0100413	YES	-0.471119	ABC transporter C family member 4 (AHRD V3.3 *** A0A2G3DI56_CAPCH)
Solyc01g080680	0.0001	0.000721208	YES	3.00129	Sugar facilitator protein 3
Solyc01g080700	5e-05	0.000385789	YES	-0.963195	Inosine-uridine preferring nucleoside hydrolase family protein (AHRD V3.3 *** A0A2U1NVI6_ARTAN)
Solyc01g080770	5e-05	0.000385789	YES	-1.03958	Leucine-rich receptor-like protein kinase family protein (AHRD V3.3 *** A0A061DVS1_THECC)
Solyc01g080780	0.0131	0.0445493	YES	-0.390793	Translocase of chloroplast, chloroplastic (AHRD V3.3 *** A0A2G3ALC2_CAPAN)
Solyc01g080800	0.01145	0.0399329	YES	-0.814353	Basic secretory family protein (AHRD V3.3 *** A0A2K3LW23_TRIPR)
Solyc01g080850	0.0016	0.00799665	YES	0.488551	Protein transport protein SEC23 (AHRD V3.3 *** A0A2G3DHG4_CAPCH)
Solyc01g080860	0.00135	0.00693022	YES	0.490193	Protoheme IX farnesyltransferase, mitochondrial (AHRD V3.3 *** A0A2G2XSW4_CAPBA)
Solyc01g080870	0.0001	0.000721208	YES	-0.685087	Protein NRT1/ PTR FAMILY 7.3 (AHRD V3.3 *** A0A2G3DJ73_CAPCH)
Solyc01g080900	5e-05	0.000385789	YES	-1.47008	Cytochrome P450 (AHRD V3.3 *** A0A200PPF3_9MAGN)
Solyc01g081040	0.00415	0.0175204	YES	-0.930881	RING/U-box superfamily protein (AHRD V3.3 *** A0A2U1LC40_ARTAN)
Solyc01g081050	0.0106	0.0375092	YES	0.437843	AMP-dependent synthetase/ligase (AHRD V3.3 *** A0A200PXA7_9MAGN)
Solyc01g081210	0.00295	0.0132941	YES	-1.22124	F-box/kelch-repeat protein SKIP25-like (AHRD V3.3 *** A0A2I4FQ36_9ROSI)
Solyc01g081270	0.01485	0.0491877	YES	-1.09204	Glutathione S-transferase (AHRD V3.3 *** A0A200PVK3_9MAGN)
Solyc01g081310	5e-05	0.000385789	YES	1.47667	glutathione S-transferase T3
Solyc01g081420	0.00475	0.0195651	YES	0.845798	Armadillo-type fold (AHRD V3.3 *-* A0A2U1LY20_ARTAN)
Solyc01g081540	0.0014	0.00715231	YES	-0.469612	Myosin-17 (AHRD V3.3 *** A0A2G3ALU8_CAPAN)
Solyc01g081570	0.0001	0.000721208	YES	-0.600488	DUF239 domain-containing protein/DUF4409 domain-containing protein (AHRD V3.3 *** A0A1Q3BKR6_CEPFO)
Solyc01g081610	0.0001	0.000721208	YES	0.592473	Beta-hexosaminidase (AHRD V3.3 *** A0A2G2XRM6_CAPBA)
Solyc01g081620	5e-05	0.000385789	YES	2.42029	Vacuolar protein sorting-associated protein 62 (AHRD V3.3 *** A0A200RA51_9MAGN)
Solyc01g086650	0.00175	0.00861123	YES	0.653137	Uroporphyrinogen-III C-methyltransferase (AHRD V3.3 *** A0A2I0V6U1_9ASPA)
Solyc01g086670	5e-05	0.000385789	YES	1.41963	Unknown protein
Solyc01g086750	0.00405	0.0171627	YES	0.4167	Clustered mitochondria protein (AHRD V3.3 *** A0A2G3DGP3_CAPCH)
Solyc01g086810	0.01195	0.0413747	YES	-0.764096	disease resistance protein RPM1-like (AHRD V3.3 *** A0A2I4DV93_9ROSI)
Solyc01g086920	5e-05	0.000385789	YES	-0.814212	Leucine-rich repeat receptor-like protein (AHRD V3.3 *** H6V789_MALDO)
Solyc01g086930	0.00715	0.0272376	YES	-1.25713	protein gamma response 1 (AHRD V3.3 *** A0A2I4FRY7_9ROSI)
Solyc01g086940	5e-05	0.000385789	YES	1.06929	Zinc finger CCCH domain-containing protein (AHRD V3.3 *-* A0A2K3NPU7_TRIPR)
Solyc01g086950	0.01035	0.0367949	YES	0.401217	Zinc finger CCCH domain-containing protein (AHRD V3.3 *-* A0A2K3NS98_TRIPR)
Solyc01g087020	5e-05	0.000385789	YES	1.01396	Unknown protein
Solyc01g087050	0.00055	0.00324132	YES	-3.52032	Zinc finger protein (AHRD V3.3 *** A0A200QA40_9MAGN)
Solyc01g087140	0.0014	0.00715231	YES	-2.21575	Late embryogenesis abundant protein (AHRD V3.3 *-* A0A200QZY3_9MAGN)
Solyc01g087170	0.00035	0.00219174	YES	0.571024	Zinc finger transcription factor 11
Solyc01g087180	5e-05	0.000385789	YES	2.89892	Expressed protein (AHRD V3.3 *-* AT1G07985.1)
Solyc01g087240	5e-05	0.000385789	YES	0.878073	Nuclear transcription factor Y subunit A-9 (AHRD V3.3 *** A0A1U8DTI1_CAPAN)
Solyc01g087340	0.0008	0.00444207	YES	1.38045	tRNA-dihydrouridine synthase (AHRD V3.3 *-* A0A2G3AKC9_CAPAN)
Solyc01g087410	0.01225	0.0421689	YES	0.561627	Zinc finger, FYVE/PHD-type (AHRD V3.3 *-* A0A2U1NX02_ARTAN)
Solyc01g087440	5e-05	0.000385789	YES	1.85132	Arm repeat superfamily protein (AHRD V3.3 *-* A0A2K3NTC9_TRIPR)
Solyc01g087450	5e-05	0.000385789	YES	1.47963	Arm repeat superfamily protein (AHRD V3.3 *** A0A2K3NMK6_TRIPR)
Solyc01g087490	0.0002	0.0013365	YES	0.531655	Protein OBERON (AHRD V3.3 *** A0A200R9K2_9MAGN)
Solyc01g087530	5e-05	0.000385789	YES	0.647925	Zinc transporter (AHRD V3.3 *** A0A2K3NPL0_TRIPR)
Solyc01g087540	5e-05	0.000385789	YES	1.14721	DUF642 domain-containing protein (AHRD V3.3 *** A0A1Q3AUQ6_CEPFO)
Solyc01g087560	0.00355	0.015508	YES	-0.450458	Methyltransferase (AHRD V3.3 *** A0A2G2XST8_CAPBA)
Solyc01g087570	5e-05	0.000385789	YES	1.64611	hypothetical protein (AHRD V3.3 *-* AT3G57450.1)
Solyc01g087590	5e-05	0.000385789	YES	1.48969	Polyamine oxidase (AHRD V3.3 *** Q4H439_TOBAC)
Solyc01g087650	0.0067	0.0258949	YES	0.404018	Conserved oligomeric Golgi complex subunit 8 (AHRD V3.3 *** K4AYF5_SOLLC)
Solyc01g087680	0.00105	0.00561489	YES	0.468777	UPF0114 domain-containing protein (AHRD V3.3 *** A0A1Q3BUG9_CEPFO)
Solyc01g087730	0.00275	0.0125287	YES	0.457983	50S ribosomal protein L1 (AHRD V3.3 *** B2JA75_NOSP7)
Solyc01g087750	5e-05	0.000385789	YES	0.664821	protein RETICULATA-RELATED 4, chloroplastic-like (AHRD V3.3 *** A0A2I4G748_9ROSI)
Solyc01g087780	5e-05	0.000385789	YES	1.29298	serine protease SBT4A
Solyc01g087800	5e-05	0.000385789	YES	0.913642	Subtilisin-like protease (AHRD V3.3 *** O82777_SOLLC)
Solyc01g087810	5e-05	0.000385789	YES	2.44448	Subtilisin-like protease (AHRD V3.3 *** O82777_SOLLC)
Solyc01g087820	0.0007	0.00398879	YES	0.52374	Subtilisin-like protease (AHRD V3.3 *** O82777_SOLLC)
Solyc01g087850	0.00275	0.0125287	YES	0.49712	serine protease SBT3
Solyc01g087870	5e-05	0.000385789	YES	1.76732	Glutamine--fructose-6-phosphate aminotransferase [isomerizing] (AHRD V3.3 *** A0A2I0VLF2_9ASPA)
Solyc01g088000	0.0001	0.000721208	YES	0.616594	S-adenosyl-L-methionine-dependent methyltransferases superfamily protein (AHRD V3.3 *** Q8RXT8_ARATH)
Solyc01g088040	5e-05	0.000385789	YES	1.72491	Unknown protein
Solyc01g088090	5e-05	0.000385789	YES	0.968034	Pheophytinase, chloroplastic (AHRD V3.3 *** A0A2G3C5T3_CAPCH)
Solyc01g088150	0.00075	0.00422209	YES	0.570802	Glycerol-3-phosphate dehydrogenase [NAD(+)] (AHRD V3.3 *** A0A1U8F7U7_CAPAN)
Solyc01g088160	0.0001	0.000721208	YES	1.10378	cytokinin oxidase2
Solyc01g088250	5e-05	0.000385789	YES	-1.09008	SUN domain protein3
Solyc01g088270	0.00265	0.0121455	YES	2.53799	Germin-like protein subfamily 1 member 15 (AHRD V3.3 *-* A0A1U8F7T4_CAPAN)
Solyc01g088370	0.01095	0.0385195	YES	0.365133	Eukaryotic translation initiation factor 3 subunit B (AHRD V3.3 *** A0A1U8E9Z5_CAPAN)
Solyc01g088400	0.0006	0.00349078	YES	0.543764	ECERIFERUM 1
Solyc01g088470	0.0011	0.00583492	YES	-0.703198	50S ribosomal protein L18 (AHRD V3.3 *** A0A1J3IW82_NOCCA)
Solyc01g088550	0.00655	0.0254283	YES	0.45344	Purine permease (AHRD V3.3 *** A0A2P5FPT3_TREOI),Pfam:PF16913
Solyc01g088560	5e-05	0.000385789	YES	0.730418	Rab family GTPase (AHRD V3.3 *** A0A1Y1IFP9_KLENI)
Solyc01g088690	0.00075	0.00422209	YES	0.647475	Protein kinase superfamily protein (AHRD V3.3 *** A0A2U1KAY9_ARTAN)
Solyc01g088700	0.00575	0.0228138	YES	0.405797	Eukaryotic translation initiation factor 4G (AHRD V3.3 *** A0A2G2XT28_CAPBA)
Solyc01g088760	0.01075	0.0379487	YES	0.440358	Cytochrome P450 (AHRD V3.3 *** A0A200RC30_9MAGN)
Solyc01g088780	0.0132	0.0447778	YES	-4.13863	Rac-like GTP binding protein (AHRD V3.3 *** Q9S821_PHYPA)
Solyc01g089850	5e-05	0.000385789	YES	-1.51681	cyclinU4_1
Solyc01g089880	5e-05	0.000385789	YES	0.983801	PRA1 family protein (AHRD V3.3 *** A0A2G3AMA6_CAPAN)
Solyc01g089890	5e-05	0.000385789	YES	2.5112	PRA1 family protein (AHRD V3.3 *** A0A2G3AMA6_CAPAN)
Solyc01g089980	5e-05	0.000385789	YES	-1.11936	ELMO/CED-12 family protein (AHRD V3.3 *** Q8VZ78_ARATH)
Solyc01g090040	0.0085	0.0314221	YES	1.80437	serine/threonine-protein kinase ATG1c isoform X2 (AHRD V3.3 --* XP_010325831.1)
Solyc01g090120	5e-05	0.000385789	YES	1.63261	Uclacyanin-3 (AHRD V3.3 *** A0A1U8ED46_CAPAN)
Solyc01g090180	5e-05	0.000385789	YES	1.10187	4,5-DOPA dioxygenase extradiol (AHRD V3.3 *** A0A1U8ED16_CAPAN)
Solyc01g090210	5e-05	0.000385789	YES	1.32287	U-box domain-containing protein 35 (AHRD V3.3 *** A0A2I4F8Y4_9ROSI)
Solyc01g090240	5e-05	0.000385789	YES	-1.25228	AvrPto-dependent Pto-interacting protein 3
Solyc01g090340	5e-05	0.000385789	YES	-1.60452	Ethylene-responsive transcription factor 2 (AHRD V3.3 *** A0A2G3DEZ8_CAPCH)
Solyc01g090430	5e-05	0.000385789	YES	1.02532	NRC1
Solyc01g090650	0.01405	0.0470681	YES	0.787514	SNF2 domain-containing protein / helicase domain-containing protein (AHRD V3.3 *** A0A1P8AXX5_ARATH)
Solyc01g090690	0.00225	0.0106414	YES	0.494153	Elongation factor G, mitochondrial (AHRD V3.3 *** A0A1U8EDZ1_CAPAN)
Solyc01g090760	5e-05	0.000385789	YES	-3.7851	GATA transcription factor (AHRD V3.3 *** K4AZ17_SOLLC)
Solyc01g090790	0.00965	0.034818	YES	0.371546	bHLH transcription factor
Solyc01g090800	5e-05	0.000385789	YES	-0.847997	cyclinU2_1
Solyc01g090880	0.00635	0.0248182	YES	0.425511	Holliday junction resolvase (AHRD V3.3 *** B6TEN1_MAIZE)
Solyc01g090890	5e-05	0.000385789	YES	3.41549	SPX domain-containing protein (AHRD V3.3 *** A0A1Q3B249_CEPFO)
Solyc01g090900	5e-05	0.000385789	YES	0.760674	cytochrome P450 family protein (AHRD V3.3 *** AT3G60590.3)
Solyc01g090910	0.01305	0.0444426	YES	0.359029	Vesicle-associated protein 1-1 (AHRD V3.3 *** A0A1J3D959_NOCCA)
Solyc01g091050	5e-05	0.000385789	YES	-0.959151	Pectinesterase (AHRD V3.3 *** A0A2G2XP44_CAPBA)
Solyc01g091080	0.0018	0.00880963	YES	-0.596768	tubulin-folding cofactor D (AHRD V3.3 *** A0A2I4EM28_9ROSI)
Solyc01g091130	0.00235	0.0110325	YES	0.550619	Nitroreductase family protein (AHRD V3.3 *** A0A2K3NXL4_TRIPR)
Solyc01g091160	0.00015	0.00103159	YES	0.711971	arginase 1
Solyc01g091170	5e-05	0.000385789	YES	1.77659	ARGINASE 2
Solyc01g091180	0.0065	0.0252701	YES	-3.66252	Protein NRT1/ PTR FAMILY 7.3 (AHRD V3.3 *** A0A2G2XNQ7_CAPBA)
Solyc01g091190	5e-05	0.000385789	YES	1.01759	5-enolpyruvylshikimate-3-phosphate synthase
Solyc01g091200	0.0064	0.0249677	YES	0.443626	UDP-glucuronate 4-epimerase 4 (AHRD V3.3 *** A0A1J3F7T2_NOCCA)
Solyc01g091230	5e-05	0.000385789	YES	-1.58216	Receptor-like kinase (AHRD V3.3 *** A0A191UPW4_CASSA)
Solyc01g091320	5e-05	0.000385789	YES	-1.47625	Methylsterol monooxygenase 1-2 (AHRD V3.3 *** A0A1U8H2N7_CAPAN)
Solyc01g091360	0.0058	0.0229645	YES	0.520745	DUF1499 family protein (AHRD V3.3 *** AT3G60810.1)
Solyc01g091530	0.01435	0.0478801	YES	-0.351937	Fasciclin-like arabinogalactan protein (AHRD V3.3 *** E3WHD6_9ROSI)
Solyc01g091570	0.00885	0.0325022	YES	0.589987	Thioesterase superfamily (AHRD V3.3 *** A0A200QUL3_9MAGN)
Solyc01g091590	5e-05	0.000385789	YES	1.65449	BON1-associated protein 2-like (AHRD V3.3 *** A0A2I4E3A5_9ROSI)
Solyc01g091620	0.0001	0.000721208	YES	0.577186	Shaggy-related protein kinase theta (AHRD V3.3 *** A0A2G2XNW0_CAPBA)
Solyc01g091690	5e-05	0.000385789	YES	1.17183	S-adenosyl-L-methionine-dependent methyltransferases superfamily protein (AHRD V3.3 *** A0A2U1NM08_ARTAN)
Solyc01g091710	0.01465	0.0486517	YES	-0.456718	F-box family protein (AHRD V3.3 *** A0A2U1QK66_ARTAN)
Solyc01g091730	0.00445	0.0185371	YES	0.417688	Peroxisomal membrane protein 11E (AHRD V3.3 *** A0A1U8GV12_CAPAN)
Solyc01g091840	5e-05	0.000385789	YES	1.34901	UDP-galactose/UDP-glucose transporter 2 (AHRD V3.3 *** A0A2G3DE09_CAPCH)
Solyc01g091870	5e-05	0.000385789	YES	1.20562	SPX domain-containing protein (AHRD V3.3 *** D7MDY2_ARALL)
Solyc01g091910	5e-05	0.000385789	YES	1.259	phospholipase PLDb2
Solyc01g091950	0.0007	0.00398879	YES	0.512382	Lysophospholipid acyltransferase LPEAT2 (AHRD V3.3 *** A0A1U8GTY1_CAPAN)
Solyc01g093965	0.00025	0.00162905	YES	0.593897	MADS-box transcription factor (AHRD V3.3 *** Q1EMR8_PLAMJ)
Solyc01g094020	5e-05	0.000385789	YES	-1.20976	Receptor-like serine/threonine-protein kinase (AHRD V3.3 *** A0A2G3DE20_CAPCH)
Solyc01g094040	5e-05	0.000385789	YES	1.17711	blue copper protein-like (AHRD V3.3 *** A0A2I4GQX2_9ROSI)
Solyc01g094050	0.00235	0.0110325	YES	0.499326	WD-40 repeat family protein / beige-like protein (AHRD V3.3 *-* AT2G45540.6)
Solyc01g094070	0.0037	0.0159626	YES	-1.08345	Dihydroflavonol-4-reductase (AHRD V3.3 *** A0A2K3N028_TRIPR)
Solyc01g094170	0.00085	0.00468161	YES	-0.838462	Digalactosyldiacylglycerol synthase 2, chloroplastic (AHRD V3.3 *** A0A1U8E3X1_CAPAN)
Solyc01g094240	0.00175	0.00861123	YES	0.897825	NAD(P)-binding Rossmann-fold superfamily protein (AHRD V3.3 *** F4JE70_ARATH)
Solyc01g094290	0.0001	0.000721208	YES	0.54686	K(+) efflux antiporter 1, chloroplastic (AHRD V3.3 *** A0A2G2YXI5_CAPAN)
Solyc01g094340	0.01405	0.0470681	YES	-0.373994	Acetyl-coenzyme A carboxylase carboxyl transferase subunit alpha (AHRD V3.3 *** B5LAS6_CAPAN)
Solyc01g094460	0.0131	0.0445493	YES	-0.381024	AT-hook motif nuclear-localized protein 9-like (AHRD V3.3 *** A0A2I4E613_9ROSI)
Solyc01g094530	0.001	0.00538215	YES	0.578289	Acyl-CoA thioesterase family protein (AHRD V3.3 *** A0A2U1Q5B6_ARTAN),Pfam:PF13622
Solyc01g094550	5e-05	0.000385789	YES	0.749021	Acyl-CoA thioesterase family protein (AHRD V3.3 *** A0A2U1Q5B6_ARTAN),Pfam:PF13622
Solyc01g094570	0.00015	0.00103159	YES	0.63768	Alpha/beta-Hydrolases superfamily protein (AHRD V3.3 *** A0A2U1MXT7_ARTAN)
Solyc01g094690	5e-05	0.000385789	YES	-2.00453	plasma membrane intrinsic protein 1.2
Solyc01g094790	5e-05	0.000385789	YES	-1.20936	Cysteine synthase (AHRD V3.3 *** A0A2G3BSX6_CAPCH)
Solyc01g094860	5e-05	0.000385789	YES	0.963886	Transmembrane protein-related protein (AHRD V3.3 *** A0A2U1LWU9_ARTAN)
Solyc01g094890	0.00145	0.00735467	YES	-0.449168	Ferric reduction oxidase 2 (AHRD V3.3 *** A0A2G2W6D0_CAPBA)
Solyc01g094940	5e-05	0.000385789	YES	-0.656629	Protein kinase superfamily protein (AHRD V3.3 *** A0A2U1NZX1_ARTAN)
Solyc01g094960	5e-05	0.000385789	YES	1.63375	mitogen-activated protein kinase 5
Solyc01g094970	5e-05	0.000385789	YES	4.78708	Pectin lyase-like superfamily protein (AHRD V3.3 *** A0A1I9LS88_ARATH)
Solyc01g095070	5e-05	0.000385789	YES	-0.720545	Heavy metal-associated isoprenylated plant protein (AHRD V3.3 *-* A0A2R6R9M9_ACTCH)
Solyc01g095080	5e-05	0.000385789	YES	4.03932	1-aminocyclopropane-1-carboxylic acid synthase-2
Solyc01g095120	5e-05	0.000385789	YES	0.722562	Proline iminopeptidase (AHRD V3.3 *** A0A1J3I0I9_NOCCA)
Solyc01g095140	5e-05	0.000385789	YES	2.18907	Desiccation protectant protein Lea14-like protein (AHRD V3.3 *** A0A2G3BT76_CAPCH)
Solyc01g095150	5e-05	0.000385789	YES	2.0597	late embryogenesis-like protein
Solyc01g095180	0.01455	0.0484206	YES	-0.413582	RING/U-box superfamily protein (AHRD V3.3 *-* A0A178VRD3_ARATH)
Solyc01g095320	5e-05	0.000385789	YES	0.882515	Bag family molecular chaperone regulator 6-like protein (AHRD V3.3 *** A0A2K3PRI9_TRIPR)
Solyc01g095400	0.0006	0.00349078	YES	0.516814	BTB/POZ domain-containing protein (AHRD V3.3 *** A0A1U8E4A8_CAPAN)
Solyc01g095450	0.0023	0.0108403	YES	-1.11843	GDSL esterase/lipase (AHRD V3.3 *** A0A2G2W6L9_CAPBA)
Solyc01g095490	0.01045	0.0370676	YES	0.451891	Ubiquitin-conjugating enzyme (AHRD V3.3 *** H6VUS9_9FABA)
Solyc01g095530	5e-05	0.000385789	YES	-0.542498	hypothetical protein (AHRD V3.3 *-* AT5G41761.1)
Solyc01g095540	0.0024	0.0112204	YES	-0.610278	CMP-sialic acid transporter 1 (AHRD V3.3 *** A0A1U8E4F1_CAPAN)
Solyc01g095560	0.00925	0.0336671	YES	1.28542	Unknown protein
Solyc01g095580	0.0076	0.0286379	YES	-0.389665	Auxin-responsive GH3 family protein (AHRD V3.3 *** A0A2U1NZC8_ARTAN)
Solyc01g095610	0.0125	0.0428905	YES	-0.618965	Protein trichome birefringence-like 25 (AHRD V3.3 *** A0A2G2W6P1_CAPBA)
Solyc01g095630	5e-05	0.000385789	YES	0.867575	WRKY transcription factor 41
Solyc01g095730	0.002	0.00965496	YES	0.450617	PAP/OAS1 substrate-binding domain superfamily (AHRD V3.3 *-* F4J4G2_ARATH)
Solyc01g095750	5e-05	0.000385789	YES	2.74288	Long chain acyl-CoA synthetase 5 (AHRD V3.3 *** A0A2G3BTB6_CAPCH)
Solyc01g095800	0.00065	0.00374068	YES	0.553234	F-box protein (AHRD V3.3 *** A0A2G2XT66_CAPBA)
Solyc01g095930	5e-05	0.000385789	YES	2.68819	O-acyltransferase WSD1-like (AHRD V3.3 *** A0A2I4HF74_9ROSI)
Solyc01g095960	5e-05	0.000385789	YES	2.08959	O-acyltransferase WSD1-like (AHRD V3.3 *** A0A2I4EG31_9ROSI)
Solyc01g095970	0.00055	0.00324132	YES	0.53623	Dynamin-like protein (AHRD V3.3 *** F4K015_ARATH)
Solyc01g095980	5e-05	0.000385789	YES	0.831494	Acid phosphatase/vanadium-dependent haloperoxidase-related protein (AHRD V3.3 *** Q8RXV2_ARATH)
Solyc01g095990	5e-05	0.000385789	YES	0.744169	phosphatidylinositol 4-kinase gamma 4-like (AHRD V3.3 *** A0A2I4FK44_9ROSI)
Solyc01g096010	0.0005	0.00298718	YES	0.573541	Embryo defective 1703 (AHRD V3.3 *** Q9M360_ARATH)
Solyc01g096040	5e-05	0.000385789	YES	-0.829678	Eukaryotic aspartyl protease family protein (AHRD V3.3 *** A0A072U5I5_MEDTR)
Solyc01g096050	5e-05	0.000385789	YES	0.770547	Transcription factor bHLH13 (AHRD V3.3 *** A0A2G2W6S0_CAPBA)
Solyc01g096080	0.0139	0.0467048	YES	-0.499751	DUF688 domain-containing protein (AHRD V3.3 *** A0A1Q3BJN3_CEPFO)
Solyc01g096100	5e-05	0.000385789	YES	-1.0503	Transmembrane protein (AHRD V3.3 *** A0A1P8B1K1_ARATH)
Solyc01g096120	0.00085	0.00468161	YES	-1.53413	Dof zinc finger protein1
Solyc01g096150	0.0088	0.0323558	YES	-0.51046	LRAT domain-containing protein (AHRD V3.3 *** A0A1Q3AS87_CEPFO)
Solyc01g096200	5e-05	0.000385789	YES	1.07691	RING-type E3 ubiquitin transferase (AHRD V3.3 *** A0A2G2W6T8_CAPBA)
Solyc01g096220	5e-05	0.000385789	YES	-0.825871	Ras-related protein RABA3 (AHRD V3.3 *** A0A2G2W6X9_CAPBA)
Solyc01g096250	5e-05	0.000385789	YES	-2.07708	proline-rich receptor-like protein kinase PERK2 (AHRD V3.3 *-* A0A2I4GSB7_9ROSI)
Solyc01g096260	0.0001	0.000721208	YES	-0.90318	NAD-dependent protein deacetylase HST1-like protein (AHRD V3.3 *** AT2G46640.2)
Solyc01g096280	0.0064	0.0249677	YES	-0.999538	Cytochrome P450 (AHRD V3.3 *** A0A200Q2S1_9MAGN)
Solyc01g096320	5e-05	0.000385789	YES	1.82955	Homeobox-leucine zipper protein HOX6 (AHRD V3.3 *** A0A1U8DTA9_CAPAN)
Solyc01g096340	0.0033	0.0145961	YES	0.427039	Small auxin up-regulated RNA2
Solyc01g096360	0.00555	0.0221583	YES	-0.399087	Rho GTPase-activating protein 3 (AHRD V3.3 *** A0A2G2YYE8_CAPAN)
Solyc01g096400	0.00065	0.00374068	YES	0.525321	Transglut_core2 domain-containing protein (AHRD V3.3 *** A0A1Q3C505_CEPFO)
Solyc01g096450	5e-05	0.000385789	YES	-0.886734	Eukaryotic aspartyl protease family protein (AHRD V3.3 *** A0A2U1PLR1_ARTAN)
Solyc01g096480	0.0002	0.0013365	YES	-0.668786	thioredoxin AF261142
Solyc01g096490	0.0054	0.0216635	YES	0.399786	E3 ubiquitin-protein ligase KEG (AHRD V3.3 *** A0A2G2W6Y1_CAPBA)
Solyc01g096510	5e-05	0.000385789	YES	1.63748	Sigma factor binding protein 1, chloroplastic (AHRD V3.3 *** A0A2G2W6X7_CAPBA)
Solyc01g096620	5e-05	0.000385789	YES	0.775666	Cilia-and flagella-associated protein 20 (AHRD V3.3 *-* A0A2G2YYL7_CAPAN)
Solyc01g096660	0.0011	0.00583492	YES	0.472169	proline-rich family protein (AHRD V3.3 *** AT5G07020.1)
Solyc01g096670	5e-05	0.000385789	YES	1.25313	Cytochrome P450 (AHRD V3.3 *** A0A2U1MC34_ARTAN)
Solyc01g096700	0.0018	0.00880963	YES	0.458822	DnaJ domain-containing protein (AHRD V3.3 *-* A0A2U1QIS2_ARTAN)
Solyc01g096730	5e-05	0.000385789	YES	1.44858	protein ZINC INDUCED FACILITATOR-LIKE 1-like (AHRD V3.3 *** A0A2I4H204_9ROSI)
Solyc01g096880	5e-05	0.000385789	YES	-0.91822	Major facilitator superfamily protein (AHRD V3.3 *** A0A1P8AZ04_ARATH)
Solyc01g096890	0.00405	0.0171627	YES	0.614726	Serine-rich adhesin for platelets-like protein (AHRD V3.3 *-* A0A2K3NC33_TRIPR)
Solyc01g096940	0.00325	0.0144183	YES	-0.730517	Protein kinase (AHRD V3.3 *** Q2HVC0_MEDTR)
Solyc01g097000	5e-05	0.000385789	YES	-1.12547	Glycosyl hydrolase family protein (AHRD V3.3 *** A0A1P8B9U3_ARATH)
Solyc01g097040	0.0044	0.0183609	YES	-0.485546	Myosin-binding protein 1 (AHRD V3.3 *** A0A2G2W735_CAPBA)
Solyc01g097120	5e-05	0.000385789	YES	0.784443	Protein WVD2-like 1 (AHRD V3.3 *** A0A2G2W789_CAPBA)
Solyc01g097190	0.00225	0.0106414	YES	0.47166	Ankyrin-like protein (AHRD V3.3 *** Q8H9C2_SOLTU)
Solyc01g097240	5e-05	0.000385789	YES	3.98555	Pathogenesis-related protein 4 (AHRD V3.3 *** I6VW44_CAPAN)
Solyc01g097280	0.0045	0.0187087	YES	0.788907	Pathogenesis-related protein 4b (AHRD V3.3 *** A0A0H3TYE5_CAPAN)
Solyc01g097290	5e-05	0.000385789	YES	-1.04614	auxin-regulated IAA16
Solyc01g097350	5e-05	0.000385789	YES	0.968293	Calcium-binding EF hand family protein (AHRD V3.3 *** F4KA19_ARATH)
Solyc01g097570	0.00385	0.0164759	YES	1.26797	Protein SUPPRESSOR OF K(+) TRANSPORT GROWTH DEFECT 1 (AHRD V3.3 *-* A0A2G2W7B7_CAPBA)
Solyc01g097770	0.0096	0.0346572	YES	0.393017	phototropin 2
Solyc01g097810	0.00015	0.00103159	YES	0.555266	zeta-carotene desaturase
Solyc01g097820	0.00155	0.00778135	YES	0.54926	Adenine phosphoribosyltransferase-like protein, putative (DUF2358) (AHRD V3.3 *** Q94K63_ARATH)
Solyc01g097930	0.00125	0.00650068	YES	-0.686954	Cysteine synthase (AHRD V3.3 *** A0A2G3BTX8_CAPCH)
Solyc01g097980	0.00075	0.00422209	YES	0.494395	CTR1-like protein kinase 2
Solyc01g098030	0.0037	0.0159626	YES	0.447236	Hydroxyproline-rich glycoprotein-like (AHRD V3.3 *** Q655Y7_ORYSJ)
Solyc01g098120	0.0116	0.0403383	YES	1.00498	Unknown protein
Solyc01g098200	0.00135	0.00693022	YES	-0.762424	Vesicle-associated protein 1-2 (AHRD V3.3 *** A0A2G2YZ23_CAPAN)
Solyc01g098410	0.00015	0.00103159	YES	0.839398	Lyk13 (AHRD V3.3 *** G3KGB4_SOLLC)
Solyc01g098430	5e-05	0.000385789	YES	0.605903	Autophagy-related protein 18h (AHRD V3.3 *** A0A2G3BUA1_CAPCH)
Solyc01g098500	5e-05	0.000385789	YES	-0.844354	Sugar facilitator protein 5
Solyc01g098570	0.0087	0.0320622	YES	-0.45395	FANTASTIC four-like protein (DUF3049) (AHRD V3.3 *-* F4HX10_ARATH)
Solyc01g098590	5e-05	0.000385789	YES	0.695962	Phosphoglycerate mutase-like protein AT74 (AHRD V3.3 *** A0A2G2YZL9_CAPAN)
Solyc01g098640	0.00575	0.0228138	YES	0.414576	UPF0603 protein, chloroplastic (AHRD V3.3 *** A0A1U8E5D6_CAPAN)
Solyc01g098710	0.00475	0.0195651	YES	0.4788	aspartic proteinase-like protein 2 (AHRD V3.3 *** A0A1S4CMW0_TOBAC)
Solyc01g098750	0.0045	0.0187087	YES	0.495137	RING/U-box superfamily protein (AHRD V3.3 *** A0A2U1KJJ9_ARTAN)
Solyc01g098780	5e-05	0.000385789	YES	0.598566	Signal peptidase complex subunit 3 (AHRD V3.3 *** A0A2G2XZA0_CAPAN)
Solyc01g098790	0.0008	0.00444207	YES	1.73925	Alpha-crystallin domain-containing protein 22.3 (AHRD V3.3 *** A0A2G2XZ98_CAPAN)
Solyc01g098800	5e-05	0.000385789	YES	0.766835	Cation/calcium exchanger 5 (AHRD V3.3 *** A0A2G3BUD8_CAPCH)
Solyc01g098810	0.00025	0.00162905	YES	0.649189	Alpha-crystallin domain-containing protein 22.3 (AHRD V3.3 *** A0A1U8E442_CAPAN)
Solyc01g098880	0.0049	0.020049	YES	0.41795	serine--tRNA ligase-like (AHRD V3.3 *** A0A2I4DVH0_9ROSI)
Solyc01g098910	5e-05	0.000385789	YES	1.19962	Peroxisomal adenine nucleotide carrier 1 (AHRD V3.3 *** A0A1U8DU94_CAPAN)
Solyc01g099030	0.00095	0.00515368	YES	0.757884	GDSL esterase/lipase At5g03980-like (AHRD V3.3 *** A0A1U8DUA9_CAPAN)
Solyc01g099100	0.00415	0.0175204	YES	0.413614	Long-chain acyl-CoA synthetase 6 (AHRD V3.3 *** A0A2U1MVC5_ARTAN)
Solyc01g099160	5e-05	0.000385789	YES	1.75432	lipoxygenase
Solyc01g099340	5e-05	0.000385789	YES	-0.948617	Protein indeterminate-domain 12 (AHRD V3.3 *** A0A2G2W7U4_CAPBA)
Solyc01g099370	5e-05	0.000385789	YES	1.04878	Calcium-dependent lipid-binding (CaLB domain) family protein (AHRD V3.3 *-* F4JK83_ARATH)
Solyc01g099410	0.00035	0.00219174	YES	-0.52742	Histone H2A (AHRD V3.3 *** A0A0H5QLQ1_9EUKA)
Solyc01g099600	0.00035	0.00219174	YES	-0.596743	heavy metal-associated isoprenylated plant protein 3-like (AHRD V3.3 *** A0A1S3XS77_TOBAC)
Solyc01g099630	5e-05	0.000385789	YES	-1.12223	xyloglucan endotransglucosylase-hydrolase 1
Solyc01g099650	0.00035	0.00219174	YES	-0.845954	Formin-like protein (AHRD V3.3 *** A0A2G3AXK0_CAPCH)
Solyc01g099660	0.00175	0.00861123	YES	2.86888	Heat shock protein 70 family (AHRD V3.3 *** A0A200QCN5_9MAGN)
Solyc01g099670	0.0008	0.00444207	YES	0.463195	meloidogyne-induced giant cell protein db212
Solyc01g099700	0.0021	0.0100413	YES	0.505704	T-box protein (AHRD V3.3 *** AT5G27710.1)
Solyc01g099750	5e-05	0.000385789	YES	-2.13544	Heparan-alpha-glucosaminide N-acetyltransferase-like protein (DUF1624) (AHRD V3.3 *** Q94CC1_ARATH)
Solyc01g099760	0.01395	0.0468316	YES	0.345986	LeMA-1 putatve Mg-dependent ATPase 1
Solyc01g099810	5e-05	0.000385789	YES	0.999673	Serine/arginine-rich-splicing factor SR34 (AHRD V3.3 *-* A0A0M9UMW1_NICAT)
Solyc01g099820	5e-05	0.000385789	YES	1.78439	Hypoxia-responsive family protein (AHRD V3.3 *** Q8LG60_ARATH)
Solyc01g099870	0.0025	0.0116055	YES	-3.40142	Bidirectional sugar transporter SWEET (AHRD V3.3 *** A0A1U8DUK6_CAPAN)
Solyc01g099910	5e-05	0.000385789	YES	-0.824649	Alpha/beta-Hydrolases superfamily protein (AHRD V3.3 *** Q9M9W5_ARATH)
Solyc01g099970	5e-05	0.000385789	YES	0.976873	F-box family protein (AHRD V3.3 *** A0A2U1M1I9_ARTAN)
Solyc01g099980	5e-05	0.000385789	YES	1.2404	Enolase (DUF1399) (AHRD V3.3 *-* F4I3L9_ARATH)
Solyc01g100010	0.00035	0.00219174	YES	0.783528	F-box domain, Phloem protein 2-like protein (AHRD V3.3 *** A0A2U1MNC1_ARTAN)
Solyc01g100020	5e-05	0.000385789	YES	1.45318	Phospholipase (AHRD V3.3 *** A0A2G2V7W7_CAPBA)
Solyc01g100030	0.0001	0.000721208	YES	-0.922523	deoxyuridine triphosphatase
Solyc01g100050	0.0005	0.00298718	YES	0.479927	TOPLESS 3
Solyc01g100120	5e-05	0.000385789	YES	-1.93376	Kinesin-like protein (AHRD V3.3 *** A0A2G2XY75_CAPAN)
Solyc01g100160	0.00465	0.019207	YES	0.464236	Dehydration-induced 19-like protein (AHRD V3.3 *-* E3T7S4_GOSHI)
Solyc01g100240	5e-05	0.000385789	YES	1.01165	Calmodulin binding protein-like (AHRD V3.3 *** A0A200R2D8_9MAGN)
Solyc01g100270	5e-05	0.000385789	YES	1.3637	exonuclease mut-7 homolog isoform X1 (AHRD V3.3 *** A0A2I4EA87_9ROSI)
Solyc01g100280	0.0112	0.0392257	YES	-0.886264	RNA helicase DEAH-box4
Solyc01g100310	0.00045	0.00272942	YES	-1.65747	DUF1645 family protein (AHRD V3.3 *-* G7I9G3_MEDTR)
Solyc01g100320	5e-05	0.000385789	YES	0.92038	Disulfide-isomerase-like protein (AHRD V3.3 *** B3TLY7_ELAGV)
Solyc01g100380	5e-05	0.000385789	YES	1.14295	Calreticulin (AHRD V3.3 *** A0A2G3AWT5_CAPCH)
Solyc01g100460	0.0001	0.000721208	YES	1.09027	BZIP transcription factor (AHRD V3.3 *** C0LQL1_9CARY)
Solyc01g100490	5e-05	0.000385789	YES	0.849375	chloronerva
Solyc01g100590	0.0006	0.00349078	YES	0.524021	Heme binding protein (AHRD V3.3 *** Q9LZQ3_ARATH)
Solyc01g100740	0.00575	0.0228138	YES	0.720095	Xaa-pro aminopeptidase (AHRD V3.3 *** A0A1J9S034_9PEZI)
Solyc01g100770	5e-05	0.000385789	YES	0.888255	DUF538 domain-containing protein (AHRD V3.3 *** A0A1Q3CLQ5_CEPFO)
Solyc01g100900	0.00315	0.0140464	YES	-0.744156	WAT1-related protein (AHRD V3.3 *** K4B1C1_SOLLC)
Solyc01g100910	5e-05	0.000385789	YES	-1.32024	WAT1-related protein (AHRD V3.3 *** K4B1C2_SOLLC)
Solyc01g100930	0.01405	0.0470681	YES	-0.393154	GDSL esterase/lipase (AHRD V3.3 *** A0A1U8GQF3_CAPAN)
Solyc01g101090	0.0025	0.0116055	YES	0.480895	Ypt/Rab-GAP domain of gyp1p superfamily protein (AHRD V3.3 *** A0A1I9LLP9_ARATH)
Solyc01g101120	0.0112	0.0392257	YES	-0.494812	Carbohydrate-binding X8 domain superfamily protein (AHRD V3.3 *-* F4I0Z2_ARATH)
Solyc01g101130	5e-05	0.000385789	YES	0.845142	Myosin heavy chain, cardiac protein (AHRD V3.3 *** A0A2P5D8H8_PARAD)
Solyc01g101240	5e-05	0.000385789	YES	0.639226	aspartic protease precursor
Solyc01g101260	0.0016	0.00799665	YES	-1.95103	hypothetical protein (AHRD V3.3 --* AT5G26620.1)
Solyc01g102310	5e-05	0.000385789	YES	-0.784675	60S ribosomal protein L34 (AHRD V3.3 *-* A0A2G2VNY7_CAPBA)
Solyc01g102340	0.00015	0.00103159	YES	-0.744196	R2R3MYB transcription factor 61
Solyc01g102410	0.0059	0.0233073	YES	0.413789	Glutamine--tRNA ligase (AHRD V3.3 *** A0A2I0WQV3_9ASPA)
Solyc01g102420	0.00755	0.0284719	YES	-2.04263	Unknown protein
Solyc01g102490	5e-05	0.000385789	YES	0.788882	NADPH:adrenodoxin oxidoreductase, mitochondrial (AHRD V3.3 *** A0A2G2XXN3_CAPAN)
Solyc01g102520	0.0077	0.0289007	YES	-1.33723	MLO-like protein (AHRD V3.3 *** K4B1I0_SOLLC)
Solyc01g102570	0.00015	0.00103159	YES	0.739605	Eukaryotic translation initiation factor 3 subunit C (AHRD V3.3 *-* A0A2G3BUN7_CAPCH)
Solyc01g102580	5e-05	0.000385789	YES	0.611627	endo-1,4-beta-glucanase (Cel3)
Solyc01g102660	5e-05	0.000385789	YES	0.942903	Glutathione S-transferase (AHRD V3.3 *** A0A2U1NYU9_ARTAN)
Solyc01g102700	5e-05	0.000385789	YES	0.727726	Leucine-rich repeat receptor-like protein kinase 1 (AHRD V3.3 *** A0A1P8SF01_NICBE)
Solyc01g102720	5e-05	0.000385789	YES	-0.839614	Polyketide cyclase/dehydrase and lipid transport superfamily protein (AHRD V3.3 *** A0A2U1QGT1_ARTAN)
Solyc01g102730	0.00985	0.0354059	YES	0.551837	NAD(P)-binding Rossmann-fold superfamily protein (AHRD V3.3 *** Q9ZVQ2_ARATH)
Solyc01g102810	5e-05	0.000385789	YES	-0.864214	DNA polymerase III subunit gamma/tau (AHRD V3.3 *** A0A2K3P8Q5_TRIPR)
Solyc01g102830	5e-05	0.000385789	YES	0.990654	NADH dehydrogenase [ubiquinone] 1 beta subcomplex subunit 3-A (AHRD V3.3 *** A0A1U8E6J2_CAPAN)
Solyc01g102840	5e-05	0.000385789	YES	1.23116	Disease resistance protein (TIR-NBS-LRR class) (AHRD V3.3 *** A0A2U1NT16_ARTAN)
Solyc01g102880	5e-05	0.000385789	YES	1.11067	Disease resistance protein (TIR-NBS-LRR class) (AHRD V3.3 *-* A0A2K3P9V5_TRIPR)
Solyc01g102940	0.0007	0.00398879	YES	0.476361	Methionine S-methyltransferase (AHRD V3.3 *** A0A2G2W8J7_CAPBA)
Solyc01g103010	0.0075	0.0283281	YES	0.39216	Cullin-associated NEDD8-dissociated protein 1 (AHRD V3.3 *** A0A2G2W8I3_CAPBA)
Solyc01g103040	0.00315	0.0140464	YES	0.472793	mitotic spindle checkpoint protein MAD1 (AHRD V3.3 *** A0A2I4EES6_9ROSI)
Solyc01g103060	5e-05	0.000385789	YES	3.93712	lipid transfer-like protein VAS (AHRD V3.3 *** A0A1U8HFX3_CAPAN)
Solyc01g103170	5e-05	0.000385789	YES	0.825003	Lysine ketoglutarate reductase trans-splicing-like protein, putative (DUF707) (AHRD V3.3 *** F4JRK4_ARATH)
Solyc01g103250	0.002	0.00965496	YES	-0.823779	Zinc finger CCCH domain-containing protein (AHRD V3.3 *-* A0A2K3NPU7_TRIPR)
Solyc01g103360	0.0001	0.000721208	YES	-1.32685	Glucuronoxylan 4-O-methyltransferase 3 (AHRD V3.3 *** A0A1U8DVE2_CAPAN)
Solyc01g103470	0.0069	0.0264805	YES	0.786484	proline-rich receptor-like protein kinase PERK4 (AHRD V3.3 --* XP_026410247.1)
Solyc01g103490	0.00985	0.0354059	YES	0.370759	MACPF domain-containing protein (AHRD V3.3 *** A0A1Q3B5D7_CEPFO)
Solyc01g103500	0.0131	0.0445493	YES	-2.56692	multidrug resistance protein (AHRD V3.3 *** AT1G58007.4)
Solyc01g103510	0.0001	0.000721208	YES	0.591504	60S ribosomal protein L3 (AHRD V3.3 *** A0A2G3AWH4_CAPCH)
Solyc01g103530	5e-05	0.000385789	YES	-0.778289	Leucine-rich receptor-like protein kinase family protein, putative (AHRD V3.3 *** A0A061DXB1_THECC)
Solyc01g103590	0.01075	0.0379487	YES	0.401783	Lactoylglutathione lyase / glyoxalase (AHRD V3.3 *** A0A1Y1HY85_KLENI)
Solyc01g103650	5e-05	0.000385789	YES	1.18465	Alpha/beta-Hydrolases superfamily protein (AHRD V3.3 *** Q9XID7_ARATH)
Solyc01g103670	0.00365	0.015804	YES	0.527586	Alpha/beta-Hydrolases superfamily protein (AHRD V3.3 *** Q9XID7_ARATH)
Solyc01g103690	0.0001	0.000721208	YES	0.588499	RNA helicase family protein (AHRD V3.3 *** A0A2U1QG01_ARTAN)
Solyc01g103700	0.0001	0.000721208	YES	-2.08822	WEB family protein (AHRD V3.3 *** A0A2G3AU55_CAPCH)
Solyc01g103710	0.01415	0.0473202	YES	0.350103	NifU-like protein 2, chloroplastic (AHRD V3.3 *** A0A1U8DVJ9_CAPAN)
Solyc01g103750	0.0101	0.0360739	YES	0.371592	ATP phosphoribosyltransferase (AHRD V3.3 *** O46887_NOCGO)
Solyc01g103760	0.0033	0.0145961	YES	0.426301	magnesium transporter NIPA (DUF803) (AHRD V3.3 *** AT4G13800.8)
Solyc01g103890	0.0001	0.000721208	YES	0.575901	magnesium transporter MRS2-4 (AHRD V3.3 *** A0A2I4FV61_9ROSI)
Solyc01g103970	5e-05	0.000385789	YES	0.887848	E3 ubiquitin-protein ligase RNF170-like protein (DUF 1232) (AHRD V3.3 *** Q0WWX8_ARATH)
Solyc01g103990	5e-05	0.000385789	YES	0.580612	T-complex protein 11 (AHRD V3.3 *** A0A2U1QKZ8_ARTAN)
Solyc01g104000	0.0071	0.0270795	YES	0.397326	Serine hydroxymethyltransferase (AHRD V3.3 *** A0A1U8DVN3_CAPAN)
Solyc01g104010	0.0081	0.0301886	YES	-1.06699	BPS1-like protein (AHRD V3.3 *** AT1G22030.1)
Solyc01g104020	0.00095	0.00515368	YES	0.499319	Embryo-specific protein (AHRD V3.3 *** A0A2K3LK15_TRIPR)
Solyc01g104040	5e-05	0.000385789	YES	1.20377	UDP-glucose:glycoprotein glucosyltransferase (AHRD V3.3 *** A0A2I4FV41_9ROSI)
Solyc01g104060	0.00215	0.0102522	YES	0.511276	Aminomethyltransferase (AHRD V3.3 *** A0A1J3IXX0_NOCCA)
Solyc01g104300	0.01085	0.0382593	YES	0.394325	DUF639 domain-containing protein (AHRD V3.3 *** A0A1Q3AZD2_CEPFO)
Solyc01g104400	5e-05	0.000385789	YES	-0.842873	Basic blue protein (AHRD V3.3 *** A0A1U8E747_CAPAN)
Solyc01g104500	0.0142	0.0474625	YES	0.603799	DUF1644 domain-containing protein (AHRD V3.3 *-* A0A1Q3BHE3_CEPFO)
Solyc01g104540	0.0146	0.0485363	YES	0.394823	C-jun-amino-terminal kinase-interacting protein (AHRD V3.3 *-* AT1G36990.1)
Solyc01g104590	0.01475	0.0489413	YES	0.357163	ribosomal protein L3
Solyc01g104630	0.0054	0.0216635	YES	0.607843	Pentatricopeptide repeat-containing protein (AHRD V3.3 *** A0A1U8E783_CAPAN)
Solyc01g104650	5e-05	0.000385789	YES	0.747873	ABSCISIC ACID-INSENSITIVE 5-like protein 5 (AHRD V3.3 *** A0A2I4GE24_9ROSI)
Solyc01g104720	5e-05	0.000385789	YES	0.951245	thionin-like protein (AHRD V3.3 -** AT1G25275.1)
Solyc01g104740	0.0042	0.0176846	YES	1.26008	Multiprotein-bridging factor 1c (AHRD V3.3 *** A0A1U8F6N4_CAPAN)
Solyc01g104770	5e-05	0.000385789	YES	1.11013	Actin-related protein (AHRD V3.3 *** A0A200RCC6_9MAGN)
Solyc01g104880	0.0027	0.0123303	YES	0.480697	Phosphatidylserine decarboxylase proenzyme 2 (AHRD V3.3 *** A0A2G3AWK6_CAPCH)
Solyc01g104900	5e-05	0.000385789	YES	-2.22012	NAC domain-containing protein (AHRD V3.3 *** A0A2U1K9C2_ARTAN)
Solyc01g104910	5e-05	0.000385789	YES	-0.728632	protein kinase family protein (AHRD V3.3 *-* AT4G12020.3)
Solyc01g104950	5e-05	0.000385789	YES	-0.97961	LEXYL2
Solyc01g104970	0.00575	0.0228138	YES	0.402135	Receptor-like kinase (AHRD V3.3 *** A0A0K9PIY0_ZOSMR)
Solyc01g105060	5e-05	0.000385789	YES	0.744812	3-hydroxyacyl-[acyl-carrier-protein] dehydratase FabZ (AHRD V3.3 *** A0A2G2X231_CAPBA)
Solyc01g105100	0.01115	0.0390792	YES	0.379507	Endoplasmic reticulum-Golgi intermediate compartment protein 3 (AHRD V3.3 *** A0A2G2WZZ7_CAPBA)
Solyc01g105120	0.00165	0.00819511	YES	0.466352	protein LNK1 (AHRD V3.3 *** A0A2I4GGH4_9ROSI)
Solyc01g105140	0.00765	0.0287809	YES	0.427959	Arginine/serine-rich splicing factor, putative, expressed (AHRD V3.3 *-* Q6AVF4_ORYSJ)
Solyc01g105150	0.001	0.00538215	YES	0.539246	Potassium transporter (AHRD V3.3 *** K4B285_SOLLC)
Solyc01g105160	5e-05	0.000385789	YES	1.03724	Copper-transporting ATPase PAA1, chloroplastic (AHRD V3.3 *** A0A2G2X1Z0_CAPBA)
Solyc01g105180	5e-05	0.000385789	YES	1.20024	Protein DA1 (AHRD V3.3 *** A0A2I0VSM4_9ASPA)
Solyc01g105230	5e-05	0.000385789	YES	0.738925	Calmodulin-binding transcription activator 2 (AHRD V3.3 *** A0A2G3AUZ8_CAPCH)
Solyc01g105280	5e-05	0.000385789	YES	0.625093	Protein phosphatase 2C (AHRD V3.3 *** A0A2U1L906_ARTAN)
Solyc01g105290	5e-05	0.000385789	YES	0.833831	BTB/POZ domain protein (AHRD V3.3 *** AT3G19920.2)
Solyc01g105350	0.0046	0.0190458	YES	-0.871171	Glycosyltransferase (AHRD V3.3 *** A0A1Q3B719_CEPFO)
Solyc01g105360	5e-05	0.000385789	YES	-0.942388	Glycosyltransferase (AHRD V3.3 *** A0A2I4DYG0_9ROSI)
Solyc01g105370	5e-05	0.000385789	YES	0.766138	2-nitropropane dioxygenase-like protein (AHRD V3.3 *** Q9FMG0_ARATH)
Solyc01g105387	5e-05	0.000385789	YES	3.84432	ABC transporter G family member 11 (AHRD V3.3 *** A0A2G3AV03_CAPCH)
Solyc01g105410	5e-05	0.000385789	YES	1.16276	Protein EXORDIUM-like 2 (AHRD V3.3 *** B1Q489_CAPCH)
Solyc01g105420	0.00215	0.0102522	YES	0.449406	Phospho-2-dehydro-3-deoxyheptonate aldolase (AHRD V3.3 *** A0A2G3AV10_CAPCH)
Solyc01g105430	0.00265	0.0121455	YES	1.02863	Unknown protein
Solyc01g105450	5e-05	0.000385789	YES	1.91424	ABC transporter G family member 11 (AHRD V3.3 *** A0A2G2VAJ3_CAPBA)
Solyc01g105460	5e-05	0.000385789	YES	0.946458	1,4-dihydroxy-2-naphthoate polyprenyltransferase, chloroplastic (AHRD V3.3 *** A0A2G2Y2Y1_CAPAN)
Solyc01g105490	0.0002	0.0013365	YES	3.37665	Unknown protein
Solyc01g105620	0.00255	0.0117719	YES	2.43843	RING/U-box superfamily protein (AHRD V3.3 *-* F4JJ02_ARATH)
Solyc01g105650	5e-05	0.000385789	YES	1.99255	2-oxoglutarate (2OG) and Fe(II)-dependent oxygenase superfamily protein (AHRD V3.3 *** A0A2U1MCV6_ARTAN)
Solyc01g105680	0.00835	0.0309274	YES	-0.388022	Phototropic-responsive NPH3 family protein (AHRD V3.3 *** A0A2U1PJR6_ARTAN)
Solyc01g105690	5e-05	0.000385789	YES	-1.26858	transcription factor bHLH143-like (AHRD V3.3 *** A0A2I4HEY9_9ROSI)
Solyc01g105700	0.00655	0.0254283	YES	-0.666023	Myc-type, basic helix-loop-helix (BHLH) domain-containing protein (AHRD V3.3 *-* A0A2U1NNA1_ARTAN)
Solyc01g105720	5e-05	0.000385789	YES	-1.02563	hypothetical protein (AHRD V3.3 *** AT1G58120.1)
Solyc01g105767	5e-05	0.000385789	YES	3.67069	hydroxyproline-rich glycoprotein family protein (AHRD V3.3 *-* AT5G09530.1)
Solyc01g105770	5e-05	0.000385789	YES	3.58064	IgA FC receptor (AHRD V3.3 *-* A0A1J3K238_NOCCA)
Solyc01g105920	5e-05	0.000385789	YES	0.953065	Beta myrcene/limonene synthase (AHRD V3.3 *** G1JUH4_SOLLC)
Solyc01g106000	5e-05	0.000385789	YES	0.674148	Nicotinamidase 1 (AHRD V3.3 *** A0A1U8DWC4_CAPAN)
Solyc01g106210	0.00055	0.00324132	YES	0.531752	Heat shock protein 70 kDa (AHRD V3.3 *** A0A2K3MZA1_TRIPR)
Solyc01g106220	0.01065	0.0376443	YES	0.364694	DNA polymerase V (AHRD V3.3 *** A0A2I4F5F3_9ROSI)
Solyc01g106330	5e-05	0.000385789	YES	-0.950424	Glutamyl-tRNA(Gln) amidotransferase subunit A (AHRD V3.3 *** A0A2U1LC75_ARTAN)
Solyc01g106350	0.0011	0.00583492	YES	0.922653	Fatty acid amide hydrolase (AHRD V3.3 *** A0A2G2Y3D5_CAPAN)
Solyc01g106500	0.0057	0.0226577	YES	0.622921	Receptor-like protein kinase (AHRD V3.3 *** A0A2R6Q659_ACTCH)
Solyc01g106580	0.0006	0.00349078	YES	-0.543451	transmembrane protein (AHRD V3.3 *** AT3G49720.3)
Solyc01g106600	5e-05	0.000385789	YES	4.74536	Pathogenesis-related protein 1 (AHRD V3.3 *** E2GEU1_9ROSI)
Solyc01g106620	5e-05	0.000385789	YES	4.06128	pathogenesis-related protein 1-like (AHRD V3.3 *** A0A2I4HRD5_9ROSI)
Solyc01g106740	0.00065	0.00374068	YES	0.510227	Aspartate--tRNA(Asp/Asn) ligase (AHRD V3.3 *** A0A2G3BV66_CAPCH)
Solyc01g106820	0.00355	0.015508	YES	0.473262	Ethylene-dependent gravitropism-deficient and yellow-green-like 3 (AHRD V3.3 *** A0A2U1KYW2_ARTAN)
Solyc01g106880	0.0092	0.0335426	YES	0.854644	Ribosomal RNA small subunit methyltransferase E (AHRD V3.3 *** A0A1J3G4Z5_NOCCA)
Solyc01g106910	0.00825	0.0306401	YES	-0.679611	hypothetical protein (AHRD V3.3 *** AT4G33800.2)
Solyc01g106920	0.0001	0.000721208	YES	3.90285	Nucleobase-ascorbate transporter 8 (AHRD V3.3 *** A0A1U8DZ27_CAPAN)
Solyc01g107010	0.0061	0.0239686	YES	0.571324	DNA polymerase kappa (AHRD V3.3 *** A0A2G2V759_CAPBA)
Solyc01g107090	0.00855	0.0315947	YES	0.991631	beta-1%2C4-xylosidase (AHRD V3.3 *** AT3G19615.1)
Solyc01g107130	5e-05	0.000385789	YES	0.686598	Vacuolar sorting receptor homolog (AHRD V3.3 *** P93027_ARATH)
Solyc01g107170	0.0072	0.0273789	YES	0.502857	Zinc finger protein (AHRD V3.3 *** A0T3Q5_SOLTU)
Solyc01g107180	5e-05	0.000385789	YES	-0.645496	Phototropic-responsive NPH3 family protein (AHRD V3.3 *** A0A2U1N5P4_ARTAN)
Solyc01g107190	5e-05	0.000385789	YES	0.991782	LOB domain-containing protein 38 (AHRD V3.3 *** A0A2G2V731_CAPBA)
Solyc01g107240	0.00075	0.00422209	YES	0.791773	Peroxisomal membrane 22 kDa (Mpv17/PMP22) family protein (AHRD V3.3 *-* A0A2U1NNX3_ARTAN)
Solyc01g107250	0.00125	0.00650068	YES	0.509701	Leucine-rich repeat receptor-like protein kinase family (AHRD V3.3 *** A0A0K9P218_ZOSMR)
Solyc01g107260	0.0035	0.0153176	YES	-1.0663	myosin-2 heavy chain-like protein (AHRD V3.3 *** AT1G49870.1)
Solyc01g107290	5e-05	0.000385789	YES	0.771335	RING/U-box superfamily protein (AHRD V3.3 *-* A0A2U1QJN2_ARTAN)
Solyc01g107340	5e-05	0.000385789	YES	-1.43564	classical arabinogalactan protein 9 (AHRD V3.3 *-* XP_004230717.1)
Solyc01g107350	5e-05	0.000385789	YES	-0.860783	DUF620 domain-containing protein (AHRD V3.3 *** A0A1Q3D2E6_CEPFO)
Solyc01g107390	5e-05	0.000385789	YES	3.63725	Auxin-responsive GH3 product (AHRD V3.3 *** Q05680_SOYBN)
Solyc01g107430	5e-05	0.000385789	YES	-0.79654	Zinc finger protein (AHRD V3.3 *** A0A200QZQ7_9MAGN)
Solyc01g107510	0.00025	0.00162905	YES	0.499265	DNA repair protein REV1 (AHRD V3.3 *** A0A2G2Y2A0_CAPAN)
Solyc01g107520	0.00015	0.00103159	YES	0.92713	Basic secretory protease (AHRD V3.3 *** A0A2G2W939_CAPBA)
Solyc01g107550	5e-05	0.000385789	YES	0.595127	Methylthioribose kinase (AHRD V3.3 *** A0A1U8DWU8_CAPAN)
Solyc01g107660	0.0048	0.0197328	YES	-0.405601	Stress enhanced protein 1, chloroplastic (AHRD V3.3 *** A0A2G2W962_CAPBA)
Solyc01g107700	0.00505	0.0205922	YES	0.429375	Kynurenine formamidase (AHRD V3.3 *** A0A1J3JDK4_NOCCA)
Solyc01g107730	5e-05	0.000385789	YES	-1.01719	D-type cyclin-2
Solyc01g107740	5e-05	0.000385789	YES	1.00129	C2 domain-containing protein (AHRD V3.3 *** B1Q483_CAPCH)
Solyc01g107780	5e-05	0.000385789	YES	2.73636	Glycosyltransferase (AHRD V3.3 *** A0A1Q3DDW3_CEPFO)
Solyc01g107790	0.00415	0.0175204	YES	-1.16087	Leucine-rich repeat (AHRD V3.3 *** A0A200QZJ6_9MAGN)
Solyc01g107800	5e-05	0.000385789	YES	-0.625176	glucuronoxylan 4-O-methyltransferase 1-like (AHRD V3.3 *** A0A2I4H011_9ROSI)
Solyc01g107825	0.0013	0.00671684	YES	2.58703	Glycosyltransferase (AHRD V3.3 *** P93365_TOBAC)
Solyc01g107850	0.01155	0.0401937	YES	1.61853	Glycosyltransferase (AHRD V3.3 *-* P93365_TOBAC)
Solyc01g107860	5e-05	0.000385789	YES	0.950847	CBS domain-containing protein-like (AHRD V3.3 *** B8AP73_ORYSI)
Solyc01g107890	5e-05	0.000385789	YES	-1.02526	Filament-like plant protein 7 (AHRD V3.3 *** A0A314KPZ1_NICAT)
Solyc01g107900	5e-05	0.000385789	YES	0.720965	O-acyltransferase WSD1-like protein (AHRD V3.3 *** A0A2K3ND41_TRIPR)
Solyc01g107910	5e-05	0.000385789	YES	-0.674473	caffeoyl-CoA O-methyltransferase (AHRD V3.3 *** A0A2I4EET3_9ROSI)
Solyc01g107980	0.0025	0.0116055	YES	-0.449473	RING-type E3 ubiquitin transferase (AHRD V3.3 *** A0A2G2W990_CAPBA)
Solyc01g108020	0.0001	0.000721208	YES	0.615873	Thioredoxin M3, chloroplastic (AHRD V3.3 *** A0A1U8E6Y3_CAPAN)
Solyc01g108030	0.00045	0.00272942	YES	0.566008	Methylcrotonoyl-CoA carboxylase beta chain, mitochondrial (AHRD V3.3 *** A0A1U8DZI7_CAPAN)
Solyc01g108100	0.0071	0.0270795	YES	-2.08778	cold regulated protein 27 (AHRD V3.3 *** AT5G42900.2)
Solyc01g108160	0.0005	0.00298718	YES	0.51318	autophagy-related protein 2-like (AHRD V3.3 *** A0A1S4AVK1_TOBAC)
Solyc01g108190	0.0107	0.0377931	YES	-0.45476	Calmodulin-like protein 1 (AHRD V3.3 *** A0A1U8E8F8_CAPAN)
Solyc01g108240	5e-05	0.000385789	YES	2.40129	Ethylene Response Factor D.3
Solyc01g108300	5e-05	0.000385789	YES	0.851177	Two-component response regulator ARR18 (AHRD V3.3 *** A0A2G2W9W9_CAPBA)
Solyc01g108330	5e-05	0.000385789	YES	-1.46164	transmembrane protein (AHRD V3.3 *-* AT2G26520.1)
Solyc01g108390	0.0002	0.0013365	YES	-0.738367	Trypsin/subtilisin inhibitor (AHRD V3.3 *** A0A2G3AU57_CAPCH)
Solyc01g108410	0.00175	0.00861123	YES	0.592266	Pentatricopeptide repeat-containing protein (AHRD V3.3 *** A0A1U8E733_CAPAN)
Solyc01g108440	0.001	0.00538215	YES	1.11326	Herbivore elicitor-regulated 1 (AHRD V3.3 *** S5ZR43_NICAT)
Solyc01g108490	5e-05	0.000385789	YES	0.73507	Carboxypeptidase (AHRD V3.3 *** A0A1U8E723_CAPAN)
Solyc01g108530	0.0041	0.0173515	YES	0.578134	Alpha/beta-Hydrolases superfamily protein (AHRD V3.3 *** A0A2U1KK17_ARTAN)
Solyc01g108540	0.00215	0.0102522	YES	0.498657	Alpha/beta-Hydrolases superfamily protein (AHRD V3.3 *** A0A2U1KC75_ARTAN)
Solyc01g108600	5e-05	0.000385789	YES	1.14647	Presequence protease chloroplastic/mitochondrial-like (AHRD V3.3 *** A0A2K3NZI3_TRIPR)
Solyc01g108610	0.0015	0.00757211	YES	-1.24844	Cyclin-dependent kinase inhibitor (AHRD V3.3 *** A0A2G2W9Z0_CAPBA)
Solyc01g108630	0.0002	0.0013365	YES	0.551194	nii1 nitrite reductase
Solyc01g108660	5e-05	0.000385789	YES	0.808506	N-acetyl-gamma-glutamyl-phosphate reductase (AHRD V3.3 *** A0A1U8E8L1_CAPAN)
Solyc01g108710	0.01315	0.0446717	YES	2.54732	Unknown protein
Solyc01g108910	5e-05	0.000385789	YES	-0.844517	maternal effect embryo arrest 14 (AHRD V3.3 *** AT2G15890.1)
Solyc01g109090	0.00115	0.00605977	YES	-0.48227	Unknown protein
Solyc01g109110	5e-05	0.000385789	YES	1.83286	Extra-large guanine nucleotide-binding protein 2 (AHRD V3.3 *** A0A1U8DXD5_CAPAN)
Solyc01g109120	5e-05	0.000385789	YES	1.78061	Transducin/WD40 repeat-like superfamily protein (AHRD V3.3 *** A0A2U1MAA7_ARTAN)
Solyc01g109130	0.012	0.0414952	YES	0.510031	Proteasome assembly chaperone 2 (AHRD V3.3 *** A0A1U8E8Q2_CAPAN)
Solyc01g109150	0.0013	0.00671684	YES	0.779649	cytochrome P450 CYP74C4
Solyc01g109170	5e-05	0.000385789	YES	1.49053	Cold-regulated plasma membrane protein 2 (AHRD V3.3 *** A0A1U8E7A7_CAPAN)
Solyc01g109230	0.0037	0.0159626	YES	-0.632842	Cysteine/Histidine-rich C1 domain family protein (AHRD V3.3 *** A0A061E4Q7_THECC)
Solyc01g109250	5e-05	0.000385789	YES	-0.989234	Mitochondrial fission regulator like (AHRD V3.3 *** A0A2R6RH96_ACTCH)
Solyc01g109270	0.00405	0.0171627	YES	-2.22942	electron transporter%2C putative (Protein of unknown function%2C DUF547) (AHRD V3.3 *** AT5G66600.9)
Solyc01g109280	0.0003	0.00191056	YES	0.554268	RBR-type E3 ubiquitin transferase (AHRD V3.3 *** A0A2G2WA47_CAPBA)
Solyc01g109300	0.015	0.0496072	YES	0.379322	4-hydroxy-3-methylbut-2-enyl diphosphate reductase (AHRD V3.3 *** A0A2L0V4N5_9APIA)
Solyc01g109320	0.0026	0.0119651	YES	4.21875	Protein DETOXIFICATION (AHRD V3.3 *** A0A200R7E8_9MAGN)
Solyc01g109350	0.0015	0.00757211	YES	0.469089	Transducin family protein / WD-40 repeat family protein (AHRD V3.3 *** A0A2U1LM82_ARTAN)
Solyc01g109370	0.0001	0.000721208	YES	-0.910328	Acyltransferase domain-containing protein (AHRD V3.3 *** A0A1Q3CKP3_CEPFO)
Solyc01g109380	0.0075	0.0283281	YES	-0.529332	UPF0496 protein (AHRD V3.3 *** A0A2K3LR63_TRIPR)
Solyc01g109410	5e-05	0.000385789	YES	0.742343	Dolichyl-diphosphooligosaccharide--protein glycosyltransferase 48 kDa subunit (AHRD V3.3 *** A0A2G2WA56_CAPBA)
Solyc01g109420	0.0002	0.0013365	YES	0.895331	Quinone reductase family protein (AHRD V3.3 *** A0A1P8B767_ARATH)
Solyc01g109430	0.0006	0.00349078	YES	-1.6708	PPPDE putative thiol peptidase family protein (AHRD V3.3 *** Q8RXP3_ARATH)
Solyc01g109500	5e-05	0.000385789	YES	-1.79742	BURP domain-containing protein (AHRD V3.3 *-* A0A1Q3C0F5_CEPFO)
Solyc01g109570	5e-05	0.000385789	YES	0.889696	Glucan endo-1,3-beta-glucosidase (AHRD V3.3 *** J9Z4Z2_ELAGV)
Solyc01g109590	0.0043	0.0180341	YES	-0.548903	Protein kinase domain (AHRD V3.3 *** A0A200Q940_9MAGN)
Solyc01g109660	0.00025	0.00162905	YES	-0.595935	meloidogyne-induced giant cell protein DB275
Solyc01g109700	5e-05	0.000385789	YES	-0.905721	bHLH transcription factor 010
Solyc01g109710	5e-05	0.000385789	YES	0.651035	Adenine nucleotide alpha hydrolases-like superfamily protein (AHRD V3.3 *** Q9SIJ8_ARATH)
Solyc01g109720	5e-05	0.000385789	YES	2.33068	Alpha/beta-Hydrolases superfamily protein (AHRD V3.3 *** Q9ASW5_ARATH)
Solyc01g109760	5e-05	0.000385789	YES	1.2506	Major facilitator superfamily (AHRD V3.3 *-* A0A2U1KPS1_ARTAN)
Solyc01g109800	5e-05	0.000385789	YES	-1.84046	DUF4408 domain-containing protein (AHRD V3.3 *-* A0A1Q3AR87_CEPFO)
Solyc01g109810	5e-05	0.000385789	YES	-0.996634	tRNA-methyltransferase non-catalytic subunit trm6MTase subunit (AHRD V3.3 *** Q9FJZ5_ARATH)
Solyc01g109880	5e-05	0.000385789	YES	-0.741146	BZIP transcription factor (AHRD V3.3 *** Q8GTZ1_CAPCH)
Solyc01g109890	5e-05	0.000385789	YES	0.835543	Chaperone protein dnaJ 10 (AHRD V3.3 *** A0A2G3BVX6_CAPCH)
Solyc01g109910	5e-05	0.000385789	YES	0.657359	RING/U-box superfamily protein (AHRD V3.3 *** Q8L7K7_ARATH)
Solyc01g109930	0.00775	0.0290427	YES	0.487641	Inositol-1-monophosphatase (AHRD V3.3 *** B6SMK8_MAIZE)
Solyc01g110000	5e-05	0.000385789	YES	-0.672084	Beta-galactosidase (AHRD V3.3 *** A0A2G3BW46_CAPCH)
Solyc01g110060	5e-05	0.000385789	YES	1.12263	Purple acid phosphatase (AHRD V3.3 *** A0A0C5AJS1_SOLLC)
Solyc01g110120	5e-05	0.000385789	YES	0.574358	V-type proton ATPase subunit a (AHRD V3.3 *** A0A2G2XNJ6_CAPBA)
Solyc01g110150	5e-05	0.000385789	YES	0.996611	Prostatic spermine-binding-like protein (AHRD V3.3 *-* O65687_ARATH)
Solyc01g110190	0.00165	0.00819511	YES	0.585569	Kinesin-related protein (AHRD V3.3 *** D3YBF5_TRIRP)
Solyc01g110280	0.0019	0.0092399	YES	0.545028	Protein DETOXIFICATION (AHRD V3.3 *** A0A1J3G5W8_NOCCA)
Solyc01g110340	5e-05	0.000385789	YES	-1.5951	Endoglucanase (AHRD V3.3 *** A0A218XGM2_PUNGR)
Solyc01g110370	5e-05	0.000385789	YES	0.676588	Zinc finger, B-box (AHRD V3.3 *** A0A2U1LAI4_ARTAN)
Solyc01g110380	5e-05	0.000385789	YES	0.795958	Kinesin-like protein (AHRD V3.3 *** A0A2G2XNI5_CAPBA)
Solyc01g110430	0.00335	0.0147592	YES	0.909749	Unknown protein
Solyc01g110440	0.00035	0.00219174	YES	0.943102	arginine decarboxylase
Solyc01g110480	0.01055	0.0373599	YES	0.372305	Basic-leucine zipper (BZIP) transcription factor family protein (AHRD V3.3 *** A0A2U1P1T7_ARTAN)
Solyc01g110555	0.0003	0.00191056	YES	-1.61002	Auxin responsive SAUR protein (AHRD V3.3 *** A0A2U1P3N8_ARTAN)
Solyc01g110570	0.00185	0.00903352	YES	-1.07085	Small auxin up-regulated RNA4
Solyc01g110580	5e-05	0.000385789	YES	-1.39124	Small auxin up-regulated RNA5
Solyc01g110960	0.0008	0.00444207	YES	0.581477	Prefoldin chaperone subunit family protein (AHRD V3.3 *** A0A2U1NI64_ARTAN)
Solyc01g110990	5e-05	0.000385789	YES	0.816001	RNA helicase DEAH-box6
Solyc01g111040	5e-05	0.000385789	YES	1.04492	Calcium-binding EF-hand family protein (AHRD V3.3 *** A0A2U1MN65_ARTAN)
Solyc01g111060	5e-05	0.000385789	YES	0.745399	5'-methylthioadenosine/S-adenosylhomocysteine nucleosidase 1 (AHRD V3.3 *** A0A2G3BWG6_CAPCH)
Solyc01g111100	5e-05	0.000385789	YES	-1.03116	Neutral/alkaline invertase (AHRD V3.3 *** I0CL53_MANES)
Solyc01g111110	5e-05	0.000385789	YES	-1.74441	transmembrane protein (AHRD V3.3 *** AT2G21180.1)
Solyc01g111120	0.0027	0.0123303	YES	0.427481	Triosephosphate isomerase (AHRD V3.3 *** A0A200Q3A8_9MAGN)
Solyc01g111150	5e-05	0.000385789	YES	0.846355	Translocon-associated protein subunit alpha (AHRD V3.3 *** A0A1U8F1N5_CAPAN)
Solyc01g111170	0.00035	0.00219174	YES	0.569376	cyclophilin
Solyc01g111190	0.00205	0.00984907	YES	0.714889	magnesium transporter NIPA (DUF803) (AHRD V3.3 *-* AT4G13800.8)
Solyc01g111230	0.0015	0.00757211	YES	3.44101	Dirigent protein (AHRD V3.3 *** K4B3Y5_SOLLC)
Solyc01g111250	5e-05	0.000385789	YES	3.535	1-phosphatidylinositol phosphodiesterase (AHRD V3.3 *** A0A1J3JKG9_NOCCA)
Solyc01g111310	5e-05	0.000385789	YES	-1.60338	SlLAX2
Solyc01g111330	0.00015	0.00103159	YES	-0.984611	Thaumatin-like protein 1 (AHRD V3.3 *** A0A2G3BWI2_CAPCH)
Solyc01g111350	5e-05	0.000385789	YES	2.19526	Major facilitator superfamily protein (AHRD V3.3 *** Q9SW40_ARATH)
Solyc01g111380	5e-05	0.000385789	YES	-0.721449	Actin-depolymerizing factor-like protein (AHRD V3.3 *** A0A2K3P088_TRIPR)
Solyc01g111430	5e-05	0.000385789	YES	2.58146	Pentatricopeptide repeat (AHRD V3.3 *** A0A200RA79_9MAGN)
Solyc01g111570	5e-05	0.000385789	YES	-1.07971	proline-rich receptor-like protein kinase PERK7 isoform X1 (AHRD V3.3 *** A0A2I4GC47_9ROSI)
Solyc01g111580	0.0017	0.00840631	YES	0.476581	Basic-leucine zipper (BZIP) transcription factor family protein (AHRD V3.3 *** A0A1Y1IM66_KLENI)
Solyc01g111600	5e-05	0.000385789	YES	-0.794623	Heavy metal-associated isoprenylated plant protein (AHRD V3.3 *** A0A2R6QQA6_ACTCH)
Solyc01g111620	5e-05	0.000385789	YES	1.08663	High-affinity nickel-transport family protein (AHRD V3.3 *** F4JM82_ARATH)
Solyc01g111660	0.0001	0.000721208	YES	-0.598733	plasma membrane intrinsic protein 2.8
Solyc01g111680	0.01375	0.0462984	YES	0.394773	Ubiquitin-conjugating enzyme (AHRD V3.3 *** A0A200Q025_9MAGN)
Solyc01g111760	5e-05	0.000385789	YES	0.670994	Vacuolar ATP synthase subunit B (AHRD V3.3 *** A0A2P6TTB9_CHLSO)
Solyc01g111810	0.009	0.0329707	YES	-0.745002	Ribosomal L18p/L5e family protein (AHRD V3.3 *** F4HXR7_ARATH)
Solyc01g111840	5e-05	0.000385789	YES	-1.96005	Major facilitator superfamily protein (AHRD V3.3 *** A0A1P8BEX6_ARATH)
Solyc01g111960	0.00145	0.00735467	YES	-3.33444	GDSL esterase/lipase At5g55050-like (AHRD V3.3 *** A0A1U7VAQ9_NICSY)
Solyc01g111980	0.0005	0.00298718	YES	0.514212	Lysine histidine transporter-like 8 (AHRD V3.3 *** A0A2G2XYM3_CAPAN)
Solyc01g112000	0.0058	0.0229645	YES	0.428725	expansin-like protein precursor 1
Solyc01g112050	5e-05	0.000385789	YES	0.715897	DUF630 family protein, putative (DUF630 and DUF632) (AHRD V3.3 *-* Q9XI02_ARATH)
Solyc01g112080	0.0009	0.00491732	YES	0.566896	Lysm domain GPI-anchored protein 2 (AHRD V3.3 *** A0A2U1M2U7_ARTAN)
Solyc01g112140	0.0001	0.000721208	YES	-1.3949	Flavin-containing monooxygenase (AHRD V3.3 *** A0A1U8E9P1_CAPAN)
Solyc01g112190	5e-05	0.000385789	YES	-1.20629	Plant regulator RWP-RK family protein, putative (AHRD V3.3 *** A0A061FD78_THECC)
Solyc01g112220	5e-05	0.000385789	YES	0.823183	Protein kinase superfamily protein (AHRD V3.3 *** A0A2U1KP77_ARTAN)
Solyc01g112250	0.00055	0.00324132	YES	0.504931	Calcium dependent protein kinase (AHRD V3.3 *** Q43676_VIGRR)
Solyc01g112260	0.003	0.0134686	YES	-0.430377	hypothetical protein (AHRD V3.3 *-* AT4G35320.1)
Solyc01g112280	0.00595	0.0234757	YES	0.405986	partialaminoacylase-1
Solyc01g112340	0.01025	0.0364937	YES	0.499816	Brefeldin A-inhibited guanine nucleotide-exchange protein 4 (AHRD V3.3 *-* A0A2G2XW39_CAPAN)
Solyc01g150101	0.00035	0.00219174	YES	-1.17917	Basic helix-loop-helix (BHLH) DNA-binding superfamily protein (AHRD V3.3 *-* A0A1P8ASG1_ARATH)
Solyc01g150144	0.00545	0.0218366	YES	-1.05562	Alpha/beta-Hydrolases superfamily protein (AHRD V3.3 *** A0A2U1MWY4_ARTAN)
Solyc02g005110	5e-05	0.000385789	YES	-0.918536	MADS-box protein SOC1 (AHRD V3.3 --* XP_025887600.1)
Solyc02g005320	0.00575	0.0228138	YES	0.769545	Unknown protein
Solyc02g014030	5e-05	0.000385789	YES	1.47318	Serine/threonine/dual specificity protein kinase, catalytic domain-containing protein (AHRD V3.3 *** A0A2U1M6E8_ARTAN)
Solyc02g014130	0.0024	0.0112204	YES	0.495409	ENHANCER OF AG-4 protein 2-like (AHRD V3.3 *** A0A2I4ED54_9ROSI)
Solyc02g014190	5e-05	0.000385789	YES	0.617063	Zinc finger C3HC4 type (RING finger) protein (AHRD V3.3 *** A0A2K3NPJ4_TRIPR)
Solyc02g014470	5e-05	0.000385789	YES	-1.07493	Phospholipase A1-II 1 (AHRD V3.3 *** A0A1U8EZV6_CAPAN)
Solyc02g014730	5e-05	0.000385789	YES	3.86402	Cytochrome P450 (AHRD V3.3 *** A0A2U1QJ26_ARTAN)
Solyc02g020890	5e-05	0.000385789	YES	0.978199	alpha/beta-Hydrolases superfamily protein (AHRD V3.3 *** AT3G19970.5)
Solyc02g020910	5e-05	0.000385789	YES	0.589658	Unknown protein
Solyc02g021020	0.0006	0.00349078	YES	0.555782	Pentatricopeptide repeat-containing protein (AHRD V3.3 *** A0A2G3D2E2_CAPCH)
Solyc02g021560	0.0024	0.0112204	YES	0.444823	RNA-binding (RRM/RBD/RNP motif) family protein (AHRD V3.3 *** A0A2K3L2Z0_TRIPR)
Solyc02g021590	0.00685	0.0263627	YES	0.406653	Protein male discoverer 2 (AHRD V3.3 *** A0A1J6KDE9_NICAT)
Solyc02g022850	5e-05	0.000385789	YES	2.21451	FAD-binding Berberine family protein (AHRD V3.3 *** A0A1P8ATP1_ARATH)
Solyc02g024000	0.0138	0.0464341	YES	0.430808	WPP domain-associated protein (AHRD V3.3 *** A0A2G2XDL8_CAPBA)
Solyc02g024070	5e-05	0.000385789	YES	-1.61136	Homeobox leucine-zipper protein (AHRD V3.3 *** A0A2U1QME9_ARTAN)
Solyc02g027080	0.00125	0.00650068	YES	-0.641603	Disease resistance protein (CC-NBS-LRR class) family (AHRD V3.3 *-* AT1G58390.2)
Solyc02g030170	5e-05	0.000385789	YES	-0.613422	DWARF1/DIMINUTO
Solyc02g030210	0.00615	0.0241353	YES	-0.504313	AP2-like ethylene-responsive transcription factor (AHRD V3.3 *** A0A2G3D2M5_CAPCH)
Solyc02g030300	5e-05	0.000385789	YES	0.766836	G-type lectin S-receptor-like serine/threonine-protein kinase (AHRD V3.3 *** A0A1U8FGU3_CAPAN)
Solyc02g031710	5e-05	0.000385789	YES	-0.827006	SBP (S-ribonuclease binding protein) family protein (AHRD V3.3 *-* A0A2U1LW40_ARTAN)
Solyc02g031740	5e-05	0.000385789	YES	-0.785374	Phloem protein 2-like (AHRD V3.3 *** A0A200QPN3_9MAGN)
Solyc02g031750	0.00695	0.0266349	YES	-1.32536	Phloem protein 2-like protein (AHRD V3.3 *** A0A2U1PTN1_ARTAN)
Solyc02g031830	5e-05	0.000385789	YES	0.696124	polyadenylate-binding protein 1-B-binding protein (AHRD V3.3 *** AT5G44860.2)
Solyc02g031860	0.0029	0.0131059	YES	0.435245	MAP kinase kinase kinase 12
Solyc02g032490	0.01235	0.0424367	YES	0.890728	Nuclear pore complex protein (AHRD V3.3 *-* A0A200QTL2_9MAGN)
Solyc02g032650	5e-05	0.000385789	YES	1.1076	Disease resistance protein (TIR-NBS-LRR class) (AHRD V3.3 *** A0A2K3NUH8_TRIPR)
Solyc02g032660	5e-05	0.000385789	YES	-1.48887	Protein DETOXIFICATION (AHRD V3.3 *** A0A328DGG9_9ASTE)
Solyc02g032800	0.0008	0.00444207	YES	-0.761257	Senescence regulator S40 (AHRD V3.3 *** A0A200QJC6_9MAGN)
Solyc02g032850	5e-05	0.000385789	YES	0.714127	Phytoalexin-deficient 4-1 protein (AHRD V3.3 *** Q2TNK3_SOLTU)
Solyc02g032860	5e-05	0.000385789	YES	0.770203	5'-adenylylsulfate reductase 1, chloroplastic (AHRD V3.3 *** A0A2G3D220_CAPCH)
Solyc02g032870	0.0021	0.0100413	YES	-0.948517	Endonuclease/exonuclease/phosphatase family protein (AHRD V3.3 *** A0A2U1LJZ6_ARTAN)
Solyc02g032940	5e-05	0.000385789	YES	-0.973956	Aspartic proteinase (AHRD V3.3 *** A0A1U8FF23_CAPAN)
Solyc02g032950	5e-05	0.000385789	YES	1.52862	WRKY transcription factor 16
Solyc02g036260	0.00655	0.0254283	YES	-1.30812	ERD (Early-responsive to dehydration stress) family protein (AHRD V3.3 *** A0A2U1NFB6_ARTAN)
Solyc02g036380	0.00725	0.0275362	YES	0.468001	Autophagy protein 5 (AHRD V3.3 *** A0A2G2XBD3_CAPBA)
Solyc02g036480	5e-05	0.000385789	YES	1.66723	Late embryogenesis abundant (LEA) hydroxyproline-rich glycoprotein family (AHRD V3.3 *** Q9SLI0_ARATH)
Solyc02g037530	5e-05	0.000385789	YES	-0.730504	auxin response factor 8B
Solyc02g037550	5e-05	0.000385789	YES	-2.54352	Auxin efflux carrier (AHRD V3.3 *** A0A2U1MR93_ARTAN)
Solyc02g038817	0.0077	0.0289007	YES	0.434378	Protein kinase domain (AHRD V3.3 *-* A0A200PQX9_9MAGN)
Solyc02g043860	0.00805	0.030014	YES	0.402163	Insulinase (Peptidase family M16) family protein (AHRD V3.3 *** A0A2U1QK83_ARTAN)
Solyc02g050240	0.0047	0.0193926	YES	0.460927	Oligopeptidase B (AHRD V3.3 *-* A0A0G2RJN8_CAPAN)
Solyc02g061760	5e-05	0.000385789	YES	1.13123	Protein DETOXIFICATION (AHRD V3.3 *** A0A328DP91_9ASTE)
Solyc02g061770	5e-05	0.000385789	YES	2.56208	chitinase 2
Solyc02g061780	0.0052	0.0210467	YES	2.08128	NAC domain (AHRD V3.3 *** A0A200QLB5_9MAGN)
Solyc02g061810	0.00665	0.0257381	YES	-0.637704	S-acyltransferase (AHRD V3.3 *** A0A1U8FFD7_CAPAN)
Solyc02g062100	5e-05	0.000385789	YES	0.880727	Senescence/dehydration-associated protein-like protein (AHRD V3.3 *** A0A1P8AYB1_ARATH)
Solyc02g062140	5e-05	0.000385789	YES	0.69567	Armadillo repeat only 1 (AHRD V3.3 *** Q9SW41_ARATH)
Solyc02g062370	5e-05	0.000385789	YES	1.05695	Zinc finger CCCH domain-containing protein 19 (AHRD V3.3 *** A0A2G2XGC4_CAPBA)
Solyc02g062390	0.0003	0.00191056	YES	3.94335	abscisic acid and environmental stress-inducible protein TAS14 (AHRD V3.3 *-* A0A1U8FJ72_CAPAN)
Solyc02g062550	5e-05	0.000385789	YES	2.18561	P-loop containing nucleoside triphosphate hydrolases superfamily protein (AHRD V3.3 *** A0A2U1NGS8_ARTAN)
Solyc02g062580	5e-05	0.000385789	YES	1.1605	Lipid phosphate phosphatase epsilon 2, chloroplastic (AHRD V3.3 *** A0A2G2XB00_CAPBA)
Solyc02g062650	5e-05	0.000385789	YES	-2.32153	Laccase (AHRD V3.3 *** K4B6F3_SOLLC)
Solyc02g062660	5e-05	0.000385789	YES	-4.27312	Laccase (AHRD V3.3 *-* M1B968_SOLTU)
Solyc02g062690	0.00305	0.0136546	YES	-0.461683	bHLH transcription factor 012
Solyc02g062760	0.003	0.0134686	YES	-2.38667	GATA transcription factor 18-like (AHRD V3.3 *** A0A2I4G7Z6_9ROSI)
Solyc02g062780	0.0015	0.00757211	YES	-0.632662	ATP-dependent DNA helicase DDM1 (AHRD V3.3 *** A0A2G3D1Z5_CAPCH)
Solyc02g062800	5e-05	0.000385789	YES	1.32041	Ribosome biogenesis protein BMS1-like protein (AHRD V3.3 *-* A0A2G2W7A2_CAPBA)
Solyc02g062890	0.01315	0.0446717	YES	-4.88322	polyol monosaccharide transporter 5
Solyc02g063010	0.00155	0.00778135	YES	-0.453047	BES1/BZR1-like protein (AHRD V3.3 *** A0A2U1KKL8_ARTAN)
Solyc02g063020	5e-05	0.000385789	YES	1.68458	Major facilitator superfamily protein (AHRD V3.3 *** A0A2U1P386_ARTAN)
Solyc02g063030	0.00015	0.00103159	YES	-0.593898	Mental retardation GTPase activating protein (AHRD V3.3 *** A0A1I9LSH4_ARATH)
Solyc02g063050	0.0128	0.0437236	YES	0.384798	hypothetical protein (AHRD V3.3 *** AT5G23490.1)
Solyc02g063150	0.0004	0.00246447	YES	0.573511	RuBP carboxylase small subunit
Solyc02g063170	0.00595	0.0234757	YES	-1.63834	Abscisic acid (Aba)-deficient 4 (AHRD V3.3 *-* A0A1P8AQ81_ARATH)
Solyc02g063220	5e-05	0.000385789	YES	-0.656788	Mannose-6-phosphate isomerase (AHRD V3.3 *** A0A2G2XBW4_CAPBA)
Solyc02g063230	0.00765	0.0287809	YES	-2.45266	membrane-associated kinase regulator (AHRD V3.3 *** AT1G67050.1)
Solyc02g063280	0.01485	0.0491877	YES	-0.584737	stress response protein (AHRD V3.3 *-* AT1G60640.2)
Solyc02g063330	0.00465	0.019207	YES	-1.01341	Protein kinase superfamily protein (AHRD V3.3 *** A0A2U1NMG2_ARTAN)
Solyc02g063410	0.00445	0.0185371	YES	2.08584	Hydroxyproline-rich glycoprotein family protein (AHRD V3.3 *** A0A2U1M3E1_ARTAN)
Solyc02g063420	5e-05	0.000385789	YES	-3.8103	Hydroxyproline-rich glycoprotein family protein (AHRD V3.3 *** A0A2U1M3E1_ARTAN)
Solyc02g063450	5e-05	0.000385789	YES	0.576855	Glycine-rich domain-containing protein 2 (AHRD V3.3 *** A0A2G3A574_CAPAN)
Solyc02g063523	0.0001	0.000721208	YES	-1.5007	Squalene epoxidase (AHRD V3.3 *** I6YVX5_9ASPA)
Solyc02g063547	0.00045	0.00272942	YES	0.888003	Squalene epoxidase (AHRD V3.3 *** I6YVX5_9ASPA)
Solyc02g064640	5e-05	0.000385789	YES	0.902103	ADP-ribosylation factor-like protein 8A (AHRD V3.3 *** A0A2G3BN09_CAPCH)
Solyc02g064670	0.0021	0.0100413	YES	0.537949	60S ribosomal protein L26 (AHRD V3.3 *** A0A1U8FHZ3_CAPAN)
Solyc02g064680	5e-05	0.000385789	YES	1.31448	Calcium-transporting ATPase (AHRD V3.3 *** A0A1U8FI07_CAPAN)
Solyc02g064690	5e-05	0.000385789	YES	-2.3109	Acyl-CoA N-acyltransferases (NAT) superfamily protein (AHRD V3.3 *** A0A1P8B3D5_ARATH)
Solyc02g064720	5e-05	0.000385789	YES	-1.41488	BTB/POZ domain-containing protein (AHRD V3.3 *** A0A2G2XBD2_CAPBA)
Solyc02g064750	5e-05	0.000385789	YES	0.719725	2-oxoglutarate (2OG) and Fe(II)-dependent oxygenase superfamily protein (AHRD V3.3 *** A0A2U1KVM6_ARTAN)
Solyc02g064800	5e-05	0.000385789	YES	-1.07037	WD40 repeat (AHRD V3.3 *** A0A200PS16_9MAGN)
Solyc02g064830	0.00175	0.00861123	YES	3.52801	Indole-3-acetic acid-amido synthetas 3-3
Solyc02g064940	5e-05	0.000385789	YES	0.60762	Leucine-rich repeat family protein (AHRD V3.3 *** G3CHK6_PONTR)
Solyc02g064980	5e-05	0.000385789	YES	2.16851	MAP kinase kinase kinase
Solyc02g065060	0.0087	0.0320622	YES	-0.958689	Short-chain dehydrogenase/reductase SDR (AHRD V3.3 *** A0A200PU74_9MAGN)
Solyc02g065110	0.0071	0.0270795	YES	0.411386	MAP kinase kinase kinase 15
Solyc02g065190	5e-05	0.000385789	YES	2.37979	Cytochrome P450 (AHRD V3.3 *** A0A1U9X5Y9_THAGA)
Solyc02g065220	0.00645	0.0251371	YES	-0.402669	Cytochrome P450 (AHRD V3.3 *** A0A1U9X5Y9_THAGA)
Solyc02g065230	0.0016	0.00799665	YES	-1.59512	Cytochrome P450 (AHRD V3.3 *** A0A1U9X5Y9_THAGA)
Solyc02g065240	5e-05	0.000385789	YES	-1.07193	Methyl esterase 1 (AHRD V3.3 *** A0A2U1LMY0_ARTAN)
Solyc02g065350	0.0016	0.00799665	YES	-1.18212	B3 domain-containing protein (AHRD V3.3 *** A0A1Q3D977_CEPFO)
Solyc02g065480	0.0098	0.0352859	YES	0.72683	electron transporter%2C putative (Protein of unknown function%2C DUF547) (AHRD V3.3 *** AT5G66600.9)
Solyc02g065530	0.003	0.0134686	YES	-0.514079	Hexosyltransferase (AHRD V3.3 *** A0A2G2XBK6_CAPBA)
Solyc02g065540	0.004	0.0169998	YES	0.599808	E3 ubiquitin-protein ligase (AHRD V3.3 *** A0A2G3D341_CAPCH)
Solyc02g065550	5e-05	0.000385789	YES	1.56238	ACI19
Solyc02g065610	0.00065	0.00374068	YES	0.791076	Protein trichome birefringence-like 21 (AHRD V3.3 *** A0A2G3A5R0_CAPAN)
Solyc02g065780	5e-05	0.000385789	YES	-1.48325	Protein RALF-like 27 (AHRD V3.3 *** A0A2G3D352_CAPCH)
Solyc02g066940	0.0042	0.0176846	YES	0.409871	Protein RIK (AHRD V3.3 *** A0A2G3D3D0_CAPCH)
Solyc02g067050	5e-05	0.000385789	YES	0.783143	UPF0301 protein (AHRD V3.3 *** A0A2K3PAH7_TRIPR)
Solyc02g067080	0.01435	0.0478801	YES	0.350427	UDP-glucose 6-dehydrogenase (AHRD V3.3 *** Q6IVK6_TOBAC)
Solyc02g067180	0.0041	0.0173515	YES	0.414688	cystathionine gamma synthase
Solyc02g067230	0.00175	0.00861123	YES	0.56854	Dof zinc finger protein3
Solyc02g067300	0.00245	0.011415	YES	-1.90644	Structural maintenance of chromosomes protein (AHRD V3.3 *-* A0A0K9Q8I9_SPIOL)
Solyc02g067310	0.001	0.00538215	YES	-0.548852	Zinc-finger homeodomain protein 10 (AHRD V3.3 *** A0A2G2XD03_CAPBA)
Solyc02g067360	5e-05	0.000385789	YES	-0.999601	Protease Do-like 8, chloroplastic (AHRD V3.3 *** A0A2G3A5X1_CAPAN)
Solyc02g067530	5e-05	0.000385789	YES	1.05272	Oxoglutarate/iron-dependent oxygenase (AHRD V3.3 *** A0A2U1MYZ7_ARTAN)
Solyc02g067580	5e-05	0.000385789	YES	-1.03923	B12D protein (AHRD V3.3 *** Q9XHD5_IPOBA)
Solyc02g067620	0.00335	0.0147592	YES	0.501689	Metal tolerance protein 8 (AHRD V3.3 *-* A0A2G2Y0P2_CAPAN)
Solyc02g067630	5e-05	0.000385789	YES	4.34547	abscission polygalacturonase 2
Solyc02g067640	5e-05	0.000385789	YES	4.41261	Pectin lyase-like superfamily protein (AHRD V3.3 *** O22817_ARATH)
Solyc02g067690	5e-05	0.000385789	YES	-1.56903	Glycosyltransferase (AHRD V3.3 *** A0A2U1M9M1_ARTAN)
Solyc02g067700	0.0056	0.0223252	YES	-1.19153	RING/U-box superfamily protein (AHRD V3.3 *-* A0A2U1LDD8_ARTAN)
Solyc02g067750	5e-05	0.000385789	YES	3.99249	Carbonic anhydrase (AHRD V3.3 *** A0A2G3D3J4_CAPCH)
Solyc02g067830	5e-05	0.000385789	YES	-1.17488	Protein kinase G11A (AHRD V3.3 *** A0A2G3A680_CAPAN)
Solyc02g067860	0.0005	0.00298718	YES	0.586528	Glucose-6-phosphate 1-epimerase (AHRD V3.3 *** A0A1U8FRS7_CAPAN)
Solyc02g067930	0.00445	0.0185371	YES	-0.641386	Glycerol-3-phosphate dehydrogenase [NAD(+)] (AHRD V3.3 *** A0A1U8FRT5_CAPAN)
Solyc02g068010	0.00025	0.00162905	YES	0.686093	TRAM/LAG1/CLN8-like domain-containing protein (AHRD V3.3 *-* A0A2U1PG06_ARTAN)
Solyc02g068040	0.00085	0.00468161	YES	1.41895	Unknown protein
Solyc02g068060	0.004	0.0169998	YES	-0.54217	Protein kinase domain (AHRD V3.3 *** A0A200QYA9_9MAGN)
Solyc02g068080	5e-05	0.000385789	YES	1.65115	Chloride channel protein (AHRD V3.3 *** K4B7E0_SOLLC)
Solyc02g068260	0.01025	0.0364937	YES	-1.00176	Vacuolar iron transporter-like protein 4 (AHRD V3.3 *** A0A2G3A6A6_CAPAN)
Solyc02g068280	5e-05	0.000385789	YES	-0.86415	subtilisin-like protein
Solyc02g068370	0.0002	0.0013365	YES	0.585307	C-type lectin receptor-like tyrosine-protein kinase (AHRD V3.3 *** A0A2G3D3S0_CAPCH)
Solyc02g068415	0.0047	0.0193926	YES	-2.62886	RING/U-box superfamily protein (AHRD V3.3 *-* A0A2U1KVX7_ARTAN)
Solyc02g068430	5e-05	0.000385789	YES	0.712657	Choline-phosphate cytidylyltransferase (AHRD V3.3 *** A0A2I0V8H3_9ASPA)
Solyc02g068590	5e-05	0.000385789	YES	0.709749	Potassium transporter (AHRD V3.3 *** A0A2G3D415_CAPCH)
Solyc02g068640	0.0063	0.0246531	YES	0.431722	Pyrroline-5-carboxylate reductase (AHRD V3.3 *** A0A328DV79_9ASTE)
Solyc02g068670	0.00775	0.0290427	YES	2.58919	Ankyrin repeat (AHRD V3.3 *** A0A200R0Y6_9MAGN)
Solyc02g068680	5e-05	0.000385789	YES	2.20709	Cysteine/Histidine-rich C1 domain family protein (AHRD V3.3 *-* Q9FIY8_ARATH)
Solyc02g068740	5e-05	0.000385789	YES	-1.22748	Glycine cleavage system H protein (AHRD V3.3 *** A0A1U8FKG0_CAPAN)
Solyc02g068760	5e-05	0.000385789	YES	-0.872876	Pentatricopeptide repeat-containing protein (AHRD V3.3 *** A0A2G3A6F7_CAPAN)
Solyc02g068900	0.00135	0.00693022	YES	-0.504426	Glutathione S-transferase (AHRD V3.3 *** A0A200QN08_9MAGN)
Solyc02g069020	0.00015	0.00103159	YES	-0.849337	Phloem protein 2-like protein (AHRD V3.3 *** A0A2U1PTN1_ARTAN)
Solyc02g069060	5e-05	0.000385789	YES	-1.71674	Phloem protein 2-like (AHRD V3.3 *** A0A200QPN3_9MAGN)
Solyc02g069100	0.00075	0.00422209	YES	0.494392	Cathepsin B-like cysteine proteinase (AHRD V3.3 *** Q6ST24_SOLTU)
Solyc02g069110	0.0012	0.00628168	YES	0.541485	Cathepsin B-like cysteine proteinase (AHRD V3.3 *** Q40413_NICRU)
Solyc02g069130	0.00665	0.0257381	YES	0.464752	Peptidylprolyl isomerase (AHRD V3.3 *** A0A2G2XYU6_CAPAN)
Solyc02g069180	5e-05	0.000385789	YES	-0.651831	SBP (S-ribonuclease binding protein) family protein (AHRD V3.3 *-* A0A2U1LW40_ARTAN)
Solyc02g069240	0.00195	0.00944939	YES	1.04767	O-fucosyltransferase family protein (AHRD V3.3 *** S8EG27_9LAMI)
Solyc02g069260	5e-05	0.000385789	YES	0.874323	Argonaute2a
Solyc02g069310	0.00135	0.00693022	YES	0.474777	NIM1-like protein 1
Solyc02g069350	0.00205	0.00984907	YES	0.473353	TRAM, LAG1 and CLN8 (TLC) lipid-sensing domain containing protein (AHRD V3.3 *** A0A2U1Q6S5_ARTAN)
Solyc02g069490	5e-05	0.000385789	YES	-1.49782	Delta(24)-sterol reductase (AHRD V3.3 *** A0A2G2XDD5_CAPBA)
Solyc02g069500	0.00595	0.0234757	YES	-0.688239	Pentatricopeptide repeat-containing protein (AHRD V3.3 *** A0A2G2Y2T3_CAPAN)
Solyc02g069510	0.0001	0.000721208	YES	-1.69899	Protein LIGHT-DEPENDENT SHORT HYPOCOTYLS 6 (AHRD V3.3 *** A0A2G3D431_CAPCH)
Solyc02g069580	5e-05	0.000385789	YES	1.04446	UDP-glucose 4-epimerase (AHRD V3.3 *** A0A1Y1ITM0_KLENI)
Solyc02g069630	5e-05	0.000385789	YES	-1.14807	Subtilisin-like protease (AHRD V3.3 *** A0A1J3H877_NOCCA)
Solyc02g069730	0.0007	0.00398879	YES	3.98509	CASP-like protein (AHRD V3.3 *** A0A2G3D4D7_CAPCH)
Solyc02g069750	5e-05	0.000385789	YES	0.838055	Choline/ethanolamine kinase (AHRD V3.3 *** A0A2I0WMF4_9ASPA)
Solyc02g069820	0.0131	0.0445493	YES	-0.464097	kxDL motif protein (AHRD V3.3 *** AT3G29130.6)
Solyc02g069880	0.0147	0.0488008	YES	-0.582684	E3 ubiquitin-protein ligase (AHRD V3.3 *** A0A1U8FSK4_CAPAN)
Solyc02g069940	0.009	0.0329707	YES	0.415154	WPP domain associated protein
Solyc02g069970	0.0143	0.0477383	YES	-0.705766	Receptor-like protein kinase (AHRD V3.3 *** A0A2K3PS49_TRIPR)
Solyc02g070000	0.0001	0.000721208	YES	-0.708453	Leucine-rich receptor-like protein kinase family protein (AHRD V3.3 *** A0A061G8R7_THECC)
Solyc02g070040	0.00395	0.016836	YES	-0.674297	ethylene-responsive nuclear protein / ethylene-regulated nuclear protein (ERT2) (AHRD V3.3 *-* AT4G20880.1)
Solyc02g070090	0.0003	0.00191056	YES	4.44802	FAD-binding Berberine family protein (AHRD V3.3 *** A0A2U1KT07_ARTAN)
Solyc02g070180	0.0001	0.000721208	YES	1.76912	FAD-binding Berberine family protein (AHRD V3.3 *** A0A1P8BFF2_ARATH)
Solyc02g070200	0.00605	0.0238064	YES	4.12037	FAD-binding Berberine family protein (AHRD V3.3 *** A0A2U1LDC6_ARTAN)
Solyc02g070210	5e-05	0.000385789	YES	0.889142	Patellin-4 (AHRD V3.3 *** A0A2G2XDH3_CAPBA)
Solyc02g070260	0.00015	0.00103159	YES	-0.549598	Outer arm dynein light chain 1 protein (AHRD V3.3 *** A0A2U1P7A2_ARTAN)
Solyc02g070330	0.00205	0.00984907	YES	0.553109	40S ribosomal protein S4 (AHRD V3.3 *** A0A2G2WHB8_CAPBA)
Solyc02g070340	0.0003	0.00191056	YES	0.517763	40S ribosomal protein S4 (AHRD V3.3 *** A0A2G2WHB8_CAPBA)
Solyc02g070420	0.01315	0.0446717	YES	-0.958492	transmembrane protein (AHRD V3.3 *-* AT2G34530.1)
Solyc02g070440	0.0011	0.00583492	YES	-0.489223	Katanin p60 ATPase-containing subunit (AHRD V3.3 *** A0A1Y1IFT3_KLENI)
Solyc02g070540	5e-05	0.000385789	YES	-1.30586	DUF642 domain-containing protein (AHRD V3.3 *** A0A1Q3DKA7_CEPFO)
Solyc02g070560	5e-05	0.000385789	YES	0.651616	Phospho-N-acetylmuramoyl-pentapeptide-transferase-like protein (AHRD V3.3 *** A0A2G2XE40_CAPBA)
Solyc02g070640	0.01485	0.0491877	YES	0.387074	60S ribosomal protein L18a (AHRD V3.3 *** A0A2G2WKJ7_CAPBA)
Solyc02g070670	5e-05	0.000385789	YES	-0.727025	Urease accessory protein UreG-like (AHRD V3.3 *** A0A2K3MUD0_TRIPR)
Solyc02g070800	5e-05	0.000385789	YES	-0.722796	DUF561 domain-containing protein (AHRD V3.3 *** A0A1Q3DH97_CEPFO)
Solyc02g070880	0.0052	0.0210467	YES	-0.491369	Helix-loop-helix DNA-binding
Solyc02g070950	0.00035	0.00219174	YES	0.551701	Chlorophyll a-b binding protein, chloroplastic (AHRD V3.3 *** A0A2G3A7J8_CAPAN)
Solyc02g070970	5e-05	0.000385789	YES	0.682664	Chlorophyll a-b binding protein, chloroplastic (AHRD V3.3 *** A0A2G3A7J8_CAPAN)
Solyc02g070980	5e-05	0.000385789	YES	1.05359	Chlorophyll a-b binding protein, chloroplastic (AHRD V3.3 *-* A0A2G3A7J8_CAPAN)
Solyc02g070990	5e-05	0.000385789	YES	1.01806	Chlorophyll a-b binding protein, chloroplastic (AHRD V3.3 *** A0A2G3A7J8_CAPAN)
Solyc02g071000	5e-05	0.000385789	YES	0.926017	Chlorophyll a-b binding protein, chloroplastic (AHRD V3.3 *** A0A2G3A7J8_CAPAN)
Solyc02g071010	5e-05	0.000385789	YES	0.824971	Chlorophyll a-b binding protein, chloroplastic (AHRD V3.3 *** A0A2G3A7J8_CAPAN)
Solyc02g071080	0.00035	0.00219174	YES	-2.38586	Purine permease (AHRD V3.3 *** A0A2U1LZ22_ARTAN),Pfam:PF16913
Solyc02g071090	5e-05	0.000385789	YES	-4.61166	Purine permease (AHRD V3.3 *** A0A2U1LZ22_ARTAN),Pfam:PF16913
Solyc02g071100	5e-05	0.000385789	YES	-1.42083	Purine permease (AHRD V3.3 *** A0A2U1LZ22_ARTAN),Pfam:PF16913
Solyc02g071110	0.00135	0.00693022	YES	0.516421	Purine permease (AHRD V3.3 *** A0A2R6Q6Y9_ACTCH),Pfam:PF16913
Solyc02g071130	5e-05	0.000385789	YES	2.16244	WRKY transcription factor 71
Solyc02g071200	0.003	0.0134686	YES	-1.63731	Carbohydrate-binding X8 domain superfamily protein (AHRD V3.3 *-* A0A1P8AUE5_ARATH)
Solyc02g071280	0.0018	0.00880963	YES	-0.495516	Ribosome maturation factor RimM (AHRD V3.3 *** A0A1J3G163_NOCCA)
Solyc02g071430	0.0001	0.000721208	YES	3.9849	2-oxoglutarate (2OG) and Fe(II)-dependent oxygenase superfamily protein (AHRD V3.3 *** F4I629_ARATH)
Solyc02g071470	0.0001	0.000721208	YES	-0.822599	2-oxoglutarate (2OG) and Fe(II)-dependent oxygenase superfamily protein (AHRD V3.3 *** Q9SB33_ARATH)
Solyc02g071560	0.0001	0.000721208	YES	1.5625	Subtilisin-like protease (AHRD V3.3 *** A0A2I0VHD6_9ASPA)
Solyc02g071580	0.0038	0.0162911	YES	-0.639612	Subtilisin-like protease SBT5.3 (AHRD V3.3 *** A0A2G2XF91_CAPBA)
Solyc02g071620	0.00075	0.00422209	YES	0.540307	GDSL-motif lipase/hydrolase family protein 1
Solyc02g071700	0.0127	0.0434441	YES	0.366756	GDSL esterase/lipase (AHRD V3.3 *** A0A2G3A7C5_CAPAN)
Solyc02g071720	0.0011	0.00583492	YES	-0.952609	GDSL esterase/lipase At1g29670-like (AHRD V3.3 *** A0A1S3XHA6_TOBAC)
Solyc02g071740	0.0119	0.0412165	YES	-0.361625	MAP kinase kinase kinase 16
Solyc02g071780	5e-05	0.000385789	YES	0.758154	MACPF domain-containing protein (AHRD V3.3 *** A0A1Q3CKD2_CEPFO)
Solyc02g071820	5e-05	0.000385789	YES	-1.43642	LRR_1 domain-containing protein/Pkinase_Tyr domain-containing protein/Malectin domain-containing protein (AHRD V3.3 *** A0A1Q3CJY9_CEPFO)
Solyc02g071860	0.0001	0.000721208	YES	0.517411	LRR_1 domain-containing protein/Pkinase_Tyr domain-containing protein/Malectin domain-containing protein (AHRD V3.3 *** A0A1Q3CJY9_CEPFO)
Solyc02g071880	5e-05	0.000385789	YES	-0.791991	Protein kinase domain (AHRD V3.3 *** A0A200QV78_9MAGN)
Solyc02g071890	0.0077	0.0289007	YES	0.384696	Histidinol dehydrogenase (AHRD V3.3 *** O48933_NOCGO)
Solyc02g071970	0.00145	0.00735467	YES	0.832233	N66 matrix protein (AHRD V3.3 *** XP_004233072.1)
Solyc02g071990	0.00035	0.00219174	YES	0.580128	BES1/BZR1 (AHRD V3.3 *** A0A2K3PP13_TRIPR)
Solyc02g072130	5e-05	0.000385789	YES	0.720438	Protein transport protein Sec61 subunit alpha (AHRD V3.3 *** A0A1U8FK13_CAPAN)
Solyc02g072140	5e-05	0.000385789	YES	-1.46704	DUF641 domain-containing protein (AHRD V3.3 *** A0A1Q3APE9_CEPFO)
Solyc02g072150	0.00015	0.00103159	YES	0.563495	Trehalose-6-phosphate synthase (AHRD V3.3 *** E5GC29_CUCME)
Solyc02g072180	0.01145	0.0399329	YES	-0.462051	RAB GTPase (AHRD V3.3 *** A0A2U1Q460_ARTAN)
Solyc02g072240	5e-05	0.000385789	YES	-0.943227	Cellulose synthase (AHRD V3.3 *** K4B8J8_SOLLC)
Solyc02g072440	0.0026	0.0119651	YES	-0.891724	Receptor-like protein kinase (AHRD V3.3 *** A0A2R6Q6W2_ACTCH)
Solyc02g072470	0.00115	0.00605977	YES	0.531986	Receptor-like protein kinase (AHRD V3.3 *** A0A2R6Q6W2_ACTCH)
Solyc02g072520	0.0063	0.0246531	YES	0.408541	Concanavalin A-like lectin/glucanase, subgroup (AHRD V3.3 *** A0A2U1KZV6_ARTAN)
Solyc02g072540	0.00165	0.00819511	YES	0.446014	Non-specific serine/threonine protein kinase (AHRD V3.3 *** A0A2G2XE54_CAPBA)
Solyc02g072550	5e-05	0.000385789	YES	4.02868	Delay of germination 1 (AHRD V3.3 *-* C8CJG9_BRARP)
Solyc02g072560	0.0051	0.0207386	YES	1.76724	Delay of germination 1 (AHRD V3.3 *-* A0A2H1ZE87_ARATH)
Solyc02g072570	0.00285	0.0129258	YES	3.51865	Transcription factor TGA like domain (AHRD V3.3 *** A0A200Q9U0_9MAGN)
Solyc02g073580	0.01205	0.0416304	YES	1.70821	transcription factor TGA6-like (AHRD V3.3 *** A0A2I4DJ54_9ROSI)
Solyc02g076670	0.0059	0.0233073	YES	-0.723081	Myb domain, Homeodomain-like protein (AHRD V3.3 *** A0A2U1Q384_ARTAN)
Solyc02g076690	5e-05	0.000385789	YES	-0.929938	Cysteine protease CP14 (AHRD V3.3 *** T2BRA8_TOBAC)
Solyc02g076750	5e-05	0.000385789	YES	0.889665	Cysteine protease CP14 (AHRD V3.3 *** T2BRA8_TOBAC)
Solyc02g076790	0.0065	0.0252701	YES	0.45935	ARM repeat superfamily protein (AHRD V3.3 *** A0A2U1PUY4_ARTAN)
Solyc02g076820	0.00335	0.0147592	YES	-1.27123	Protein LIGHT-DEPENDENT SHORT HYPOCOTYLS 6 (AHRD V3.3 *** A0A2G3D5D2_CAPCH)
Solyc02g076910	0.0045	0.0187087	YES	4.89108	Cysteine protease (AHRD V3.3 *** A0A2U1Q178_ARTAN)
Solyc02g076980	5e-05	0.000385789	YES	1.36638	Cysteine protease-like protein (AHRD V3.3 *** Q9SG15_ARATH)
Solyc02g077030	5e-05	0.000385789	YES	-1.23895	Phospholipase A1-II 1 (AHRD V3.3 *** A0A2G2VBM1_CAPBA)
Solyc02g077040	5e-05	0.000385789	YES	1.49718	phytophthora-inhibited protease 1
Solyc02g077050	5e-05	0.000385789	YES	1.00065	Cysteine protease (AHRD V3.3 *** A0A2U1Q178_ARTAN)
Solyc02g077080	0.00065	0.00374068	YES	-0.507283	Protein trichome birefringence-like 40 (AHRD V3.3 *** A0A2G2VBM9_CAPBA)
Solyc02g077090	0.0001	0.000721208	YES	-0.575041	Protein CHUP1, chloroplastic (AHRD V3.3 *-* A0A2G3D559_CAPCH)
Solyc02g077160	0.00445	0.0185371	YES	-0.493031	Phospholipase A1-IIgamma (AHRD V3.3 *** A0A2U1NY06_ARTAN)
Solyc02g077260	0.0001	0.000721208	YES	-1.16071	SUN-like protein5
Solyc02g077270	0.0148	0.0490731	YES	0.540259	Calcium-binding EF-hand family protein (AHRD V3.3 *-* A0A2U1MZJ3_ARTAN)
Solyc02g077370	0.00045	0.00272942	YES	1.14297	Ethylene Response Factor C.5
Solyc02g077400	0.0002	0.0013365	YES	-1.95294	Rac-like GTP binding protein (AHRD V3.3 *** Q9S821_PHYPA)
Solyc02g077420	5e-05	0.000385789	YES	0.763087	Phospholipase A1-II 1 (AHRD V3.3 *** A0A2G3D5J6_CAPCH)
Solyc02g077430	0.00055	0.00324132	YES	0.485216	Phospholipase A1-II 1 (AHRD V3.3 *** A0A2G3D5J3_CAPCH)
Solyc02g077470	5e-05	0.000385789	YES	1.11719	OPA3-like protein (AHRD V3.3 *** A0A2I4G3K5_9ROSI)
Solyc02g077560	0.0122	0.0420347	YES	-0.371599	auxin response factor 3
Solyc02g077590	0.00065	0.00374068	YES	-0.893421	Homeobox-leucine zipper-like protein (AHRD V3.3 *-* Q3HRT1_PICGL)
Solyc02g077630	0.0012	0.00628168	YES	-0.527279	Receptor-like protein kinase (AHRD V3.3 *** A0A2R6QLC9_ACTCH)
Solyc02g077660	5e-05	0.000385789	YES	0.573733	Homeobox domain-containing protein/DDT domain-containing protein (AHRD V3.3 *** A0A1Q3AXQ1_CEPFO)
Solyc02g077770	5e-05	0.000385789	YES	-1.3701	F-box domain-containing protein (AHRD V3.3 *** A0A2U1MSG2_ARTAN)
Solyc02g077780	5e-05	0.000385789	YES	0.822656	MACPF domain-containing protein (AHRD V3.3 *** A0A1Q3CFU3_CEPFO)
Solyc02g077840	0.0023	0.0108403	YES	-1.48162	Ethylene-responsive transcription factor 4 (AHRD V3.3 *-* A0A2G3D5H4_CAPCH)
Solyc02g077880	5e-05	0.000385789	YES	-1.07465	Auxin-repressed protein (AHRD V3.3 *** A9YSI8_TOBAC)
Solyc02g078020	5e-05	0.000385789	YES	0.913095	Telomerase activating protein est1 (AHRD V3.3 *-* A0A1Y1IMS9_KLENI)
Solyc02g078040	5e-05	0.000385789	YES	-1.86112	Pistil-specific extensin-like protein (AHRD V3.3 *-* A0A2G3A881_CAPAN)
Solyc02g078150	5e-05	0.000385789	YES	1.33938	PDDEXK-like protein (AHRD V3.3 *** A0A2U1QIN2_ARTAN)
Solyc02g078170	0.0088	0.0323558	YES	0.526994	Lectin receptor kinase (AHRD V3.3 *** A0A2K3NP35_TRIPR)
Solyc02g078210	0.00035	0.00219174	YES	0.526668	Ubiquitin-conjugating enzyme (AHRD V3.3 *** A0A200QBL2_9MAGN)
Solyc02g078260	0.0118	0.0409147	YES	0.354057	RNA polymerase II subunit 2
Solyc02g078320	0.012	0.0414952	YES	0.547365	E3 ubiquitin-protein ligase RMA1H1-like (AHRD V3.3 *** A0A2I4ELD1_9ROSI)
Solyc02g078400	5e-05	0.000385789	YES	-0.902801	Allantoinase (AHRD V3.3 *** A0A2G3D677_CAPCH)
Solyc02g078450	5e-05	0.000385789	YES	-1.4923	tetraspanin-19-like (AHRD V3.3 *** A0A2I4GWP3_9ROSI)
Solyc02g078460	0.0068	0.0262125	YES	-0.459009	RING/U-box superfamily protein (AHRD V3.3 *** F4JAD0_ARATH)
Solyc02g078480	0.00935	0.0339664	YES	0.377144	CBS domain-containing protein (AHRD V3.3 *** A0A1Q3C2E1_CEPFO)
Solyc02g078590	5e-05	0.000385789	YES	-1.05173	Alpha 1,4-glycosyltransferase family protein (AHRD V3.3 *** A0A1P8APP1_ARATH)
Solyc02g078620	0.00085	0.00468161	YES	-2.52368	Dof zinc finger protein DOF5.3 (AHRD V3.3 *** A0A2G3D6D4_CAPCH)
Solyc02g078630	0.00055	0.00324132	YES	-0.829935	DUF1218 domain-containing protein (AHRD V3.3 *** A0A1Q3B9K8_CEPFO)
Solyc02g078650	5e-05	0.000385789	YES	0.81747	Polyphenol oxidase, chloroplastic (AHRD V3.3 *** A0A2G3D678_CAPCH)
Solyc02g078660	5e-05	0.000385789	YES	1.67723	Hydroxyproline-rich glycoprotein family protein (AHRD V3.3 *-* A0A1P8AWR9_ARATH)
Solyc02g078670	0.0045	0.0187087	YES	-0.398331	COP1-interacting protein 7 (AHRD V3.3 *** CIP7_ARATH)
Solyc02g078720	0.0027	0.0123303	YES	-0.830722	multidrug resistance protein (AHRD V3.3 *** AT1G58007.4)
Solyc02g078760	5e-05	0.000385789	YES	-0.635766	hypothetical protein (AHRD V3.3 *** AT1G11125.1)
Solyc02g078780	0.0006	0.00349078	YES	-0.623701	Protein STRUBBELIG-RECEPTOR FAMILY 3 (AHRD V3.3 *** A0A2G3D5W2_CAPCH)
Solyc02g078800	0.00375	0.016131	YES	0.431652	Katanin p80 WD40 repeat-containing subunit B1 (AHRD V3.3 *** A0A2G2XVM8_CAPAN)
Solyc02g078810	5e-05	0.000385789	YES	0.895988	Bromodomain protein (AHRD V3.3 *** A0A2K3P7T0_TRIPR)
Solyc02g078820	0.00035	0.00219174	YES	0.610715	Lysine ketoglutarate reductase trans-splicing-like protein (DUF707) (AHRD V3.3 *** A0A1P8AQF5_ARATH)
Solyc02g078840	0.01065	0.0376443	YES	0.425598	Secretory carrier-associated membrane protein (AHRD V3.3 *** A0A1U8FU36_CAPAN)
Solyc02g078850	0.01345	0.0454484	YES	-0.630312	glycine-rich protein (AHRD V3.3 --* AT4G21620.2)
Solyc02g078920	0.00175	0.00861123	YES	0.607682	Endonuclease 3 (AHRD V3.3 *** A0A2G3D5Y1_CAPCH)
Solyc02g078940	0.00255	0.0117719	YES	0.433387	Oxidoreductase, zinc-binding dehydrogenase family protein (AHRD V3.3 *** A0A2U1PX72_ARTAN)
Solyc02g078950	0.00015	0.00103159	YES	-0.722192	Beta-galactosidase (AHRD V3.3 *** A0A2G3A8L8_CAPAN)
Solyc02g079000	0.00375	0.016131	YES	0.461695	ATP-dependent zinc metalloprotease FTSH 12, chloroplastic (AHRD V3.3 *** A0A2G2ZY87_CAPAN)
Solyc02g079030	0.00715	0.0272376	YES	0.656014	Sphingosine kinase (AHRD V3.3 *** A0A218NG31_TOBAC)
Solyc02g079040	0.0027	0.0123303	YES	0.439612	Calmodulin binding protein-like (AHRD V3.3 *** A0A200QI92_9MAGN)
Solyc02g079070	0.00335	0.0147592	YES	-2.59927	IQ motif (AHRD V3.3 *-* A0A200RBW2_9MAGN)
Solyc02g079170	5e-05	0.000385789	YES	1.63931	External alternative NAD(P)H-ubiquinone oxidoreductase B1, mitochondrial (AHRD V3.3 *** A0A2G3A937_CAPAN)
Solyc02g079190	5e-05	0.000385789	YES	-0.57148	Protein AUXIN SIGNALING F-BOX 3 (AHRD V3.3 *** A0A2G3D604_CAPCH)
Solyc02g079220	5e-05	0.000385789	YES	-0.713982	Sugar transporter protein 1
Solyc02g079280	5e-05	0.000385789	YES	3.23284	MYB transcription factor (AHRD V3.3 *** A0A0U3IU11_MESCR)
Solyc02g079330	0.00245	0.011415	YES	-1.88287	Equilibrative nucleotide transporter like (AHRD V3.3 *** A0A2R6QTM2_ACTCH)
Solyc02g079390	0.00615	0.0241353	YES	-0.615798	Protein PLANT CADMIUM RESISTANCE like (AHRD V3.3 *** A0A2R6QA13_ACTCH)
Solyc02g079430	5e-05	0.000385789	YES	-1.16086	Zinc finger protein CONSTANS-LIKE 13 (AHRD V3.3 *** A0A2G2XF19_CAPBA)
Solyc02g079440	5e-05	0.000385789	YES	1.09354	FAD-binding Berberine family protein (AHRD V3.3 *** A0A2U1MQE5_ARTAN)
Solyc02g079500	5e-05	0.000385789	YES	-0.783078	Peroxidase (AHRD V3.3 *** M1C184_SOLTU)
Solyc02g079510	0.0008	0.00444207	YES	1.59546	Peroxidase (AHRD V3.3 *** M1C184_SOLTU)
Solyc02g079530	0.00125	0.00650068	YES	-1.56296	G-type lectin S-receptor-like serine/threonine-protein kinase (AHRD V3.3 *** A0A2G2VAF6_CAPBA)
Solyc02g079570	0.0021	0.0100413	YES	0.464883	G-type lectin S-receptor-like serine/threonine-protein kinase (AHRD V3.3 *** A0A2G3A8W8_CAPAN)
Solyc02g079590	5e-05	0.000385789	YES	1.07764	Receptor protein kinase (AHRD V3.3 *** Q40096_IPOTF)
Solyc02g079640	0.01165	0.040468	YES	0.376645	G-type lectin S-receptor-like serine/threonine-protein kinase (AHRD V3.3 *** A0A2G3A8X5_CAPAN)
Solyc02g079710	0.00675	0.0260671	YES	1.38217	S receptor kinase (AHRD V3.3 *** A4UWL9_BRANA)
Solyc02g079720	0.00095	0.00515368	YES	2.15686	Calcium-binding protein PBP1 (AHRD V3.3 *** A0A2G3D6J3_CAPCH)
Solyc02g079730	0.00345	0.01513	YES	0.659655	Thioredoxin-like fold protein (AHRD V3.3 *** A0A2U1LR17_ARTAN)
Solyc02g079740	5e-05	0.000385789	YES	0.840849	RING-type E3 ubiquitin transferase (AHRD V3.3 *** A0A2G3D6H8_CAPCH)
Solyc02g079750	0.00105	0.00561489	YES	-0.534807	Quinone reductase (AHRD V3.3 *** F8WQS4_NICBE)
Solyc02g079780	0.00185	0.00903352	YES	-0.574718	hypothetical protein (AHRD V3.3 *** AT1G11440.1)
Solyc02g079790	0.00085	0.00468161	YES	-2.02253	DUF538 domain-containing protein (AHRD V3.3 *** A0A1Q3D5N1_CEPFO)
Solyc02g079870	0.0017	0.00840631	YES	-0.692677	Unknown protein
Solyc02g079890	5e-05	0.000385789	YES	1.08289	Terpene synthase (AHRD V3.3 *** G5CV49_SOLLC)
Solyc02g079990	5e-05	0.000385789	YES	1.59648	Cysteine-rich receptor-like protein kinase 10 (AHRD V3.3 *** A0A2G3D6H0_CAPCH)
Solyc02g080010	5e-05	0.000385789	YES	1.64856	Cysteine-rich receptor-like protein kinase 10 (AHRD V3.3 *** A0A2G2XFS8_CAPBA)
Solyc02g080040	5e-05	0.000385789	YES	1.83839	Cysteine-rich receptor-like protein kinase 29 (AHRD V3.3 *** A0A2G2XFA8_CAPBA)
Solyc02g080050	0.0101	0.0360739	YES	3.26623	Cysteine-rich receptor-like protein kinase (AHRD V3.3 *** A0A2K3NTV2_TRIPR)
Solyc02g080070	5e-05	0.000385789	YES	0.780414	Cysteine-rich receptor-like protein kinase 29 (AHRD V3.3 *** A0A2G2XFA8_CAPBA)
Solyc02g080080	0.0001	0.000721208	YES	0.712132	Cysteine-rich receptor-like protein kinase 29 (AHRD V3.3 *** A0A2G2XFA8_CAPBA)
Solyc02g080110	0.00435	0.0181959	YES	0.785897	transmembrane protein (AHRD V3.3 *** AT4G21215.2)
Solyc02g080160	0.0009	0.00491732	YES	-0.784706	Xyloglucan endotransglucosylase/hydrolase (AHRD V3.3 *** A0A2G2VBB5_CAPBA)
Solyc02g080340	0.0001	0.000721208	YES	0.672915	Patatin (AHRD V3.3 *** A0A2I4H6Z2_9ROSI)
Solyc02g080360	5e-05	0.000385789	YES	-2.51066	transcription factor SOX-4 (AHRD V3.3 --* XP_004982548.1)
Solyc02g080490	0.00035	0.00219174	YES	-0.765973	Protein DETOXIFICATION (AHRD V3.3 *** A0A328DGG9_9ASTE)
Solyc02g080500	0.00395	0.016836	YES	-0.427754	hypothetical protein (AHRD V3.3 *** AT1G61900.1)
Solyc02g080510	5e-05	0.000385789	YES	-1.46899	Senescence regulator S40 (AHRD V3.3 *** A0A200Q815_9MAGN)
Solyc02g080530	5e-05	0.000385789	YES	-0.583207	Peroxidase (AHRD V3.3 *** K4B9S4_SOLLC)
Solyc02g080620	0.0079	0.029518	YES	0.49853	Arogenate dehydratase (AHRD V3.3 *** A0A1U8FWM0_CAPAN)
Solyc02g080630	0.01355	0.0457217	YES	0.349249	Lactoylglutathione lyase (AHRD V3.3 *** A0A1U8FLK7_CAPAN)
Solyc02g080640	5e-05	0.000385789	YES	0.776921	adenylyl-sulfate reductase
Solyc02g080670	0.01005	0.0359625	YES	-0.535664	L-ascorbate oxidase-like protein (AHRD V3.3 *** A0A1U8FN33_CAPAN)
Solyc02g080780	0.0036	0.0156727	YES	0.421159	orotidine 5'-phosphate decarboxylase (AHRD V3.3 *** AT1G62250.3)
Solyc02g080880	5e-05	0.000385789	YES	-1.00688	Aspartic proteinase (AHRD V3.3 *** A0A1U8FF23_CAPAN)
Solyc02g080890	5e-05	0.000385789	YES	1.53556	WRKY transcription factor 6
Solyc02g080900	5e-05	0.000385789	YES	-1.53498	Wall-associated receptor kinase-like protein (AHRD V3.3 *** A0A2K3NTT9_TRIPR)
Solyc02g080990	0.00145	0.00735467	YES	-0.497346	Leucine--tRNA ligase (AHRD V3.3 *** A0A2G3D719_CAPCH)
Solyc02g081030	5e-05	0.000385789	YES	0.685967	ERD (Early-responsive to dehydration stress) family protein (AHRD V3.3 *-* A0A2U1NFB6_ARTAN)
Solyc02g081040	0.0038	0.0162911	YES	1.44431	Lyk11 (AHRD V3.3 *** G3KGB2_SOLLC)
Solyc02g081120	0.00755	0.0284719	YES	-0.675938	class 1 knotted-like homeodomain protein
Solyc02g081140	0.00815	0.0303276	YES	0.393317	plant UBX domain-containing protein 4 (AHRD V3.3 *** A0A2G3A9D5_CAPAN)
Solyc02g081160	0.0066	0.0256068	YES	0.385928	Pyrophosphate--fructose 6-phosphate 1-phosphotransferase subunit beta (AHRD V3.3 *** A0A1U8FN75_CAPAN)
Solyc02g081170	5e-05	0.000385789	YES	1.12469	plastid lipid associated protein CHRC
Solyc02g081190	0.0004	0.00246447	YES	-0.488607	1-aminocyclopropane-1-carboxylate oxidase 4
Solyc02g081210	0.0132	0.0447778	YES	-0.564384	Expansin (AHRD V3.3 *** K4B9Z1_SOLLC)
Solyc02g081250	0.00195	0.00944939	YES	-0.531589	Pentatricopeptide repeat-containing protein, mitochondrial (AHRD V3.3 *** A0A2G3A9F6_CAPAN)
Solyc02g081270	0.00275	0.0125287	YES	-0.986927	NAC domain-containing protein 53 (AHRD V3.3 *** A0A2G2XFS7_CAPBA)
Solyc02g081300	0.00015	0.00103159	YES	-0.855984	Sucrose synthase (AHRD V3.3 *** K4BA00_SOLLC)
Solyc02g081310	0.00495	0.0202276	YES	0.455804	50S ribosomal protein L15 (AHRD V3.3 *** A0A2G3A9B7_CAPAN)
Solyc02g081340	0.00025	0.00162905	YES	-2.9122	Glutathione S-transferase (AHRD V3.3 *** E1AWJ7_CAPAN)
Solyc02g081360	0.0001	0.000721208	YES	-1.02476	AMP-dependent synthetase/ligase (AHRD V3.3 *** A0A200PYF6_9MAGN)
Solyc02g081390	0.0003	0.00191056	YES	-0.524478	Lysine-specific histone demethylase 1 (AHRD V3.3 *** B6SW44_MAIZE)
Solyc02g081400	0.00535	0.0215171	YES	0.428913	Protein DJ-1 (AHRD V3.3 *** A0A2U1PKX3_ARTAN)
Solyc02g081430	0.0098	0.0352859	YES	0.380939	Microsomal glutathione s-transferase (AHRD V3.3 *** F4IBK9_ARATH)
Solyc02g081450	0.00695	0.0266349	YES	0.834245	Late embryogenesis abundant (LEA) hydroxyproline-rich glycoprotein family (AHRD V3.3 *-* Q9SLI0_ARATH)
Solyc02g081480	0.0109	0.0384001	YES	0.778301	Receptor-like protein kinase (AHRD V3.3 *** A0A2K3NJB3_TRIPR)
Solyc02g081500	5e-05	0.000385789	YES	0.969268	Receptor kinase LRK10
Solyc02g081560	5e-05	0.000385789	YES	6.42229	Methionyl-tRNA synthetase (AHRD V3.3 *** Q8RXY3_ARATH)
Solyc02g081570	0.0095	0.0343936	YES	0.808583	YELLOW STRIPE like 8 (AHRD V3.3 *** A0A2U1PCK1_ARTAN)
Solyc02g081580	0.0133	0.0450451	YES	-0.361558	LRAT domain-containing protein (AHRD V3.3 *** A0A1Q3B136_CEPFO)
Solyc02g081590	0.00525	0.0211862	YES	0.400387	FACT complex subunit SPT16 (AHRD V3.3 *-* A0A2G3C2X6_CAPCH)
Solyc02g081730	5e-05	0.000385789	YES	-1.37012	3beta-hydroxysteroid-dehydrogenase/decarboxylase isoform 1 (AHRD V3.3 *** A0A2G2V0L0_CAPBA)
Solyc02g081770	0.0002	0.0013365	YES	-0.81648	HXXXD-type acyl-transferase family protein (AHRD V3.3 *** F4JBC7_ARATH)
Solyc02g081920	0.00815	0.0303276	YES	-0.462498	Ribulose-1,5 bisphosphate carboxylase/oxygenase large subunit N-methyltransferase, chloroplastic (AHRD V3.3 *** A0A1J3I115_NOCCA)
Solyc02g081970	5e-05	0.000385789	YES	0.825776	Vacuolar-sorting receptor 1 (AHRD V3.3 *** A0A1U8FV38_CAPAN)
Solyc02g081980	5e-05	0.000385789	YES	0.721644	Apyrase (AHRD V3.3 *** A0A2G2XFE6_CAPBA)
Solyc02g082100	0.00015	0.00103159	YES	0.580432	RING/U-box superfamily protein (AHRD V3.3 *-* F4IIX4_ARATH)
Solyc02g082120	5e-05	0.000385789	YES	-0.699437	DNA-3-methyladenine glycosylase I (AHRD V3.3 *** B6TPB7_MAIZE)
Solyc02g082160	0.01435	0.0478801	YES	1.10005	Pentatricopeptide repeat (AHRD V3.3 *** A0A200QWV0_9MAGN)
Solyc02g082260	5e-05	0.000385789	YES	-1.29158	3-hydroxy-3-methylglutaryl CoA reductase
Solyc02g082280	0.0115	0.0400634	YES	0.390465	Trafficking protein particle complex subunit 11 (AHRD V3.3 *** A0A1J3ESW4_NOCCA)
Solyc02g082400	0.00365	0.015804	YES	-0.629838	Transcription factor jumonji (JmjC) domain-containing protein (AHRD V3.3 *** C0SV12_ARATH)
Solyc02g082410	5e-05	0.000385789	YES	1.0398	Tonoplast monosaccharide transporter 3
Solyc02g082633	0.0062	0.0243115	YES	0.739282	DNA mismatch repair protein MLH3 (AHRD V3.3 *-* A0A2G2XFY3_CAPBA)
Solyc02g082670	5e-05	0.000385789	YES	0.652166	WUSCHEL-related homeobox 13 (AHRD V3.3 *** A0A1U8FNS5_CAPAN)
Solyc02g082680	5e-05	0.000385789	YES	-0.638628	RB1-inducible coiled-coil protein (AHRD V3.3 *** AT2G17550.1)
Solyc02g082690	5e-05	0.000385789	YES	0.751386	Transducin/WD40 repeat-like superfamily protein (AHRD V3.3 *** A0A2U1QAZ8_ARTAN)
Solyc02g082740	5e-05	0.000385789	YES	1.13762	Dirigent protein (AHRD V3.3 *** K4BAE4_SOLLC)
Solyc02g082760	0.0018	0.00880963	YES	0.4845	ethylene-responsive catalase
Solyc02g082870	0.00105	0.00561489	YES	-0.848749	AMP-dependent synthetase/ligase (AHRD V3.3 *** A0A200QNJ1_9MAGN)
Solyc02g082900	0.0001	0.000721208	YES	0.620392	Protein STRICTOSIDINE SYNTHASE-LIKE 6 (AHRD V3.3 *** A0A2G2XFW5_CAPBA)
Solyc02g082910	5e-05	0.000385789	YES	1.54301	Acyl-CoA synthetase (AHRD V3.3 *** A0A1Y0KWS9_9PSED)
Solyc02g082920	5e-05	0.000385789	YES	3.17155	acidic extracellular 26 kD chitinase
Solyc02g082930	5e-05	0.000385789	YES	1.40054	acidic extracellular 27 kD chitinase
Solyc02g082950	0.00365	0.015804	YES	1.57471	Protein trichome birefringence-like 34 (AHRD V3.3 *** A0A2G3D7E9_CAPCH)
Solyc02g083120	0.0139	0.0467048	YES	-0.617892	DUF241 domain-containing protein (AHRD V3.3 *** A0A1Q3CEB1_CEPFO)
Solyc02g083170	0.003	0.0134686	YES	0.58187	F-box family protein (AHRD V3.3 *** A0A2K3PD56_TRIPR)
Solyc02g083190	0.0083	0.0307839	YES	-0.934221	F-box family protein (AHRD V3.3 *** A0A2K3NMJ9_TRIPR)
Solyc02g083270	0.0039	0.01666	YES	0.420824	anti-PCD protein 2
Solyc02g083340	0.0001	0.000721208	YES	-0.557299	Phospholipase D (AHRD V3.3 *** K4BAK2_SOLLC)
Solyc02g083360	0.003	0.0134686	YES	0.973473	Protein methionine S-oxide reductase (AHRD V3.3 *** A0A2K3M6B6_TRIPR)
Solyc02g083380	5e-05	0.000385789	YES	-1.79197	Big1 (AHRD V3.3 *-* AT2G17710.1)
Solyc02g083390	0.00195	0.00944939	YES	0.525639	2-oxoglutarate (2OG) and Fe(II)-dependent oxygenase superfamily protein (AHRD V3.3 *** F4JZ25_ARATH)
Solyc02g083400	0.0002	0.0013365	YES	0.701367	RING/U-box superfamily protein (AHRD V3.3 *** A0A2U1ML59_ARTAN)
Solyc02g083460	5e-05	0.000385789	YES	1.48036	Eukaryotic aspartyl protease family protein (AHRD V3.3 *** A0A2U1KXY4_ARTAN)
Solyc02g083500	5e-05	0.000385789	YES	0.738751	cell wall integrity/stress response component (AHRD V3.3 *** AT5G66090.1)
Solyc02g083520	0.0038	0.0162911	YES	-1.78122	self-pruning G-box protein
Solyc02g083590	0.00015	0.00103159	YES	0.567003	dehydroquinate synthase
Solyc02g083630	0.00275	0.0125287	YES	-0.781562	Ascorbate peroxidase (AHRD V3.3 *** Q39780_GOSHI)
Solyc02g083720	5e-05	0.000385789	YES	-1.21054	MLO-like protein (AHRD V3.3 *** K4BAP0_SOLLC)
Solyc02g083850	0.00035	0.00219174	YES	0.659645	Calcium-dependent kinase (AHRD V3.3 *** Q5D875_MEDTR)
Solyc02g083860	5e-05	0.000385789	YES	-0.643063	2-oxoglutarate (2OG) and Fe(II)-dependent oxygenase superfamily protein (AHRD V3.3 *** A0A2U1QGX7_ARTAN)
Solyc02g083880	5e-05	0.000385789	YES	1.71744	Gibberellin-regulated protein 3 (AHRD V3.3 *** A0A1U8FMR2_CAPAN)
Solyc02g084240	0.00035	0.00219174	YES	-0.545034	H1 histone-like protein
Solyc02g084350	0.0009	0.00491732	YES	-1.39578	NAC domain-containing protein (AHRD V3.3 *** A0A2K3PFA3_TRIPR)
Solyc02g084370	0.0005	0.00298718	YES	-0.945272	Receptor-like protein kinase (AHRD V3.3 *** A0A0A0KGM3_CUCSA)
Solyc02g084400	0.00165	0.00819511	YES	0.52724	Protein kinase superfamily protein (AHRD V3.3 *** F4I8V6_ARATH)
Solyc02g084410	5e-05	0.000385789	YES	-0.906745	Lactoylglutathione lyase (AHRD V3.3 *** A0A2K3LFU2_TRIPR)
Solyc02g084480	0.0118	0.0409147	YES	0.461211	golgin candidate 6-like isoform X2 (AHRD V3.3 *-* XP_025885295.1)
Solyc02g084570	0.0005	0.00298718	YES	-0.499669	Cytochrome P450 (AHRD V3.3 *** A0A2U1M5X8_ARTAN)
Solyc02g084590	5e-05	0.000385789	YES	-0.895959	GATA transcription factor (AHRD V3.3 *** K4BAX4_SOLLC)
Solyc02g084610	5e-05	0.000385789	YES	-1.71765	Leucine-rich repeat receptor-like protein kinase PXL2 (AHRD V3.3 *** A0A1J3GLI2_NOCCA)
Solyc02g084620	0.00415	0.0175204	YES	0.434398	Forkhead-associated (FHA) domain (AHRD V3.3 *-* A0A200QTD2_9MAGN)
Solyc02g084630	0.00025	0.00162905	YES	0.682886	TDR6 transcription factor
Solyc02g084640	5e-05	0.000385789	YES	0.612981	Aldehyde dehydrogenase (AHRD V3.3 *** A0A1U8FMX3_CAPAN)
Solyc02g084720	0.00015	0.00103159	YES	-0.583099	beta-galactosidase 6
Solyc02g084740	0.00815	0.0303276	YES	-0.388425	Cytochrome P450 (AHRD V3.3 *** A0A200QE89_9MAGN)
Solyc02g084800	0.0001	0.000721208	YES	4.32551	Peroxidase (AHRD V3.3 *** K4BAZ5_SOLLC)
Solyc02g084840	5e-05	0.000385789	YES	1.83373	Dehydrin (AHRD V3.3 *** A0A2R4KWH2_9SOLN)
Solyc02g084850	5e-05	0.000385789	YES	1.99996	Abscisic acid and environmental stress-inducible protein TAS14 (AHRD V3.3 --* TAS14_SOLLC)
Solyc02g084880	0.0079	0.029518	YES	-1.15652	Basic helix-loop-helix (BHLH) DNA-binding superfamily protein (AHRD V3.3 *-* A0A2U1PMP2_ARTAN)
Solyc02g084890	0.0026	0.0119651	YES	0.503354	Disease resistance RPP13-like protein 4 (AHRD V3.3 *** A0A2G2XGN6_CAPBA)
Solyc02g084950	5e-05	0.000385789	YES	-1.37557	S-adenosyl-L-methionine-dependent methyltransferases superfamily protein (AHRD V3.3 *** A0A2U1KPI6_ARTAN)
Solyc02g085000	5e-05	0.000385789	YES	0.71939	netrin receptor DCC (AHRD V3.3 *** AT3G50910.1)
Solyc02g085020	0.014	0.0469582	YES	-2.51472	dihydroflavonol 4-reductase
Solyc02g085030	0.0082	0.0304781	YES	-0.46869	Auxilin-like protein 1 (AHRD V3.3 *** A0A2G3D7U8_CAPCH)
Solyc02g085050	0.0006	0.00349078	YES	0.55243	Soluble inorganic pyrophosphatase (AHRD V3.3 *** A0A2G3D7Y7_CAPCH)
Solyc02g085110	5e-05	0.000385789	YES	-1.11219	Laccase (AHRD V3.3 *** K4BB25_SOLLC)
Solyc02g085120	0.00025	0.00162905	YES	-0.776935	Laccase (AHRD V3.3 *** K4BB26_SOLLC)
Solyc02g085260	0.0069	0.0264805	YES	2.35684	Unknown protein
Solyc02g085290	5e-05	0.000385789	YES	-0.826979	Maf-like protein (AHRD V3.3 *** A0A2U1MK08_ARTAN)
Solyc02g085300	5e-05	0.000385789	YES	1.52748	Unknown protein
Solyc02g085580	0.00605	0.0238064	YES	0.455643	Protein indeterminate-domain 1 (AHRD V3.3 *** A0A2G3D7R8_CAPCH)
Solyc02g085640	5e-05	0.000385789	YES	0.852835	Xaa-Pro aminopeptidase 1
Solyc02g085690	0.00795	0.0296875	YES	-1.10484	Ubiquitin-conjugating enzyme (AHRD V3.3 *** A0A200R7K5_9MAGN)
Solyc02g085730	0.0036	0.0156727	YES	0.423953	allene oxide cyclase
Solyc02g085750	5e-05	0.000385789	YES	1.25116	Mental retardation GTPase activating protein (AHRD V3.3 *** A0A1P8BBG8_ARATH)
Solyc02g085933	5e-05	0.000385789	YES	2.32826	Unknown protein
Solyc02g086090	0.0123	0.0422877	YES	0.947826	Mannose-6-phosphate isomerase (AHRD V3.3 *-* A0A2G3AAT7_CAPAN)
Solyc02g086130	0.0019	0.0092399	YES	-0.462426	Zinc finger A20 and AN1 domain-containing stress-associated protein 8 (AHRD V3.3 *-* A0A2G3ATY0_CAPCH)
Solyc02g086180	5e-05	0.000385789	YES	-1.47138	Delta(7)-sterol-C5(6)-desaturase (AHRD V3.3 *-* A0A1U8FPX0_CAPAN)
Solyc02g086210	5e-05	0.000385789	YES	2.28698	Protein kinase family protein (AHRD V3.3 *-* A0A2U1MH78_ARTAN)
Solyc02g086270	5e-05	0.000385789	YES	1.71726	Protein kinase family protein (AHRD V3.3 *** A0A2U1MH78_ARTAN)
Solyc02g086440	0.01025	0.0364937	YES	0.41424	F-box/LRR-repeat protein 3 (AHRD V3.3 *-* A0A2I4HUQ7_9ROSI)
Solyc02g086452	5e-05	0.000385789	YES	-1.2057	titin isoform X3 (AHRD V3.3 *-* XP_004232326.1)
Solyc02g086454	5e-05	0.000385789	YES	-1.1572	titin isoform X6 (AHRD V3.3 *-* XP_010316304.1)
Solyc02g086456	0.00065	0.00374068	YES	-0.897623	titin isoform X6 (AHRD V3.3 *-* XP_010316304.1)
Solyc02g086458	5e-05	0.000385789	YES	-1.5855	titin isoform X2 (AHRD V3.3 *-* XP_010316302.1)
Solyc02g086510	0.00395	0.016836	YES	0.4348	Zinc finger transcription factor 22
Solyc02g086530	5e-05	0.000385789	YES	1.40719	Raffinose synthase (AHRD V3.3 *** G5DF09_9LAMI)
Solyc02g086590	0.0002	0.0013365	YES	0.595209	Cysteine-rich receptor-like protein kinase 42 (AHRD V3.3 *** A0A2G2XIU5_CAPBA)
Solyc02g086610	0.0072	0.0273789	YES	0.466825	Isocitrate dehydrogenase [NADP] (AHRD V3.3 *** A0A2G3AC10_CAPAN)
Solyc02g086650	5e-05	0.000385789	YES	-1.25109	Phosphoenolpyruvate/phosphate translocator 2, chloroplastic (AHRD V3.3 *** A0A2G2XHT3_CAPBA)
Solyc02g086660	0.00075	0.00422209	YES	0.531739	RNA helicase DEAD10
Solyc02g086700	0.01325	0.0448996	YES	2.56074	Glucan endo-1,3-beta-glucosidase (AHRD V3.3 *** A0A2G3D9H7_CAPCH)
Solyc02g086710	0.01175	0.0407709	YES	0.364873	Monodehydroascorbate reductase (AHRD V3.3 *** A0A2G3AC00_CAPAN)
Solyc02g086770	0.0011	0.00583492	YES	-0.847108	Cinnamoyl-CoA reductase (AHRD V3.3 *** A0A172WBP6_DAUCA)
Solyc02g086820	5e-05	0.000385789	YES	0.794946	chloroplast carbonic anhydrase
Solyc02g086880	5e-05	0.000385789	YES	1.06204	formate dehydrogenase
Solyc02g086910	0.0046	0.0190458	YES	0.403421	Peptidyl-prolyl cis-trans isomerase protein (AHRD V3.3 *** A0A2U1LHJ7_ARTAN)
Solyc02g086930	5e-05	0.000385789	YES	-0.560011	Homeobox-leucine zipper protein HAT5 (AHRD V3.3 *** A0A2G2XIE8_CAPBA)
Solyc02g087000	5e-05	0.000385789	YES	0.853417	Potassium transporter (AHRD V3.3 *** A0A2G3AC18_CAPAN)
Solyc02g087010	0.0004	0.00246447	YES	-0.878137	NHL domain-containing protein (AHRD V3.3 *** A0A1Q3BXC8_CEPFO)
Solyc02g087060	5e-05	0.000385789	YES	-1.47512	WAT1-related protein (AHRD V3.3 *** K4BBL3_SOLLC)
Solyc02g087210	5e-05	0.000385789	YES	2.68043	Zinc finger AN1 domain-containing stress-associated protein 12 (AHRD V3.3 *** A0A2G2XID2_CAPBA)
Solyc02g087290	0.0074	0.0280057	YES	0.392603	Alpha-mannosidase (AHRD V3.3 *** A0A2G2XIC1_CAPBA)
Solyc02g087300	0.0131	0.0445493	YES	0.364257	WD40 repeat (AHRD V3.3 *** A0A200QV31_9MAGN)
Solyc02g087330	5e-05	0.000385789	YES	0.690668	B12D protein (AHRD V3.3 *** Q9XHD5_IPOBA)
Solyc02g087350	0.0036	0.0156727	YES	0.688668	Hexosyltransferase (AHRD V3.3 *** A0A2G2XIE5_CAPBA)
Solyc02g087410	0.00015	0.00103159	YES	-1.69738	ABC transporter B family member 18 (AHRD V3.3 *** A0A1U8FQF4_CAPAN)
Solyc02g087430	5e-05	0.000385789	YES	0.580399	inositol-1,4,5-triphosphate-5-phosphatase 4
Solyc02g087440	0.0019	0.0092399	YES	-2.16546	DUF761 domain-containing protein (AHRD V3.3 *** A0A1Q3BYY0_CEPFO)
Solyc02g087480	5e-05	0.000385789	YES	0.796765	Protein ENHANCED DISEASE RESISTANCE 2 (AHRD V3.3 *** A0A1J3E5Z2_NOCCA)
Solyc02g087580	5e-05	0.000385789	YES	0.904721	Actin cross-linking (AHRD V3.3 *** A0A2U1P1I6_ARTAN)
Solyc02g087710	0.01165	0.040468	YES	0.365776	FACT complex subunit SSRP1 (AHRD V3.3 *** A0A1U8FYB7_CAPAN)
Solyc02g087720	0.0052	0.0210467	YES	0.469325	Transmembrane protein (AHRD V3.3 *** Q9LHA3_ARATH)
Solyc02g087750	0.01465	0.0486517	YES	-0.359499	Ubiquitin-conjugating enzyme (AHRD V3.3 *** Q5ZFS2_PLAMJ)
Solyc02g087760	0.0002	0.0013365	YES	-0.574313	SUN-like protein 7
Solyc02g087770	0.0007	0.00398879	YES	0.56138	Aldose 1-epimerase (AHRD V3.3 *** A0A1U8G0C5_CAPAN)
Solyc02g087780	5e-05	0.000385789	YES	0.84893	Aldose 1-epimerase (AHRD V3.3 *** A0A2G3D9R9_CAPCH)
Solyc02g087840	5e-05	0.000385789	YES	-2.71041	Leucine zipper, homeobox-associated, Homeodomain-like protein (AHRD V3.3 *** A0A2U1PPL6_ARTAN)
Solyc02g087860	5e-05	0.000385789	YES	-1.83576	Transcription factor PRE5 (AHRD V3.3 *** A0A1U8FQB1_CAPAN)
Solyc02g087870	5e-05	0.000385789	YES	-1.13892	ABC transporter (AHRD V3.3 *** A0A200QEZ6_9MAGN)
Solyc02g087950	5e-05	0.000385789	YES	0.977555	DUF1666 domain-containing protein (AHRD V3.3 *** A0A1Q3AQV7_CEPFO)
Solyc02g088000	5e-05	0.000385789	YES	0.668267	Starch synthase, chloroplastic/amyloplastic (AHRD V3.3 *** K4BBV6_SOLLC)
Solyc02g088080	0.00095	0.00515368	YES	2.36561	Unknown protein
Solyc02g088090	0.01305	0.0444426	YES	0.465789	Calmodulin-like protein 45 (AHRD V3.3 *** A0A2P0QD45_CAMSI)
Solyc02g088100	5e-05	0.000385789	YES	-0.872161	expansin precursor 5
Solyc02g088150	5e-05	0.000385789	YES	1.23184	Pentatricopeptide repeat-containing protein (AHRD V3.3 *-* A0A1U8EZC2_CAPAN)
Solyc02g088190	0.0055	0.0219954	YES	-0.468784	MYB transcription factor (AHRD V3.3 *-* A0A0U3IU11_MESCR)
Solyc02g088200	0.0021	0.0100413	YES	1.3745	Putative eukaryotic LigT (AHRD V3.3 *-* AT3G16230.2)
Solyc02g088290	0.0095	0.0343936	YES	0.411705	ARF guanine-nucleotide exchange factor GNL1 (AHRD V3.3 *** A0A1U8FQ69_CAPAN)
Solyc02g088340	5e-05	0.000385789	YES	-0.72853	WRKY transcription factor 3
Solyc02g088440	0.0008	0.00444207	YES	3.10581	Unknown protein
Solyc02g088460	5e-05	0.000385789	YES	0.834956	Chorismate mutase (AHRD V3.3 *** B5LAU1_CAPAN)
Solyc02g088620	0.00495	0.0202276	YES	0.424621	Membrane-anchored ubiquitin-fold protein (AHRD V3.3 *** A0A1U8FQ33_CAPAN)
Solyc02g088630	5e-05	0.000385789	YES	1.13764	Hexosyltransferase (AHRD V3.3 *** A0A1U8FQ34_CAPAN)
Solyc02g088660	0.00075	0.00422209	YES	-0.659533	BAG family molecular chaperone regulator 8, chloroplastic-like (AHRD V3.3 *-* A0A2I4EPR7_9ROSI)
Solyc02g088700	0.0007	0.00398879	YES	0.488736	Mitochondrial processing peptidase (AHRD V3.3 *** Q41444_SOLTU)
Solyc02g088910	0.00055	0.00324132	YES	0.576528	Ninja-family protein AFP3 (AHRD V3.3 *** A0A1J3DL53_NOCCA)
Solyc02g088920	0.004	0.0169998	YES	-0.628843	Nuclear transport factor 2 (NTF2) family protein with RNA binding (RRM-RBD-RNP motifs) domain-containing protein (AHRD V3.3 *** F4K1Y4_ARATH)
Solyc02g088950	0.0008	0.00444207	YES	2.81679	DNA mismatch repair protein MLH3 (AHRD V3.3 *-* A0A2G2XFY3_CAPBA)
Solyc02g088953	0.00265	0.0121455	YES	1.09605	MUTL protein homolog 3 (AHRD V3.3 --* AT4G35520.3)
Solyc02g089050	5e-05	0.000385789	YES	-1.77062	protein LONGIFOLIA 1-like (AHRD V3.3 *** A0A2I4EBA4_9ROSI)
Solyc02g089060	5e-05	0.000385789	YES	1.48532	Methyl esterase 11 (AHRD V3.3 *** A0A2U1LRP6_ARTAN)
Solyc02g089065	0.0002	0.0013365	YES	-0.531023	Protein SPIRAL1 (AHRD V3.3 *** A0A1U8FPZ4_CAPAN)
Solyc02g089090	5e-05	0.000385789	YES	0.586293	Receptor-like protein kinase FERONIA (AHRD V3.3 *** A0A1U8FPY8_CAPAN)
Solyc02g089110	0.00525	0.0211862	YES	0.447599	Mitochondrial carrier protein (AHRD V3.3 *** A0A200PRK7_9MAGN)
Solyc02g089170	0.0017	0.00840631	YES	-0.79436	Alpha-1,4-glucan-protein synthase [udp-forming] 1 (AHRD V3.3 *** A0A1J6L3S7_NICAT)
Solyc02g089320	0.0046	0.0190458	YES	0.48786	Alpha/beta-Hydrolases superfamily protein (AHRD V3.3 *** F4J5H1_ARATH)
Solyc02g089350	5e-05	0.000385789	YES	-0.906173	Gibberellin regulated protein (AHRD V3.3 *** A0A2U1PE48_ARTAN)
Solyc02g089370	0.001	0.00538215	YES	0.482965	ARM repeat superfamily protein (AHRD V3.3 *** A0A2U1PEI4_ARTAN)
Solyc02g089500	0.00755	0.0284719	YES	1.21356	Zinc finger protein CONSTANS-LIKE 2 (AHRD V3.3 *-* A0A2G3ABV8_CAPAN)
Solyc02g089550	5e-05	0.000385789	YES	-1.21421	protein NSP-INTERACTING KINASE 1 (AHRD V3.3 *** A0A1U8FR57_CAPAN)
Solyc02g089610	5e-05	0.000385789	YES	1.80295	S-adenosylmethionine decarboxylase 2
Solyc02g089620	5e-05	0.000385789	YES	-1.58638	proline dehydrogenase
Solyc02g089630	5e-05	0.000385789	YES	-1.26094	Proline dehydrogenase (AHRD V3.3 *** A0A2G2XIU2_CAPBA)
Solyc02g089650	0.002	0.00965496	YES	-0.587733	hypothetical protein (DUF1262) (AHRD V3.3 *** AT1G13520.1)
Solyc02g089690	5e-05	0.000385789	YES	-1.1305	Protein trichome birefringence-like 19 (AHRD V3.3 *** A0A2G2XIK2_CAPBA)
Solyc02g089700	0.00155	0.00778135	YES	-1.05301	Protein trichome birefringence-like 19 (AHRD V3.3 *** A0A1U8FI69_CAPAN)
Solyc02g089720	5e-05	0.000385789	YES	1.43305	Beta-glucan-binding protein 1 (AHRD V3.3 *** A0EJF0_MEDTR)
Solyc02g089780	0.00635	0.0248182	YES	-0.726011	dihydroflavonol 4-reductase/flavanone protein (AHRD V3.3 *-* AT3G02420.2)
Solyc02g089890	0.00015	0.00103159	YES	1.28088	PQ-loop repeat family protein / transmembrane family protein (AHRD V3.3 *** Q94AH7_ARATH)
Solyc02g089900	5e-05	0.000385789	YES	1.38365	Protein kinase domain (AHRD V3.3 *** A0A200Q286_9MAGN)
Solyc02g089930	0.00365	0.015804	YES	0.429568	Protein DA1 (AHRD V3.3 *** A0A2G3D8V7_CAPCH)
Solyc02g089950	5e-05	0.000385789	YES	-1.52616	BTB/POZ domain-containing protein (AHRD V3.3 *** A0A2G3D909_CAPCH)
Solyc02g090070	0.00175	0.00861123	YES	-0.523207	BTB/POZ domain-containing protein (AHRD V3.3 *** A0A2G3D8Z6_CAPCH)
Solyc02g090110	5e-05	0.000385789	YES	1.60066	WAK-like kinase
Solyc02g090210	5e-05	0.000385789	YES	3.25929	GDSL esterase/lipase (AHRD V3.3 *** A0A2G3D8U2_CAPCH)
Solyc02g090220	0.0116	0.0403383	YES	-1.51488	Dof zinc finger protein PBF (AHRD V3.3 *** A0A2G3D8X0_CAPCH)
Solyc02g090260	0.0051	0.0207386	YES	0.457654	golgin (AHRD V3.3 *** AT3G50430.1)
Solyc02g090350	5e-05	0.000385789	YES	1.66457	Geraniol 8-hydroxylase (AHRD V3.3 *** A0A2G2XIM9_CAPBA)
Solyc02g090360	5e-05	0.000385789	YES	0.653974	L-ascorbate oxidase-like protein (AHRD V3.3 *** A0A1U8FPI3_CAPAN)
Solyc02g090380	0.00125	0.00650068	YES	0.483239	Disease resistance protein (CC-NBS-LRR class) family (AHRD V3.3 *** A0A1P8BE24_ARATH)
Solyc02g090390	5e-05	0.000385789	YES	-0.858248	Protein kinase (AHRD V3.3 *** O65765_CRAPL)
Solyc02g090460	0.0055	0.0219954	YES	0.710275	Unknown protein
Solyc02g090490	5e-05	0.000385789	YES	0.994675	Patatin (AHRD V3.3 *** A0A059P1E3_CAPAN)
Solyc02g090560	0.0001	0.000721208	YES	1.51391	Calcium-transporting ATPase (AHRD V3.3 *** A0A200RBT6_9MAGN)
Solyc02g090620	5e-05	0.000385789	YES	-1.71675	P-loop containing nucleoside triphosphate hydrolases superfamily protein (AHRD V3.3 *** F4JKP9_ARATH)
Solyc02g090680	5e-05	0.000385789	YES	-1.07023	Cyclin-dependent kinase inhibitor (AHRD V3.3 *** A0A2G3D8Q2_CAPCH)
Solyc02g090730	5e-05	0.000385789	YES	-1.04795	fruit weight 2.2
Solyc02g090740	0.01165	0.040468	YES	0.41993	Protein DETOXIFICATION (AHRD V3.3 *** A0A2G3D8Q7_CAPCH)
Solyc02g090750	0.0026	0.0119651	YES	0.984668	eukaryotic initiation factor 4A (AHRD V3.3 *** A0A2I4DS26_9ROSI)
Solyc02g090820	5e-05	0.000385789	YES	0.891547	Heat stress transcription factor B-1 (AHRD V3.3 *** A0A2G3D8M4_CAPCH)
Solyc02g090890	0.004	0.0169998	YES	0.429909	zeaxanthin epoxidase
Solyc02g090930	5e-05	0.000385789	YES	-1.5772	Lipase (AHRD V3.3 *** A0A200QYW4_9MAGN)
Solyc02g090970	5e-05	0.000385789	YES	1.37231	MAP kinase kinase kinase 21
Solyc02g090980	0.0049	0.020049	YES	-0.883819	MAP kinase kinase kinase 22
Solyc02g091020	0.00075	0.00422209	YES	1.20483	Nuclear pore complex protein NUP98A (AHRD V3.3 *-* A0A2G3AGI2_CAPAN)
Solyc02g091030	0.00015	0.00103159	YES	0.686524	Nuclear transcription factor Y subunit C-2 (AHRD V3.3 *-* A0A2G3D858_CAPCH)
Solyc02g091070	0.00705	0.0269479	YES	4.78667	Protein DETOXIFICATION (AHRD V3.3 *** A0A2I4EBU3_9ROSI)
Solyc02g091080	0.0135	0.0455771	YES	0.780556	Protein DETOXIFICATION (AHRD V3.3 *** A0A2I4FHE6_9ROSI)
Solyc02g091210	0.0058	0.0229645	YES	0.446811	Eukaryotic translation initiation factor 5 (AHRD V3.3 *** A0A2G3D849_CAPCH)
Solyc02g091250	0.0017	0.00840631	YES	2.34499	Mediator of RNA polymerase II transcription subunit (AHRD V3.3 *** Q9ZU37_ARATH)
Solyc02g091360	0.0064	0.0249677	YES	-0.831129	Plastid movement impaired (AHRD V3.3 *** A0A2P5E785_TREOI)
Solyc02g091380	5e-05	0.000385789	YES	2.69203	transmembrane protein (AHRD V3.3 *** AT1G49000.1)
Solyc02g091410	0.01325	0.0448996	YES	0.363038	Protease Do-like 7 (AHRD V3.3 *** A0A2G2XH23_CAPBA)
Solyc02g091510	0.0108	0.038097	YES	0.364639	GDP-L-galactose phosphorylase 1 (AHRD V3.3 *** A0A2G2XH67_CAPBA)
Solyc02g091520	0.0001	0.000721208	YES	-0.789918	Calcium-dependent lipid-binding (CaLB domain) family protein (AHRD V3.3 *** A0A2U1LMA8_ARTAN)
Solyc02g091640	0.00055	0.00324132	YES	-0.679634	Endoribonuclease E-like protein (AHRD V3.3 *** Q656E2_ORYSJ)
Solyc02g091650	0.0109	0.0384001	YES	0.840852	Glycine-rich domain-containing protein 2 (AHRD V3.3 *** A0A2G2XGW0_CAPBA)
Solyc02g091680	0.006	0.0236437	YES	0.454187	Beta-D-xylosidase (AHRD V3.3 *** H1AC33_SOLLC)
Solyc02g091690	0.0004	0.00246447	YES	-1.65361	bHLH transcription factor 081
Solyc02g091700	5e-05	0.000385789	YES	1.53276	Hydroxyproline-rich glycoprotein (AHRD V3.3 *** A0A2K3L507_TRIPR)
Solyc02g091710	0.00535	0.0215171	YES	-0.610977	Zinc finger (C3HC4-type RING finger) family protein (AHRD V3.3 *** A0A2K3NFC1_TRIPR)
Solyc02g091730	5e-05	0.000385789	YES	1.06164	Chromatin SPT2 (AHRD V3.3 *** A0A2U1NKK8_ARTAN)
Solyc02g091840	5e-05	0.000385789	YES	-0.649971	Leucine rich repeat receptor protein kinase CLAVATA1 (AHRD V3.3 *** F8WS84_SOLLC)
Solyc02g091860	0.00045	0.00272942	YES	-0.589913	Receptor kinase (AHRD V3.3 *** D9IAP8_GOSHI)
Solyc02g091890	0.0009	0.00491732	YES	-0.490296	myb-like protein X (AHRD V3.3 *-* A0A2I4FW88_9ROSI)
Solyc02g091920	5e-05	0.000385789	YES	-0.685793	xyloglucan endotransglucosylase-hydrolase 7
Solyc02g091930	0.01255	0.0430389	YES	-0.372477	Homeobox-leucine zipper protein HOX27 (AHRD V3.3 *** A0A2G3D8F8_CAPCH)
Solyc02g091950	5e-05	0.000385789	YES	-0.8505	Lysosomal Pro-X carboxypeptidase (AHRD V3.3 *** A0A1J3CNY8_NOCCA)
Solyc02g092000	0.0013	0.00671684	YES	0.475134	transmembrane protein (AHRD V3.3 *** AT3G49720.3)
Solyc02g092040	0.0068	0.0262125	YES	-0.718624	Receptor-like protein kinase (AHRD V3.3 *** A0A2K3PDB7_TRIPR)
Solyc02g092050	0.00075	0.00422209	YES	-1.61797	AP2-like ethylene-responsive transcription factor PLT2 (AHRD V3.3 *** A0A2G3D8I7_CAPCH)
Solyc02g092080	0.01105	0.0387642	YES	-0.955234	60S ribosomal protein L23A (AHRD V3.3 *** A0A2G2XH92_CAPBA)
Solyc02g092090	0.00135	0.00693022	YES	0.953776	basic leucine zipper 43-like (AHRD V3.3 *** A0A2I4G035_9ROSI)
Solyc02g092120	0.0027	0.0123303	YES	1.85481	phytosulfokines-like (AHRD V3.3 *** A0A2I4HMI7_9ROSI)
Solyc02g092150	5e-05	0.000385789	YES	0.666702	ACT domain-containing protein (AHRD V3.3 *** A0A1Q3APQ4_CEPFO)
Solyc02g092230	5e-05	0.000385789	YES	1.08853	Heptahelical transmembrane protein ADIPOR3 (AHRD V3.3 *** A0A2G2XHA2_CAPBA)
Solyc02g092240	0.0051	0.0207386	YES	0.531486	D-ribose-binding periplasmic protein (AHRD V3.3 *** AT5G50090.2)
Solyc02g092260	5e-05	0.000385789	YES	1.01272	Amino-acid acetyltransferase-like protein (AHRD V3.3 *** A0A2K3MR62_TRIPR)
Solyc02g092370	0.0001	0.000721208	YES	-1.72211	Transcription factor GRAS (AHRD V3.3 *** A0A200QN05_9MAGN)
Solyc02g092410	0.01005	0.0359625	YES	-0.677142	Adenylyl-sulfate kinase (AHRD V3.3 *** A0A1U8FYZ5_CAPAN)
Solyc02g092420	0.01025	0.0364937	YES	0.835596	Phototropic-responsive NPH3 family protein (AHRD V3.3 *-* A0A2U1NGE5_ARTAN)
Solyc02g092440	0.00375	0.016131	YES	0.420214	Mitochondrial outer membrane protein porin 2 (AHRD V3.3 *** A0A1U8FWW1_CAPAN)
Solyc02g092450	0.0038	0.0162911	YES	0.624535	Calcium-transporting ATPase (AHRD V3.3 *** A0A2G2XH12_CAPBA)
Solyc02g092480	5e-05	0.000385789	YES	-0.802008	BTB domain-containing protein/NPH3 domain-containing protein (AHRD V3.3 *** A0A1Q3ASI0_CEPFO)
Solyc02g092530	5e-05	0.000385789	YES	-0.569174	Acetamidase/Formamidase (AHRD V3.3 *** A0A200R348_9MAGN)
Solyc02g092550	5e-05	0.000385789	YES	1.51017	LOB domain-containing protein 38 (AHRD V3.3 *** A0A2G2XGY4_CAPBA)
Solyc02g092590	5e-05	0.000385789	YES	-0.978721	glycosyltransferase-like protein (AHRD V3.3 *-* AT5G67390.3)
Solyc02g092620	0.0104	0.0369177	YES	0.472847	BTB/POZ domain-containing protein (AHRD V3.3 *-* A0A2G3D5A4_CAPCH)
Solyc02g092670	5e-05	0.000385789	YES	-1.05845	Subtilisin-like protease (AHRD V3.3 *** A9XG40_TOBAC)
Solyc02g092720	0.00055	0.00324132	YES	-0.78693	hypothetical protein (AHRD V3.3 *** AT5G67350.1)
Solyc02g092750	5e-05	0.000385789	YES	1.29452	Protein phosphatase 2C family protein (AHRD V3.3 *** A0A2U1MLG3_ARTAN)
Solyc02g092800	0.0003	0.00191056	YES	-0.537088	metal transporter AY196092
Solyc02g092810	0.00085	0.00468161	YES	-0.695335	RING/U-box superfamily protein (AHRD V3.3 *-* B3H489_ARATH)
Solyc02g092860	0.0018	0.00880963	YES	1.39176	Cytochrome P450 (AHRD V3.3 *** Q9XFX1_CICAR)
Solyc02g092880	0.003	0.0134686	YES	1.09054	Maternal effect embryo arrest 59 (AHRD V3.3 *** A0A2U1M4C6_ARTAN)
Solyc02g092890	5e-05	0.000385789	YES	2.84881	GPI-anchored CFEM domain protein ARB_01545-like isoform X2 (AHRD V3.3 *-* XP_021803343.1)
Solyc02g092950	0.00875	0.0322278	YES	-0.895967	Microtubule-associated protein RP/EB family member 1C (AHRD V3.3 *** A0A2G2XGZ8_CAPBA)
Solyc02g092990	5e-05	0.000385789	YES	0.730958	F-box protein (AHRD V3.3 *** A0A2G2XGV7_CAPBA)
Solyc02g093000	0.0115	0.0400634	YES	-0.446709	phosphatidylinositol 3,4,5-trisphosphate 3-phosphatase and protein-tyrosine-phosphatase PTEN2A-like (AHRD V3.3 *** A0A2I4GM96_9ROSI)
Solyc02g093020	5e-05	0.000385789	YES	0.883514	Transmembrane protein, putative (DUF247) (AHRD V3.3 *** Q9SN06_ARATH)
Solyc02g093050	5e-05	0.000385789	YES	0.810851	WRKY transcription factor 8
Solyc02g093080	0.0008	0.00444207	YES	-0.502094	2-oxoglutarate (2OG) and Fe(II)-dependent oxygenase superfamily protein (AHRD V3.3 *** A0A2U1Q3D7_ARTAN)
Solyc02g093120	0.0119	0.0412165	YES	0.478552	RNA-binding (RRM/RBD/RNP motifs) family protein (AHRD V3.3 *** A0A2U1L4A5_ARTAN)
Solyc02g093180	5e-05	0.000385789	YES	1.98727	HXXXD-type acyl-transferase family protein (AHRD V3.3 *** A0A2K3L8P7_TRIPR)
Solyc02g093190	5e-05	0.000385789	YES	0.771981	Histone-lysine N-methyltransferase (AHRD V3.3 *-* Q76I95_PETHY)
Solyc02g093230	0.0004	0.00246447	YES	0.681249	Caffeoyl-CoA O-methyltransferase (AHRD V3.3 *** A0A1U8FPA5_CAPAN)
Solyc02g093250	5e-05	0.000385789	YES	2.53892	Caffeoyl-CoA O-methyltransferase (AHRD V3.3 *** A0A1U8FPA5_CAPAN)
Solyc02g093270	5e-05	0.000385789	YES	1.60815	caffeoyl-CoA O-methyltransferase
Solyc02g093290	5e-05	0.000385789	YES	0.663754	Nicotinate phosphoribosyltransferase (AHRD V3.3 *** A0A2G3D572_CAPCH)
Solyc02g093430	0.00015	0.00103159	YES	0.601997	Beta-1,4-N-acetylglucosaminyltransferase family protein (AHRD V3.3 *** Q9LT58_ARATH)
Solyc02g093580	5e-05	0.000385789	YES	2.35162	Tomato 9612 mRNA
Solyc02g093590	0.0001	0.000721208	YES	-1.03321	zinc finger protein CONSTANS-LIKE 16-like (AHRD V3.3 *** A0A2I4E4H9_9ROSI)
Solyc02g093680	0.01105	0.0387642	YES	0.365955	succinate dehydrogenase
Solyc02g093700	5e-05	0.000385789	YES	1.78042	Cystinosin-like protein (AHRD V3.3 *** A0A1U8FR03_CAPAN)
Solyc02g093720	5e-05	0.000385789	YES	0.614914	TPX2 (Targeting protein for Xklp2) protein family (AHRD V3.3 *-* F4J761_ARATH)
Solyc02g093740	0.00105	0.00561489	YES	-1.97808	R2R3MYB transcription factor 99
Solyc02g093750	0.00025	0.00162905	YES	-1.26635	C3H4 type zinc finger protein (DUF23) (AHRD V3.3 *** Q9FM26_ARATH)
Solyc02g093830	5e-05	0.000385789	YES	0.658784	Glucose-6-phosphate 1-dehydrogenase (AHRD V3.3 *** F2Z9R1_NICBE)
Solyc02g093850	5e-05	0.000385789	YES	-1.28255	Ankyrin repeat (AHRD V3.3 *** A0A200R4C9_9MAGN)
Solyc02g093860	5e-05	0.000385789	YES	1.56611	Lysine histidine transporter-like 1 (AHRD V3.3 *** A0A1U8FZ64_CAPAN)
Solyc02g093890	5e-05	0.000385789	YES	2.83934	hypothetical protein (AHRD V3.3 *** AT5G40800.1)
Solyc02g093900	0.00275	0.0125287	YES	0.433057	Cytochrome c1 (AHRD V3.3 *** A0A200Q1S0_9MAGN)
Solyc02g093960	5e-05	0.000385789	YES	2.83135	Endosomal targeting BRO1-like domain-containing protein (AHRD V3.3 *** A0A2U1PPW2_ARTAN)
Solyc02g094000	0.00245	0.011415	YES	2.2822	EF_hand_5 domain-containing protein/EF_hand_6 domain-containing protein (AHRD V3.3 *** A0A1Q3B940_CEPFO)
Solyc02g094030	5e-05	0.000385789	YES	0.995168	DSR6 (AHRD V3.3 *** A0A076V4W1_CAPAN)
Solyc02g094050	5e-05	0.000385789	YES	-1.28865	Blue copper protein (AHRD V3.3 *** A0A2K3LS79_TRIPR)
Solyc02g094100	0.0071	0.0270795	YES	-1.0704	Fidgetin-like protein 1 (AHRD V3.3 *** A0A2G3ACW9_CAPAN)
Solyc02g094120	0.0051	0.0207386	YES	0.401445	sulfite oxidase
Solyc02g094150	5e-05	0.000385789	YES	1.03981	Sua5/YciO/YrdC/YwlC family protein (AHRD V3.3 *** B2SXU1_PARPJ)
Solyc02g094180	5e-05	0.000385789	YES	3.37038	Peroxidase (AHRD V3.3 *** K4BDL3_SOLLC)
Solyc02g094280	0.00025	0.00162905	YES	0.548999	Yellow stripe-like protein (AHRD V3.3 *** A0A2D1UXE7_ROSHC)
Solyc02g094330	5e-05	0.000385789	YES	-0.815626	Pollen Ole e 1 allergen and extensin family protein (AHRD V3.3 *** F4JEV5_ARATH),Pfam:PF01190
Solyc02g094390	0.00935	0.0339664	YES	-0.41435	S-acyltransferase (AHRD V3.3 *** A0A1U8FK29_CAPAN)
Solyc02g094400	5e-05	0.000385789	YES	0.625859	Glycerophosphodiester phosphodiesterase GDPD2 (AHRD V3.3 *** A0A2G3DA15_CAPCH)
Solyc02g094430	0.00665	0.0257381	YES	0.424715	Acyltransferase-like protein, chloroplastic (AHRD V3.3 *** A0A2G3AD32_CAPAN)
Solyc02g094440	5e-05	0.000385789	YES	0.810564	Translocon-associated protein subunit beta (AHRD V3.3 *** A0A1Q3CAG2_CEPFO),Pfam:PF05753
Solyc02g094530	0.0048	0.0197328	YES	0.563634	Nuclear factor related to kappa-B-binding protein (AHRD V3.3 *-* A0A200R3R7_9MAGN)
Solyc02g094610	0.00165	0.00819511	YES	0.521939	ARM repeat superfamily protein (AHRD V3.3 *** F4HNZ9_ARATH)
Solyc02g150124	0.00105	0.00561489	YES	0.989623	Enolase (AHRD V3.3 *-* A0A2G3A202_CAPAN)
Solyc02g150128	5e-05	0.000385789	YES	1.73073	Lrr receptor-like serinethreonine-protein kinase fls2 (AHRD V3.3 *** A0A314LAY5_NICAT)
Solyc02g150140	5e-05	0.000385789	YES	2.9645	Unknown protein
Solyc02g150146	0.0005	0.00298718	YES	1.06729	Receptor-like protein kinase (AHRD V3.3 *-* A0A2K3LZH3_TRIPR)
Solyc02g150147	0.00945	0.0342321	YES	6.13015	S-adenosylmethionine decarboxylase (AHRD V3.3 *-* Q6KC47_PRUPE)
Solyc03g005000	0.0069	0.0264805	YES	0.403698	Peptidase M48 (AHRD V3.3 *-* A0A200R452_9MAGN)
Solyc03g005010	0.00485	0.0198827	YES	-0.449164	RNA methyltransferase (AHRD V3.3 *** A0A200QGE0_9MAGN)
Solyc03g005030	5e-05	0.000385789	YES	-0.665984	hypothetical protein (AHRD V3.3 *-* AT3G01860.1)
Solyc03g005130	0.00085	0.00468161	YES	0.500801	Receptor-like protein kinase (AHRD V3.3 *** B6ST43_MAIZE)
Solyc03g005200	0.0033	0.0145961	YES	5.08009	Non-specific lipid-transfer protein-like protein (AHRD V3.3 *** A0A1J6K9J7_NICAT)
Solyc03g005210	5e-05	0.000385789	YES	3.51056	Bifunctional inhibitor/lipid-transfer protein/seed storage 2S albumin superfamily protein (AHRD V3.3 *** A0A2U1Q1B8_ARTAN)
Solyc03g005310	0.00545	0.0218366	YES	-0.517985	Armadillo repeat-containing protein LFR (AHRD V3.3 *** A0A2G3CJL6_CAPCH)
Solyc03g005320	5e-05	0.000385789	YES	1.27589	3-ketoacyl-CoA synthase (AHRD V3.3 *** A0A2G2WWC0_CAPBA)
Solyc03g005420	0.00585	0.0231433	YES	-1.4001	Flotillin-like protein 2 (AHRD V3.3 *** A0A1U8GRB6_CAPAN)
Solyc03g005450	5e-05	0.000385789	YES	-1.29646	Cellulose synthase (AHRD V3.3 *** A0A200Q4F9_9MAGN)
Solyc03g005470	5e-05	0.000385789	YES	1.23901	HR-like lesion-inducing protein-related (AHRD V3.3 *** B6SJ11_MAIZE)
Solyc03g005480	0.0005	0.00298718	YES	-2.19934	WAT1-related protein (AHRD V3.3 *** K4BDX2_SOLLC)
Solyc03g005730	0.0069	0.0264805	YES	0.384662	3-isopropylmalate dehydratase large subunit (AHRD V3.3 *** A0A2G2WWL6_CAPBA)
Solyc03g005770	0.0019	0.0092399	YES	-0.516058	Chlorophyll a-b binding protein, chloroplastic (AHRD V3.3 *** A0A2G2W7Q4_CAPBA)
Solyc03g005820	5e-05	0.000385789	YES	-1.34449	Purine permease (AHRD V3.3 *** A0A2U1LZ77_ARTAN),Pfam:PF16913
Solyc03g005960	5e-05	0.000385789	YES	-0.82725	protein kinase LESK1
Solyc03g006000	0.0141	0.0471943	YES	0.419414	Heat shock transcription factor (AHRD V3.3 *** Q9M597_MEDSA)
Solyc03g006030	0.0002	0.0013365	YES	0.527023	LRR receptor-like serine/threonine-protein kinase EFR (AHRD V3.3 *** A0A1U8GGG3_CAPAN)
Solyc03g006080	0.0001	0.000721208	YES	0.777344	leucine-rich repeat receptor protein kinase EMS1-like (AHRD V3.3 *** A0A1U8ESV6_CAPAN)
Solyc03g006130	5e-05	0.000385789	YES	0.645238	Protein male discoverer 2 (AHRD V3.3 *** A0A1J6HZQ5_NICAT)
Solyc03g006210	5e-05	0.000385789	YES	0.874083	Cysteine protease-like protein (AHRD V3.3 *** Q9SG15_ARATH)
Solyc03g006240	0.0053	0.0213655	YES	-0.482993	GDSL esterase/lipase (AHRD V3.3 *** A0A2G2ZLG9_CAPAN)
Solyc03g006250	5e-05	0.000385789	YES	1.12619	GDSL esterase/lipase (AHRD V3.3 *** A0A1U8GGV5_CAPAN)
Solyc03g006330	0.0036	0.0156727	YES	0.525126	Leucine-rich repeat receptor-like serine/threonine-protein kinase (AHRD V3.3 *** A0A0A7LUM7_ALBBR)
Solyc03g006360	5e-05	0.000385789	YES	-1.18577	Auxin-repressed protein (AHRD V3.3 *** A9YSI8_TOBAC)
Solyc03g006410	5e-05	0.000385789	YES	1.82833	PDDEXK-like protein (AHRD V3.3 *** A0A2U1QIN2_ARTAN)
Solyc03g006460	0.01305	0.0444426	YES	0.68328	Phospholipid scramblase (AHRD V3.3 *** A0A1U8GQV0_CAPAN)
Solyc03g006490	5e-05	0.000385789	YES	-0.643615	Stem-specific protein TSJT1 (AHRD V3.3 *** A0A2G2WW08_CAPBA)
Solyc03g006500	5e-05	0.000385789	YES	1.30996	Protein kinase domain (AHRD V3.3 *** A0A200PQT3_9MAGN)
Solyc03g006545	5e-05	0.000385789	YES	1.23932	Terpene synthase (AHRD V3.3 *-* A0A076GH23_POPTR)
Solyc03g006550	5e-05	0.000385789	YES	1.18738	Terpene synthase (AHRD V3.3 *** A0A076GH23_POPTR)
Solyc03g006570	0.0001	0.000721208	YES	0.610931	SNF2 domain-containing protein / helicase domain-containing protein / zinc finger protein-like protein (AHRD V3.3 *** B3H7J3_ARATH)
Solyc03g006610	5e-05	0.000385789	YES	1.21882	Arf GTPase activating protein (AHRD V3.3 *** A0A200RBV9_9MAGN)
Solyc03g006640	0.0127	0.0434441	YES	0.433794	F-box family protein (AHRD V3.3 *** A0A2U1N101_ARTAN)
Solyc03g006700	5e-05	0.000385789	YES	2.8093	Peroxidase (AHRD V3.3 *** K4BE93_SOLLC)
Solyc03g006710	5e-05	0.000385789	YES	-3.02829	Calcium-binding protein PBP1 (AHRD V3.3 *** A0A1U8F7L1_CAPAN)
Solyc03g006770	0.0063	0.0246531	YES	0.99544	Receptor protein kinase (AHRD V3.3 *** Q40096_IPOTF)
Solyc03g006840	5e-05	0.000385789	YES	-0.982297	LOW protein: M-phase inducer phosphatase-like protein (AHRD V3.3 *** Q9FIS0_ARATH)
Solyc03g006980	5e-05	0.000385789	YES	-0.688354	Alpha-L-fucosidase 1 (AHRD V3.3 *** A0A2G2X6A5_CAPBA)
Solyc03g007010	0.007	0.0267997	YES	0.466458	DEAD-box ATP-dependent RNA helicase 7 (AHRD V3.3 *** A0A2G3CVX4_CAPCH)
Solyc03g007050	5e-05	0.000385789	YES	-0.902313	LRR receptor-like kinase family protein (AHRD V3.3 *** A0A072VP04_MEDTR)
Solyc03g007150	0.00085	0.00468161	YES	0.930741	AT-hook motif nuclear-localized protein 1 (AHRD V3.3 *** A0A2G3CVX9_CAPCH)
Solyc03g007200	0.00485	0.0198827	YES	4.15759	2-alkenal reductase (NADP(+)-dependent) (AHRD V3.3 *** A0A2G2WX40_CAPBA)
Solyc03g007210	5e-05	0.000385789	YES	0.678585	Receptor-like protein kinase (AHRD V3.3 *** A0A2K3PPP5_TRIPR)
Solyc03g007230	5e-05	0.000385789	YES	1.30278	Protein phosphatase 2C (AHRD V3.3 *** A0A2U1KYU0_ARTAN)
Solyc03g007240	5e-05	0.000385789	YES	1.75462	spermine synthase,Pfam:PF01564
Solyc03g007260	0.00025	0.00162905	YES	0.616043	Cyclic nucleotide-gated ion channel 1 (AHRD V3.3 *** A0A2G2X7E9_CAPBA)
Solyc03g007310	0.0096	0.0346572	YES	-0.426685	Abscisic acid receptor PYL8 (AHRD V3.3 *** A0A2G3CWW8_CAPCH)
Solyc03g007360	0.0001	0.000721208	YES	-0.843987	Bidirectional sugar transporter SWEET (AHRD V3.3 *** A0A142DVG4_SOLTU)
Solyc03g007370	0.0007	0.00398879	YES	0.476539	Sigma factor (AHRD V3.3 *** A0A0G2STU5_9ROSI)
Solyc03g007410	0.0037	0.0159626	YES	-1.48405	Basic helix-loop-helix (BHLH) DNA-binding superfamily protein (AHRD V3.3 *** A0A1P8BE01_ARATH)
Solyc03g007430	5e-05	0.000385789	YES	0.774472	Mitochondrial carrier protein MTM1 (AHRD V3.3 *** A0A2G2X7K2_CAPBA)
Solyc03g007440	0.00015	0.00103159	YES	0.631895	Plastid division protein PDV1 (AHRD V3.3 *-* A0A2I0XAI8_9ASPA)
Solyc03g007470	0.00035	0.00219174	YES	-0.564109	Ubiquitin conjugating enzyme (AHRD V3.3 *** B3TLN8_ELAGV)
Solyc03g007485	0.00065	0.00374068	YES	0.554695	Leucine-rich repeat protein kinase family protein (AHRD V3.3 *** A0A061G0Q5_THECC)
Solyc03g007590	0.0005	0.00298718	YES	-0.530732	Pentatricopeptide repeat (PPR) superfamily protein (AHRD V3.3 *** A0A2U1LU47_ARTAN)
Solyc03g007600	0.00095	0.00515368	YES	-0.498198	Pentatricopeptide repeat-containing protein (AHRD V3.3 *** A0A1U8G739_CAPAN)
Solyc03g007740	0.00625	0.0244875	YES	-0.393476	Reticulon-like protein (AHRD V3.3 *** A0A2G3CWR7_CAPCH)
Solyc03g007770	0.0018	0.00880963	YES	0.454477	S-type anion channel SLAH3 (AHRD V3.3 *** A0A2G2X6S2_CAPBA)
Solyc03g007790	5e-05	0.000385789	YES	2.27151	G-type lectin S-receptor-like serine/threonine-protein kinase (AHRD V3.3 *** A0A2G3CWU6_CAPCH)
Solyc03g007860	0.0008	0.00444207	YES	-0.902323	Protein PAM68, chloroplastic (AHRD V3.3 *** A0A2G2YAA0_CAPAN)
Solyc03g007920	5e-05	0.000385789	YES	0.86947	Glutaminyl-peptide cyclotransferase (AHRD V3.3 *** A0A1U8FZB4_CAPAN)
Solyc03g007960	5e-05	0.000385789	YES	1.33893	beta-carotene hydroxylase-2
Solyc03g007970	0.00905	0.0331031	YES	-3.29306	UDP-N-acetylmuramate--L-alanine ligase (AHRD V3.3 *** A8KZ98_FRASN)
Solyc03g008010	0.00025	0.00162905	YES	0.533622	PPPDE putative thiol peptidase family protein (AHRD V3.3 *** A0A2U1P9D8_ARTAN)
Solyc03g013160	5e-05	0.000385789	YES	1.83523	Amino acid transporter (AHRD V3.3 *** A0A200QES2_9MAGN)
Solyc03g013240	0.0013	0.00671684	YES	0.472881	lysine-tRNA ligase (AHRD V3.3 *** AT3G01060.1)
Solyc03g013440	0.0001	0.000721208	YES	0.906405	Amino acid transporter (AHRD V3.3 *-* A0A200QES2_9MAGN)
Solyc03g019680	0.0095	0.0343936	YES	0.384608	CBS domain containing protein (AHRD V3.3 *** B6U1W0_MAIZE)
Solyc03g019770	5e-05	0.000385789	YES	0.859022	testis-expressed sequence 2 protein-like (AHRD V3.3 *** A0A2I4FFJ2_9ROSI)
Solyc03g019790	0.0012	0.00628168	YES	-0.497316	alpha-galactosidase
Solyc03g019820	0.0027	0.0123303	YES	3.48338	tonoplast intrinsic protein 3.2
Solyc03g019890	0.0092	0.0335426	YES	-0.400464	beta-galactosidase 7
Solyc03g019920	0.00065	0.00374068	YES	3.10951	Late embryogenesis abundant (LEA) hydroxyproline-rich glycoprotein family (AHRD V3.3 *** Q9SLI0_ARATH)
Solyc03g020030	0.0015	0.00757211	YES	-2.28915	Proteinase inhibitor type-2 (AHRD V3.3 *** A0A2G3A0T9_CAPAN)
Solyc03g020040	0.00015	0.00103159	YES	-1.31091	Proteinase inhibitor type-2 (AHRD V3.3 *** A0A2G3AW51_CAPCH)
Solyc03g020050	0.0001	0.000721208	YES	3.33172	VIROID-INDUCIBLE PROTEINASE INHIBITOR II
Solyc03g020060	5e-05	0.000385789	YES	5.51047	Proteinase inhibitor type-2 (AHRD V3.3 *** A0A2G2V3L6_CAPBA)
Solyc03g020070	0.0007	0.00398879	YES	6.23778	Proteinase inhibitor type-2 (AHRD V3.3 *** A0A2G2XU31_CAPAN)
Solyc03g020080	5e-05	0.000385789	YES	4.9306	Proteinase inhibitor type-2 (AHRD V3.3 *** A0A2G2XU31_CAPAN)
Solyc03g025190	0.00495	0.0202276	YES	-2.96817	anthocyanin permease
Solyc03g025200	0.00385	0.0164759	YES	0.639549	Protein DETOXIFICATION (AHRD V3.3 *** Q6V7U8_SOLLC)
Solyc03g025230	5e-05	0.000385789	YES	-0.893852	Protein DETOXIFICATION (AHRD V3.3 *** Q6V7U8_SOLLC)
Solyc03g025390	5e-05	0.000385789	YES	-1.52444	Short-chain dehydrogenase TIC 32, chloroplastic (AHRD V3.3 *** A0A2G2X6Q5_CAPBA)
Solyc03g025430	0.0011	0.00583492	YES	0.645665	Transmembrane protein (AHRD V3.3 *** Q9FHB8_ARATH)
Solyc03g025450	5e-05	0.000385789	YES	1.31566	Protein kinase domain (AHRD V3.3 *** A0A200QU61_9MAGN)
Solyc03g025470	0.0061	0.0239686	YES	-1.7254	Kinesin-like protein (AHRD V3.3 *** E5GCU2_CUCME)
Solyc03g025490	0.0036	0.0156727	YES	4.00459	2-oxoglutarate (2OG) and Fe(II)-dependent oxygenase superfamily protein (AHRD V3.3 *** A0A2U1MKA4_ARTAN)
Solyc03g025600	5e-05	0.000385789	YES	-0.755136	Pectin acetylesterase (AHRD V3.3 *** K4BF33_SOLLC)
Solyc03g025670	5e-05	0.000385789	YES	3.11832	PAR1 (AHRD V3.3 *** A0A2U1P9T7_ARTAN)
Solyc03g025790	5e-05	0.000385789	YES	-2.52729	Heavy metal-associated isoprenylated plant protein (AHRD V3.3 *** A0A2R6PM91_ACTCH)
Solyc03g025830	0.0086	0.0317549	YES	0.432296	Myosin heavy chain-related protein (AHRD V3.3 *** Q9C8T4_ARATH)
Solyc03g025850	5e-05	0.000385789	YES	-0.623074	remorin 1
Solyc03g025950	0.00405	0.0171627	YES	0.406883	Membrane steroid-binding protein (AHRD V3.3 *** G5DXK7_SILLA)
Solyc03g026000	0.00515	0.0209018	YES	-1.64655	bromodomain-containing protein DDB_G0271118-like (AHRD V3.3 *** XP_021765153.1)
Solyc03g026010	0.0006	0.00349078	YES	0.724664	transmembrane protein 161AB protein (AHRD V3.3 *** AT5G52180.1)
Solyc03g026040	0.0001	0.000721208	YES	-0.748316	Leucine-rich repeat receptor protein kinase (AHRD V3.3 *** A0A2R6RQU4_ACTCH)
Solyc03g026060	0.01215	0.0419002	YES	0.397773	Ankyrin repeat-containing protein (AHRD V3.3 *** A0A2U1MVN7_ARTAN)
Solyc03g026100	0.00335	0.0147592	YES	-0.776626	tRNA-specific adenosine deaminase TAD3 (AHRD V3.3 *** TAD3_ARATH)
Solyc03g026110	0.00235	0.0110325	YES	-0.437647	SUN-like protein 8
Solyc03g026190	0.0023	0.0108403	YES	0.468062	Transcriptional corepressor SEUSS (AHRD V3.3 *-* A0A2I0WPA8_9ASPA)
Solyc03g026220	0.0037	0.0159626	YES	0.412479	BAG family molecular chaperone regulator 1 (AHRD V3.3 *** A0A2G2ZYV9_CAPAN)
Solyc03g026230	5e-05	0.000385789	YES	1.82777	Protein DETOXIFICATION (AHRD V3.3 *** A0A1Q3B1C8_CEPFO)
Solyc03g026270	0.01	0.0358372	YES	-1.71407	CRT binding factor 3 (AHRD V3.3 *** B3TPP7_SOLPI)
Solyc03g026370	0.0137	0.0461545	YES	2.09656	Peptidoglycan-binding LysM domain-containing protein (AHRD V3.3 *** A0A2U1MKY7_ARTAN)
Solyc03g031730	5e-05	0.000385789	YES	-1.81507	Beta-glucosidase (AHRD V3.3 *** B6SYQ7_MAIZE)
Solyc03g031750	0.0036	0.0156727	YES	0.449001	Vacuolar protein sorting-associated protein 28 homolog (AHRD V3.3 *** A0A2G3CKJ2_CAPCH)
Solyc03g031760	0.0016	0.00799665	YES	-0.469299	Homeobox-leucine zipper protein HDG2-like (AHRD V3.3 *** A0A2K3P3R2_TRIPR)
Solyc03g031790	5e-05	0.000385789	YES	0.734267	Oligosaccharyltransferase complex/magnesium transporter family protein (AHRD V3.3 *** AT1G61790.2)
Solyc03g031800	5e-05	0.000385789	YES	-0.735583	Xyloglucan endotransglucosylase/hydrolase (AHRD V3.3 *** A0A2G2WX11_CAPBA)
Solyc03g031860	5e-05	0.000385789	YES	0.629092	Phytoene synthase 1,Pfam:PF00494
Solyc03g031870	5e-05	0.000385789	YES	3.1694	AMP-dependent synthetase/ligase (AHRD V3.3 *** A0A200PYF6_9MAGN)
Solyc03g031920	5e-05	0.000385789	YES	0.754433	Metal-nicotianamine transporter YSL (AHRD V3.3 *** A0A1S6YG52_PHAEQ)
Solyc03g031980	5e-05	0.000385789	YES	1.64874	Lectin-receptor kinase (AHRD V3.3 *** A0A2U1KV35_ARTAN)
Solyc03g032040	5e-05	0.000385789	YES	-1.17611	Tonoplast monosaccharide transporter 1
Solyc03g032090	5e-05	0.000385789	YES	1.80523	Amino acid transporter (AHRD V3.3 *** A0A200PYH9_9MAGN)
Solyc03g032130	0.00955	0.0345223	YES	-0.373372	High mobility group family (AHRD V3.3 *-* S8EDU2_9LAMI)
Solyc03g032160	0.01075	0.0379487	YES	0.36866	Ubiquitin domain-containing protein DSK2b (AHRD V3.3 *** A0A2G2ZM95_CAPAN)
Solyc03g032170	0.0069	0.0264805	YES	2.21589	Unknown protein
Solyc03g033360	5e-05	0.000385789	YES	-1.78505	Eukaryotic aspartyl protease family protein (AHRD V3.3 *** A0A2U1KXY4_ARTAN)
Solyc03g033410	0.00025	0.00162905	YES	-0.918339	Ubiquitin-conjugating enzyme (AHRD V3.3 *** A0A200QCU7_9MAGN)
Solyc03g033460	5e-05	0.000385789	YES	1.09446	Oligopeptide transporter (AHRD V3.3 *** A0A200RD47_9MAGN)
Solyc03g033500	0.0013	0.00671684	YES	0.9481	Cold-shock protein (AHRD V3.3 *-* A0A200RAC1_9MAGN)
Solyc03g033540	5e-05	0.000385789	YES	0.825844	calcium-dependent protein kinase2
Solyc03g033550	0.00165	0.00819511	YES	-2.13115	WEB family protein (AHRD V3.3 *** A0A2I0VRX2_9ASPA)
Solyc03g033610	0.00555	0.0221583	YES	-0.8058	Leucine-rich receptor-like protein kinase family protein (AHRD V3.3 *** A0A061DLN8_THECC)
Solyc03g033750	0.0135	0.0455771	YES	2.61957	AAA-ATPase At3g50940-like (AHRD V3.3 *-* A0A2I4EX93_9ROSI)
Solyc03g033770	0.0018	0.00880963	YES	2.04633	protein HYPER-SENSITIVITY-RELATED 4-like (AHRD V3.3 *-* A0A2I4HR42_9ROSI)
Solyc03g033795	5e-05	0.000385789	YES	1.32157	AAA-ATPase At3g50940-like (AHRD V3.3 *-* A0A2I4EX93_9ROSI)
Solyc03g033840	5e-05	0.000385789	YES	1.95907	AAA-ATPase At3g50940-like (AHRD V3.3 *** A0A2I4EX93_9ROSI)
Solyc03g034010	0.00835	0.0309274	YES	-0.762401	RING-type E3 ubiquitin transferase (AHRD V3.3 *-* A0A2G3CL67_CAPCH)
Solyc03g034020	0.0041	0.0173515	YES	0.442964	RING-type E3 ubiquitin transferase (AHRD V3.3 *** A0A2G3CL67_CAPCH)
Solyc03g034057	0.01495	0.0494847	YES	2.02961	Unknown protein
Solyc03g034100	0.00155	0.00778135	YES	-3.1599	ovate family protein 6
Solyc03g034150	0.0071	0.0270795	YES	4.04403	Homeobox-leucine zipper protein HOX14 (AHRD V3.3 *** A0A1U8GKM2_CAPAN)
Solyc03g034250	5e-05	0.000385789	YES	0.993107	peptidase M50B-like protein (AHRD V3.3 *** AT1G67060.1),Pfam:PF13398
Solyc03g034300	0.00285	0.0129258	YES	-1.6267	50S ribosomal protein-like protein (AHRD V3.3 *** Q9LF08_ARATH)
Solyc03g043600	0.00795	0.0296875	YES	-0.443809	Aminotransferase-like mobile domain-containing protein (AHRD V3.3 *** A0A2U1M006_ARTAN)
Solyc03g043640	0.0048	0.0197328	YES	0.965703	Heavy metal-associated isoprenylated plant protein (AHRD V3.3 *** A0A2R6PA46_ACTCH)
Solyc03g043660	0.0094	0.0341027	YES	0.382043	Protease Do-like 7 (AHRD V3.3 *** A0A2G2ZMM2_CAPAN)
Solyc03g043700	5e-05	0.000385789	YES	1.72835	U-box domain-containing protein 4-like (AHRD V3.3 *** A0A2I4HV32_9ROSI)
Solyc03g043740	5e-05	0.000385789	YES	-2.6788	Hydroxyproline-rich glycoprotein family protein (AHRD V3.3 *** A0A2U1M3E1_ARTAN)
Solyc03g043770	5e-05	0.000385789	YES	-2.43904	Leucine-rich receptor-like protein kinase family protein (AHRD V3.3 *-* A0A061DPD7_THECC)
Solyc03g043880	5e-05	0.000385789	YES	4.36195	SlBCAT4
Solyc03g043895	0.0138	0.0464341	YES	4.0626	Basic-leucine zipper domain-containing protein (AHRD V3.3 *** A0A2U1MIY1_ARTAN)
Solyc03g044010	0.00025	0.00162905	YES	0.57937	Mitochondrial outer membrane protein porin 2 (AHRD V3.3 *** A0A1U8GMQ6_CAPAN)
Solyc03g044090	5e-05	0.000385789	YES	-0.772148	BTB domain-containing protein/NPH3 domain-containing protein (AHRD V3.3 *** A0A1Q3ASI0_CEPFO)
Solyc03g044160	5e-05	0.000385789	YES	0.835491	Kinase family protein (AHRD V3.3 *** S8C376_9LAMI)
Solyc03g044330	5e-05	0.000385789	YES	0.84	Acetolactate synthase (AHRD V3.3 *** C0L093_TOBAC)
Solyc03g044480	0.0052	0.0210467	YES	-0.825337	Cyclin-dependent kinase inhibitor 1 (AHRD V3.3 --* KRP1_ARATH)
Solyc03g044660	5e-05	0.000385789	YES	0.825645	4-hydroxy-tetrahydrodipicolinate synthase (AHRD V3.3 *** Q1PDD5_9ORYZ)
Solyc03g044830	0.00985	0.0354059	YES	2.08435	Transducin/WD40 repeat-like superfamily protein (AHRD V3.3 *** A0A2U1MAA7_ARTAN)
Solyc03g044910	5e-05	0.000385789	YES	0.86725	Elongation of fatty acids protein 3-like (AHRD V3.3 *** A0A1U8GG41_CAPAN)
Solyc03g046200	0.0044	0.0183609	YES	-1.2302	Beta-glucan-binding protein 1 (AHRD V3.3 *** A0EJF0_MEDTR)
Solyc03g046270	5e-05	0.000385789	YES	-1.4595	Protein trichome birefringence-like 19 (AHRD V3.3 *** A0A1U8GSF3_CAPAN)
Solyc03g051970	0.0065	0.0252701	YES	0.449796	Lipid phosphate phosphatase delta (AHRD V3.3 *** A0A1U8GB88_CAPAN)
Solyc03g053000	0.00045	0.00272942	YES	0.804719	C18orf8 (AHRD V3.3 *-* AT3G12010.1)
Solyc03g058390	0.00025	0.00162905	YES	0.596095	Eukaryotic translation initiation factor 5B (AHRD V3.3 *-* A0A2G2X5R4_CAPBA)
Solyc03g058430	0.00015	0.00103159	YES	0.644319	Fatty acid desaturase (AHRD V3.3 *** E7CCC0_9BRAS)
Solyc03g058920	5e-05	0.000385789	YES	0.686807	Mitochondrial outer membrane protein porin (AHRD V3.3 *** A0A2K3KY08_TRIPR)
Solyc03g058940	0.0088	0.0323558	YES	0.496526	Hypersensitive-induced response protein (AHRD V3.3 *-* A0A2K3MY45_TRIPR)
Solyc03g058970	5e-05	0.000385789	YES	1.02591	Raffinose synthase family protein (AHRD V3.3 *** A0A2U1L8D0_ARTAN)
Solyc03g059110	5e-05	0.000385789	YES	5.31598	Unknown protein
Solyc03g059180	0.00065	0.00374068	YES	0.483339	Calcium sensing receptor, chloroplastic (AHRD V3.3 *** A0A1J3CV46_NOCCA)
Solyc03g059190	0.0135	0.0455771	YES	-1.82521	NAD(P)-binding Rossmann-fold superfamily protein (AHRD V3.3 *** A0A2U1LFH9_ARTAN)
Solyc03g059250	0.00075	0.00422209	YES	0.537141	Serine/threonine-protein kinase Nek6 (AHRD V3.3 *** A0A2G2ZY51_CAPAN)
Solyc03g059260	5e-05	0.000385789	YES	0.836928	Carboxyl-terminal-processing protease (AHRD V3.3 *** B6T6L2_MAIZE)
Solyc03g059270	0.0001	0.000721208	YES	-1.8588	Zinc finger protein (AHRD V3.3 *** A0A200QA40_9MAGN)
Solyc03g059400	5e-05	0.000385789	YES	3.68363	Sister chromatid cohesion protein (AHRD V3.3 *-* A0A2G2ZNX8_CAPAN)
Solyc03g062930	0.0141	0.0471943	YES	-0.760836	5'-3' exonuclease family protein (AHRD V3.3 *-* AT3G52050.2)
Solyc03g063040	0.00555	0.0221583	YES	-0.760646	Amino acid transporter (AHRD V3.3 *-* S8DQ51_9LAMI)
Solyc03g063090	5e-05	0.000385789	YES	3.5088	Unknown protein
Solyc03g063220	0.00055	0.00324132	YES	0.587036	RNA helicase DEAH-box8
Solyc03g063390	0.00125	0.00650068	YES	1.02848	Mitochondrial transcription termination factor family protein (AHRD V3.3 *** A0A178V165_ARATH)
Solyc03g063600	5e-05	0.000385789	YES	0.694354	Guanylate kinase 1 (AHRD V3.3 *** A0A2G2X5F7_CAPBA)
Solyc03g065200	0.0014	0.00715231	YES	1.74191	Protein ENHANCED DISEASE RESISTANCE 2-like (AHRD V3.3 *** A0A1J3E5X3_NOCCA)
Solyc03g065250	5e-05	0.000385789	YES	0.754912	Fatty acid hydroxylase superfamily (AHRD V3.3 *** A0A2U1L8N4_ARTAN)
Solyc03g070380	0.0003	0.00191056	YES	2.22378	Methyl esterase 1 (AHRD V3.3 *** A0A2U1LMY0_ARTAN)
Solyc03g070440	5e-05	0.000385789	YES	-1.06411	COBRA-like protein (AHRD V3.3 *** K4BHH3_SOLLC)
Solyc03g071540	0.0008	0.00444207	YES	4.21682	Unknown protein
Solyc03g071690	0.01445	0.0481717	YES	0.387502	Non-symbiotic hemoglobin 2 (AHRD V3.3 *** HBL2_SOLLC)
Solyc03g078090	0.0003	0.00191056	YES	1.18776	Pectinesterase (AHRD V3.3 *** A0A2I4GT13_9ROSI)
Solyc03g078120	0.01285	0.0438709	YES	0.524818	NAC domain (AHRD V3.3 *-* A0A200QQQ7_9MAGN)
Solyc03g078150	5e-05	0.000385789	YES	2.54758	Amino acid transporter family protein (AHRD V3.3 *** S8E0T7_9LAMI)
Solyc03g078300	5e-05	0.000385789	YES	0.607296	NBS-LRR resistance protein (AHRD V3.3 *** A0A2K3NU03_TRIPR)
Solyc03g078370	5e-05	0.000385789	YES	1.3698	Receptor-like protein kinase (AHRD V3.3 *** A0A2U1PPA0_ARTAN)
Solyc03g078390	0.0105	0.0371967	YES	0.391954	Ubiquitin carboxyl-terminal hydrolase 26 (AHRD V3.3 *** A0A1U8G1W1_CAPAN)
Solyc03g078490	5e-05	0.000385789	YES	2.05252	Glycosyltransferase (AHRD V3.3 *** A0A2I4HTK4_9ROSI)
Solyc03g078500	0.0034	0.0149484	YES	2.62493	Glycosyltransferase (AHRD V3.3 *** A0A2U1L2Y4_ARTAN)
Solyc03g078610	0.01195	0.0413747	YES	-0.407739	Alpha-ketoglutarate-dependent dioxygenase alkB-like protein 2 (AHRD V3.3 *** A0A2G2X511_CAPBA)
Solyc03g078770	0.0023	0.0108403	YES	-1.53713	Glycosyltransferase (AHRD V3.3 *** A0A288W8G3_GARJA)
Solyc03g078780	5e-05	0.000385789	YES	1.58908	UDP-glycosyltransferase 76C4-like (AHRD V3.3 *** A0A2I4EQP1_9ROSI)
Solyc03g078787	0.00265	0.0121455	YES	1.4718	Unknown protein
Solyc03g079930	0.0038	0.0162911	YES	0.427583	Mitochondrial glycoprotein (AHRD V3.3 *** A0A200QYU1_9MAGN)
Solyc03g080050	0.0001	0.000721208	YES	0.604185	Stomatin family protein (SPFH domain/Band 7 family protein) (AHRD V3.3 *** A0A166USA6_9PEZI)
Solyc03g080090	0.00015	0.00103159	YES	0.555061	NAC domain-containing protein 86 (AHRD V3.3 *** A0A2G2X7Q8_CAPBA)
Solyc03g080100	5e-05	0.000385789	YES	-1.28284	Heavy metal-associated isoprenylated plant protein (AHRD V3.3 *** A0A2R6RSC8_ACTCH)
Solyc03g080190	5e-05	0.000385789	YES	2.40341	2-oxoglutarate (2OG) and Fe(II)-dependent oxygenase superfamily protein (AHRD V3.3 *** A0A2U1QGX7_ARTAN)
Solyc03g081220	0.0114	0.0398094	YES	0.421197	RING-H2 zinc finger protein (AHRD V3.3 *** AT5G24460.1)
Solyc03g081230	0.0001	0.000721208	YES	-1.60668	Late embryogenesis abundant (LEA) hydroxyproline-rich glycoprotein family (AHRD V3.3 *** Q9SVC8_ARATH)
Solyc03g081260	5e-05	0.000385789	YES	-1.67347	Subtilisin-like protease SBT3.5 (AHRD V3.3 *** A0A1U8FZF7_CAPAN)
Solyc03g081320	0.00035	0.00219174	YES	0.512245	Polyketide cyclase/dehydrase and lipid transport superfamily protein (AHRD V3.3 *** Q9XIR9_ARATH)
Solyc03g082380	0.00545	0.0218366	YES	0.411886	Serine/arginine-rich-splicing factor SR34A (AHRD V3.3 *** A0A0M8KRL2_NICAT)
Solyc03g082400	0.0012	0.00628168	YES	0.522442	heat shock protein 21
Solyc03g082440	0.01345	0.0454484	YES	0.365362	Seven transmembrane receptor (AHRD V3.3 *** E5RDD0_CUCME)
Solyc03g082470	0.00735	0.0278551	YES	-0.929721	systemin receptor 1
Solyc03g082500	5e-05	0.000385789	YES	0.774679	serine/threonine protein kinase pk23
Solyc03g082580	0.00415	0.0175204	YES	0.426962	6-phosphogluconolactonase (AHRD V3.3 *** B6UAK0_MAIZE)
Solyc03g082610	5e-05	0.000385789	YES	-0.828892	Senescence regulator S40 (AHRD V3.3 *** A0A200QWC0_9MAGN)
Solyc03g082620	0.0001	0.000721208	YES	0.616232	Metal-nicotianamine transporter YSL1 (AHRD V3.3 *** A0A2G2X7E8_CAPBA)
Solyc03g082660	0.0001	0.000721208	YES	0.575252	Major facilitator superfamily protein (AHRD V3.3 *** A0A2U1QCK3_ARTAN)
Solyc03g082690	5e-05	0.000385789	YES	0.965877	RING-type E3 ubiquitin transferase (AHRD V3.3 *** A0A2G2X7G1_CAPBA)
Solyc03g082800	0.0008	0.00444207	YES	4.49027	Unknown protein
Solyc03g082840	5e-05	0.000385789	YES	-1.97086	Dof zinc finger protein (AHRD V3.3 *** A0A068PXR9_TOBAC)
Solyc03g082920	5e-05	0.000385789	YES	2.10411	Heat shock protein 70 family (AHRD V3.3 *** A0A200QNK9_9MAGN)
Solyc03g083010	5e-05	0.000385789	YES	0.942392	Alpha/beta-Hydrolases superfamily protein (AHRD V3.3 *** Q9LVU7_ARATH)
Solyc03g083050	0.0006	0.00349078	YES	-1.50592	hypothetical protein (AHRD V3.3 *** AT5G53030.1)
Solyc03g083060	0.00295	0.0132941	YES	-0.485186	Ribonuclease P protein subunit P38-like protein (AHRD V3.3 *** AT5G53020.9)
Solyc03g083090	0.00285	0.0129258	YES	-0.439004	Starch synthase, chloroplastic/amyloplastic (AHRD V3.3 *** K4BI85_SOLLC)
Solyc03g083100	0.00995	0.0356781	YES	-0.377704	SUN-like protein 10
Solyc03g083140	0.00525	0.0211862	YES	0.541368	Unknown protein
Solyc03g083330	0.00205	0.00984907	YES	0.485025	Dipeptidyl peptidase (AHRD V3.3 *** A0A1Y1HMI5_KLENI)
Solyc03g083400	0.0001	0.000721208	YES	-0.642392	CCT motif protein (AHRD V3.3 *** A0A2K3PQC2_TRIPR)
Solyc03g083440	5e-05	0.000385789	YES	1.57307	Glutamate synthase (AHRD V3.3 *** A0A2U1PKW7_ARTAN)
Solyc03g083460	5e-05	0.000385789	YES	0.759198	RING/U-box superfamily protein (AHRD V3.3 *** F4KJ04_ARATH)
Solyc03g083470	0.00535	0.0215171	YES	0.596235	Receptor-like protein kinase (AHRD V3.3 *** A0A2K3NJB3_TRIPR)
Solyc03g083480	5e-05	0.000385789	YES	1.50467	LEAF RUST 10 DISEASE-RESISTANCE LOCUS RECEPTOR-LIKE PROTEIN KINASE-like 2.1 (AHRD V3.3 *** A0A1U8FAX0_CAPAN)
Solyc03g083540	0.0022	0.0104515	YES	0.497124	Chloride conductance regulatory protein ICln (AHRD V3.3 *** A0A2G3CVQ4_CAPCH)
Solyc03g083560	5e-05	0.000385789	YES	-1.42876	Protein EXORDIUM-like 7 (AHRD V3.3 *** A0A2G2X692_CAPBA)
Solyc03g083620	5e-05	0.000385789	YES	1.16635	Unknown protein
Solyc03g083650	0.0038	0.0162911	YES	0.55231	Glycosyltransferase (AHRD V3.3 *** U5NH37_CATRO)
Solyc03g083660	5e-05	0.000385789	YES	3.34455	Plant invertase/pectin methylesterase inhibitor superfamily protein (AHRD V3.3 *** A0A2U1KPL8_ARTAN)
Solyc03g083710	5e-05	0.000385789	YES	3.34962	Plant invertase/pectin methylesterase inhibitor superfamily protein (AHRD V3.3 *** A0A2U1LKC0_ARTAN)
Solyc03g083730	5e-05	0.000385789	YES	1.18416	Plant invertase/pectin methylesterase inhibitor superfamily protein, putative (AHRD V3.3 *** A0A061G4U8_THECC)
Solyc03g083770	5e-05	0.000385789	YES	-2.02311	Plant invertase/pectin methylesterase inhibitor superfamily protein, putative (AHRD V3.3 *** A0A061G4U8_THECC)
Solyc03g083880	5e-05	0.000385789	YES	-0.959578	NAC domain-containing protein (AHRD V3.3 *** A0A2U1LJ98_ARTAN)
Solyc03g083900	5e-05	0.000385789	YES	0.970568	monocopper oxidase-like protein SKU5 (AHRD V3.3 *** A0A2I4GW38_9ROSI)
Solyc03g083960	5e-05	0.000385789	YES	1.23158	Trehalose 6-phosphate phosphatase (AHRD V3.3 *** A0A1U8G0B4_CAPAN)
Solyc03g083970	5e-05	0.000385789	YES	0.762248	BAG family molecular chaperone regulator 7-like (AHRD V3.3 *** A0A2I4H718_9ROSI)
Solyc03g093130	0.00385	0.0164759	YES	0.736148	xyloglucan endotransglucosylase-hydrolase 3
Solyc03g093180	0.00215	0.0102522	YES	0.636406	Peroxisomal membrane protein 11-4 (AHRD V3.3 *** A0A2G3CVP3_CAPCH)
Solyc03g093330	5e-05	0.000385789	YES	-1.77117	Leucine-rich repeat receptor-like protein kinase (AHRD V3.3 *** A0A2R6PLW3_ACTCH)
Solyc03g093340	0.01015	0.0362051	YES	-0.740759	Uncharacterized conserved protein (UCP012943) (AHRD V3.3 *** AT4G25170.1)
Solyc03g093360	5e-05	0.000385789	YES	-1.22216	PLAT/LH2 domain (AHRD V3.3 *** A0A200QDT2_9MAGN)
Solyc03g093400	5e-05	0.000385789	YES	0.67829	Sugar transporter protein 15
Solyc03g093450	5e-05	0.000385789	YES	0.888171	Protein kinase domain (AHRD V3.3 *** A0A200Q2H7_9MAGN)
Solyc03g093480	0.0147	0.0488008	YES	0.347995	ARM repeat superfamily protein (AHRD V3.3 *** AT3G06530.5)
Solyc03g093520	0.00015	0.00103159	YES	0.62634	ATP-dependent 6-phosphofructokinase (AHRD V3.3 *** A0A2G2ZX77_CAPAN)
Solyc03g093540	5e-05	0.000385789	YES	1.10669	Ethylene-responsive transcription factor 5 (AHRD V3.3 *** ERF5_TOBAC)
Solyc03g093550	0.0001	0.000721208	YES	0.706414	Ethylene-responsive transcription factor 5 (AHRD V3.3 *** A0A2G3CVP7_CAPCH)
Solyc03g093640	0.00355	0.015508	YES	0.458685	embryonic flower 2
Solyc03g093890	5e-05	0.000385789	YES	3.1692	R2R3MYB transcription factor 52
Solyc03g094060	0.0071	0.0270795	YES	1.39875	Polyadenylate-binding protein 1 (AHRD V3.3 *-* A0A2U1NYG6_ARTAN)
Solyc03g094090	0.01115	0.0390792	YES	0.445913	Polyadenylate-binding protein (AHRD V3.3 *-* G5DWR4_SILLA)
Solyc03g094110	5e-05	0.000385789	YES	4.05616	Nucleotide-diphospho-sugar transferase (AHRD V3.3 *** A0A2U1NTH5_ARTAN)
Solyc03g094120	0.00165	0.00819511	YES	3.54499	Nucleotide-diphospho-sugar transferase (AHRD V3.3 *** A0A2U1NTH5_ARTAN)
Solyc03g094160	5e-05	0.000385789	YES	1.69067	metacaspase-1-like (AHRD V3.3 *** A0A1U7W9C1_NICSY),Pfam:PF00656
Solyc03g095410	0.01105	0.0387642	YES	0.360386	Exocyst complex component SEC10 (AHRD V3.3 *** A0A1U8FT20_CAPAN)
Solyc03g095490	5e-05	0.000385789	YES	-0.952315	Leucine-rich repeat protein kinase family protein (AHRD V3.3 *** A0A061H0G0_THECC)
Solyc03g095500	0.0055	0.0219954	YES	-0.952655	Thioredoxin (AHRD V3.3 *** A0A2G2X4X1_CAPBA)
Solyc03g095510	5e-05	0.000385789	YES	1.90819	Serine/threonine-protein kinase AtPK1/AtPK6 (AHRD V3.3 *** A0A2G2X4V7_CAPBA)
Solyc03g095610	0.00105	0.00561489	YES	0.480492	DUF3133 domain-containing protein (AHRD V3.3 *** A0A1Q3BII0_CEPFO)
Solyc03g095650	5e-05	0.000385789	YES	2.59576	MLO-like protein (AHRD V3.3 *** K4BIY8_SOLLC)
Solyc03g095710	0.0004	0.00246447	YES	0.646565	Alpha-amylase (AHRD V3.3 *** K4BIZ4_SOLLC)
Solyc03g095770	5e-05	0.000385789	YES	2.01392	WRKY transcription factor 80
Solyc03g095820	0.0142	0.0474625	YES	-1.13369	Plant cadmium resistance 2 (AHRD V3.3 *** A0A0K9PMY3_ZOSMR)
Solyc03g095840	0.0037	0.0159626	YES	0.433345	Eukaryotic translation initiation factor 2 subunit alpha (AHRD V3.3 *** A0A2G2W0V8_CAPBA)
Solyc03g095850	5e-05	0.000385789	YES	0.74435	Peptide-N4-(N-acetyl-beta-glucosaminyl)asparagine amidase A (AHRD V3.3 *** A0A200PX65_9MAGN)
Solyc03g095860	0.00905	0.0331031	YES	-0.461992	Ankyrin repeat-containing protein (AHRD V3.3 *** A0A2U1NC91_ARTAN)
Solyc03g096030	0.0134	0.0453115	YES	-0.638206	Protein trichome birefringence-like 28 (AHRD V3.3 *** A0A1J3CSC5_NOCCA)
Solyc03g096050	0.00015	0.00103159	YES	0.563996	2-oxoglutarate (2OG) and Fe(II)-dependent oxygenase superfamily protein (AHRD V3.3 *** F4J670_ARATH)
Solyc03g096080	0.00035	0.00219174	YES	-0.551719	Protein yippee-like (AHRD V3.3 *** A0A1U8GAE4_CAPAN)
Solyc03g096290	0.0004	0.00246447	YES	0.499088	plasma membrane intrinsic protein 1.7
Solyc03g096350	0.0022	0.0104515	YES	-0.778089	Transcription factor DIVARICATA (AHRD V3.3 *** A0A1U8G0H1_CAPAN)
Solyc03g096360	0.00885	0.0325022	YES	0.397087	60S ribosomal protein L35a-3 (AHRD V3.3 *** A0A2G3CUB7_CAPCH)
Solyc03g096390	5e-05	0.000385789	YES	0.753471	proline transporter 1
Solyc03g096670	5e-05	0.000385789	YES	1.00176	Protein phosphatase 2C (AHRD V3.3 *** A0A2U1LBV4_ARTAN)
Solyc03g096770	0.012	0.0414952	YES	-1.34337	Protein RESPONSE TO LOW SULFUR 2 (AHRD V3.3 *-* LSU2_ARATH)
Solyc03g096840	5e-05	0.000385789	YES	-1.08527	hypothetical protein (AHRD V3.3 *** AT5G17165.1)
Solyc03g096880	0.0001	0.000721208	YES	0.648653	Tudor/PWWP/MBT superfamily protein (AHRD V3.3 *** A0A1I9LQC0_ARATH)
Solyc03g097020	0.0072	0.0273789	YES	0.526109	ATPase family AAA domain-containing protein 3-like (AHRD V3.3 *** A0A2I4ECM7_9ROSI)
Solyc03g097050	5e-05	0.000385789	YES	1.21328	Cellulose synthase (AHRD V3.3 *** A0A2U1M9E5_ARTAN)
Solyc03g097070	5e-05	0.000385789	YES	0.615107	TOM1-like protein 2 (AHRD V3.3 *** A0A2I4ECI5_9ROSI)
Solyc03g097120	5e-05	0.000385789	YES	1.49403	Heat stress transcription factor A-1 (AHRD V3.3 *** A0A2G3ARP3_CAPCH)
Solyc03g097230	0.00945	0.0342321	YES	0.656331	AIG2-like (Avirulence induced gene) family protein (AHRD V3.3 *** Q9FIQ3_ARATH)
Solyc03g097270	5e-05	0.000385789	YES	0.880516	cystatin 9
Solyc03g097320	0.00115	0.00605977	YES	0.838036	RNA polymerase sigma factor sigA (AHRD V3.3 *** A0A2G2VB29_CAPBA)
Solyc03g097340	5e-05	0.000385789	YES	0.743152	WD40 repeat protein (AHRD V3.3 *** Q1JUZ7_IPONI)
Solyc03g097370	5e-05	0.000385789	YES	0.654708	P-loop containing nucleoside triphosphate hydrolases superfamily protein (AHRD V3.3 *** A0A2U1LV77_ARTAN)
Solyc03g097380	0.0003	0.00191056	YES	-0.524642	Heavy metal-associated isoprenylated plant protein (AHRD V3.3 *-* A0A2R6PUZ2_ACTCH)
Solyc03g097390	0.01095	0.0385195	YES	3.19418	Acyl-[acyl-carrier-protein] hydrolase (AHRD V3.3 *** A0A2G2VB33_CAPBA)
Solyc03g097420	5e-05	0.000385789	YES	-1.10532	HVA22-like protein (AHRD V3.3 *** A0A2G3A0I0_CAPAN)
Solyc03g097500	5e-05	0.000385789	YES	3.99633	Transferase (AHRD V3.3 *** A0A200QGG9_9MAGN)
Solyc03g097570	0.00655	0.0254283	YES	1.32054	Bidirectional sugar transporter SWEET (AHRD V3.3 *** A0A142DVH6_SOLTU)
Solyc03g097580	5e-05	0.000385789	YES	-0.919661	Bidirectional sugar transporter SWEET (AHRD V3.3 *** A0A142DVH1_SOLTU)
Solyc03g097820	0.009	0.0329707	YES	0.809866	bHLH transcription factor 022
Solyc03g097840	5e-05	0.000385789	YES	1.61196	Phosphate carrier protein, mitochondrial (AHRD V3.3 *** A0A2G3A0N1_CAPAN)
Solyc03g097940	5e-05	0.000385789	YES	-2.21452	Potassium channel SKOR (AHRD V3.3 *** A0A2G3A0N7_CAPAN)
Solyc03g097950	5e-05	0.000385789	YES	-0.543185	50S ribosomal protein L29, chloroplastic (AHRD V3.3 *** A0A2G3CA56_CAPCH)
Solyc03g097990	5e-05	0.000385789	YES	0.831445	RNA polymerase II subunit A C-terminal domain phosphatase SSU72 (AHRD V3.3 *** A0A1U8G7N7_CAPAN)
Solyc03g098000	5e-05	0.000385789	YES	0.882406	Alanine-tRNA ligase, putative (DUF760) (AHRD V3.3 *** Q9LP80_ARATH)
Solyc03g098010	0.0013	0.00671684	YES	0.478738	phosphate starvation inducible gene TPSI1
Solyc03g098020	5e-05	0.000385789	YES	0.686261	Alpha/beta-Hydrolases superfamily protein (AHRD V3.3 *** Q94AM5_ARATH)
Solyc03g098100	5e-05	0.000385789	YES	4.23605	Methylecgonone reductase (AHRD V3.3 *** A0A2G3CXI4_CAPCH)
Solyc03g098120	0.0006	0.00349078	YES	-1.10501	40S ribosomal protein (AHRD V3.3 *** AT1G57540.3)
Solyc03g098200	0.00345	0.01513	YES	-0.506989	Homeobox-leucine zipper protein HDG12 (AHRD V3.3 *** A0A2G2X830_CAPBA)
Solyc03g098210	5e-05	0.000385789	YES	1.84383	Cyclic nucleotide gated channel (AHRD V3.3 *** A0A1Y1HP60_KLENI)
Solyc03g098230	0.00325	0.0144183	YES	0.440937	Bifunctional D-cysteine desulfhydrase/1-aminocyclopropane-1-carboxylate deaminase, mitochondrial (AHRD V3.3 *** A0A2G2X7N7_CAPBA)
Solyc03g098240	5e-05	0.000385789	YES	2.94036	glutamate decarboxylase
Solyc03g098290	0.0011	0.00583492	YES	-0.672497	Sucrose synthase (AHRD V3.3 *** K4BJP4_SOLLC)
Solyc03g098320	5e-05	0.000385789	YES	0.583859	Protein REVEILLE 1 (AHRD V3.3 *** A0A2G2XWA2_CAPAN)
Solyc03g098460	5e-05	0.000385789	YES	-0.812615	NAD(P)-binding Rossmann-fold superfamily protein (AHRD V3.3 *** A0A2U1MVW0_ARTAN)
Solyc03g098470	0.01265	0.0433041	YES	-0.402309	Small nuclear ribonucleoprotein E (AHRD V3.3 *** A0A0K9QU94_SPIOL)
Solyc03g098590	0.0072	0.0273789	YES	0.481363	RING/U-box superfamily protein (AHRD V3.3 *** A0A1I9LQQ9_ARATH)
Solyc03g098710	5e-05	0.000385789	YES	4.69386	Kunitz-like protease inhibitor (AHRD V3.3 *** I6QIF0_HELAN)
Solyc03g098720	5e-05	0.000385789	YES	4.6819	Kunitz trypsin inhibitor (AHRD V3.3 *** Q39869_SOYBN)
Solyc03g098730	5e-05	0.000385789	YES	2.25051	Kunitz-type protease inhibitor (AHRD V3.3 *** J9XUY3_TOBAC)
Solyc03g098740	5e-05	0.000385789	YES	3.82419	Biotic cell death-associated protein (AHRD V3.3 *** Q850R9_NICGU)
Solyc03g098760	5e-05	0.000385789	YES	4.05455	Serine protease inhibitor 1 (AHRD V3.3 *** A0A2G2XWX1_CAPAN)
Solyc03g098780	5e-05	0.000385789	YES	2.39984	Aspartic protease inhibitor 1 (AHRD V3.3 *** API1_SOLTU)
Solyc03g098790	5e-05	0.000385789	YES	4.07266	cathepsin D inhibitor protein
Solyc03g098795	5e-05	0.000385789	YES	4.56158	Proteinase inhibitor type-2 (AHRD V3.3 *** A0A2G2XU31_CAPAN)
Solyc03g110870	0.00115	0.00605977	YES	0.906012	Unknown protein
[truncated: 4,087 more rows]

## Sheet: S3
Supplementary Table S3. Genes significantly altered compared to control (p < 0.05) in S. lycopersicum plants in response to heat stress (HS).
[truncated: 14,370 more rows]

[truncated: 41 more sheets: S4, S5, S6, S7, S8, S9, S10, S11, S12, S13, S14, S15, S16, S17, S18, S19, S20, S21, S22, S23 …]
